# Supplementary material for: Impacts of allopolyploidization and structural variation on intraspecific diversification in Brassica rapa
Source: Genome Biol. 2021 May 31;22:166. doi: 10.1186/s13059-021-02383-2 (PMC8166115; doi:10.1186/s13059-021-02383-2)
Supplement: Supplementary file 3 — Additional file 3. Tables S1–S38. [file 13059_2021_2383_MOESM3_ESM.xls]

## Sheet: Table S1
Table S1. The information of 18 B. rapa accessions
Sample	Name	Description
CCA	ssp. pekinensis	Chinese cabbage
CCB	ssp. pekinensis	Chinese cabbage
Chiifu*	ssp. pekinensis	Chinese cabbage
CXA	ssp. parachinensis	Caixin
CXB	ssp. parachinensis	Caixin
OIA	ssp. oleifera	Oil seeds
OIB	ssp. oleifera	Rapid cycling
OIC	ssp. oleifera	Rapid cycling
Z1*	ssp. oleifera	sarson type
TUA	ssp. rapa	Turnip
TUE	ssp. rapa	Turnip
PCA	ssp. chinensis	Pak choi
PCB	ssp. chinensis	Pak choi
WTC	ssp. narinosa	Wutacai
TCA	ssp. chinensis var.tai-tsai	Taicai
BRO	Broccolieto	Broccolieto
MIZ	ssp. nipposinica	Mizuna
TBA	unknown	From Tibet, China
* The accessions were used as B. rapa reference genomes.

## Sheet: Table S2
Table S2. The statistics of Illumina and PacBio data
Accessions	Illumina reads		PacBio reads
	Bases (bp)	Depth	Bases (bp)	Depth
CCA	56395501800	116.279	10219087904	21.0703
CCB	61836520500	127.498	9958136195	20.5322
CXA	63535534800	131.001	9270302621	19.114
CXB	31699182000	65.3591	14834679175	30.587
OIB	21503646400	44.3374	18425189772	37.9901
TUA	22160214100	45.6912	9013449029	18.5844
TUE	57182140800	117.901	9135673037	18.8364
PCA	22347259900	46.0768	13289135045	27.4003
PCB	58559469300	120.741	14699948981	30.3092
TCA	21928700200	45.2138	10701224467	22.0644
BRO	22520613800	46.4343	10264776590	21.1645
MIZ	21482089000	44.293	11090996615	22.868
OIA	64806626700	133.622	10861090171	22.394
WTC	60416703900	124.571	18108991227	37.3381
OIC	43207739600	89.0881	12395343267	25.5574
TBA	60190920000	124.105	13965710513	28.7953

## Sheet: Table S3
Table S3. Assembly statistic for the 18 B. rapa assemblies
Index	Assembly size (Mb)	Total sequences	Contig size (Mb)	Anchored sequences*	Contig Count	Contig N50 (kb)	Contig N90 (kb)	Pseudochromosome construction strategy
Chiifu	353.14	1103	351.06	296.58	1498	1394	70	Hi-C data
Z1	401.93	304	368.96	357.07	627	5520	185	Hi-C data
CCA	341.62	1404	341.53	291.61	2288	689	49	Hi-C data
CCB	378.47	2500	378.3	291.4	2905	1413	50	Hi-C data
CXA	378.75	2599	378.61	301.39	3234	905	43	Hi-C data
CXB	348.22	1257	347.96	294.74	2586	324	52	Hi-C data
OIB	354.41	2484	353.96	295.41	3565	479	37	Hi-C data
TUA	368.7	2614	368.16	296.66	4306	272	33	Hi-C data
TUE	384.72	5677	384.56	292.01	6244	1063	21	Hi-C data
PCA	367.56	2294	367.24	298.97	3009	671	49	Hi-C data
PCB	389.26	3013	388.82	295.03	3799	504	38	Hi-C data
TCA	371.28	3491	371.03	299.13	4666	336	35	Hi-C data
BRO	378.31	3653	378.04	291.47	4660	408	31	Hi-C data
MIZ	386.27	3211	385.71	303.15	4875	250	32	Hi-C data
OIA	434.63	6725	434.55	404.87	6780	1273	20	reference-guided
WTC	466.5	12558	466.24	428.08	12647	826	11	reference-guided
OIC	337.46	2766	337.35	315.96	2830	1340	42	reference-guided
TBA	422.86	7869	422.71	385.24	7936	1037	19	reference-guided
*The total length of B rapa 10 pseudochromosomes constructed by Hi-C data or reference-guided scaffolding.

## Sheet: Table S4
Table S4. The statistics of Hi-C data
Accessions	Hi-C reads
	Clean Bases (Gb)	Depth
CCA	58.2553	120.114
CCB	80.3712	165.714
CXA	105.834	218.215
CXB	80.12	165.196
OIB	65.5768	135.21
TUA	87.4963	180.405
TUE	104.902	216.293
PCA	95.2308	196.352
PCB	75.0405	154.723
TCA	77.9452	160.712
BRO	64.1806	132.331
MIZ	78.0994	161.03

## Sheet: Table S5
Table S5. The Illumina reads mapping ratio for the 18 B. rapa assemblies
Accession	Mapping ratio
BRO	0.9894
CCA	0.9932
CCB	0.996
Chiifu	0.9972
CXA	0.9909
CXB	0.9953
MIZ	0.9948
OIA	0.9865
OIB	0.9931
OIC	0.9853
PCA	0.9852
PCB	0.9933
TCA	0.9845
TUA	0.9897
TUE	0.9899
TBA	0.9948
WTC	0.9938
Z1	0.9962

## Sheet: Table S6
Table S6. BUSCO assessment results for B. rapa assemblies
Genome	BUSCO assessment
BRO	C:97.3%[S:83.1%,D:14.2%],F:0.8%,M:1.9%,n:1440
CCA	C:98.0%[S:85.8%,D:12.2%],F:0.6%,M:1.4%,n:1440
CCB	C:98.1%[S:85.8%,D:12.3%],F:0.6%,M:1.3%,n:1440
Chiifu*	C:98.0%[S:85.8%,D:12.2%],F:0.5%,M:1.5%,n:1440
CXA	C:97.8%[S:85.6%,D:12.2%],F:0.7%,M:1.5%,n:1440
CXB	C:97.9%[S:85.1%,D:12.8%],F:0.6%,M:1.5%,n:1440
MIZ	C:97.6%[S:82.7%,D:14.9%],F:0.8%,M:1.6%,n:1440
OIA	C:97.4%[S:78.5%,D:18.9%],F:0.4%,M:2.2%,n:1440
OIB	C:97.5%[S:83.0%,D:14.5%],F:0.9%,M:1.6%,n:1440
OIC	C:94.7%[S:81.9%,D:12.8%],F:1.0%,M:4.3%,n:1440
PCA	C:97.3%[S:84.9%,D:12.4%],F:0.6%,M:2.1%,n:1440
PCB	C:97.5%[S:84.9%,D:12.6%],F:0.7%,M:1.8%,n:1440
TCA	C:97.5%[S:83.8%,D:13.7%],F:0.6%,M:1.9%,n:1440
TUA	C:97.5%[S:83.5%,D:14.0%],F:0.7%,M:1.8%,n:1440
TUE	C:96.8%[S:84.8%,D:12.0%],F:0.6%,M:2.6%,n:1440
TBA	C:97.5%[S:76.8%,D:20.7%],F:0.6%,M:1.9%,n:1440
WTC	C:97.5%[S:76.7%,D:20.8%],F:0.8%,M:1.7%,n:1440
Z1*	C:97.7%[S:85.8%,D:11.9%],F:0.8%,M:1.5%,n:1440
* The accession was used as B. rapa reference genome.
Note：C: Complete BUSCOs; S: Complete and single-copy BUSCOs; D: Complete and duplicated BUSCOs; F: Fragmented BUSCOs; M: Missing BUSCOs.

## Sheet: Table S7
Table S7. Summary of repeat elements annotated in the 18 B. rapa genomes
Species	Repeat element	Number of copies	Number of base pairs	Percentage genome （%）
BRO	Copia	26681	21784885	5.76
BRO	Gypsy	118947	50046167	13.23
BRO	unknown	91202	25822040	6.83
BRO	LTR_subtotal	236830	97653092	25.82
BRO	DTA	56865	7541673	1.99
BRO	DTC	10720	5459951	1.44
BRO	DTH	11366	3132453	0.82
BRO	DTM	73248	14568197	3.85
BRO	DTT	3849	734176	0.19
BRO	Helitron	153416	49677523	13.13
BRO	Total	546294	178767065	47.24
CCA	Copia	26620	20811914	6.09
CCA	Gypsy	50883	35418734	10.37
CCA	unknown	54156	24416390	7.15
CCA	LTR_subtotal	131659	80647038	23.61
CCA	DTA	14870	4378297	1.28
CCA	DTC	13020	5819937	1.71
CCA	DTH	14568	3902275	1.15
CCA	DTM	88668	14298093	4.18
CCA	DTT	5645	1046820	0.31
CCA	Helitron	120286	38765530	11.35
CCA	Total	388716	148857990	43.59
CCB	Copia	45266	24564788	6.49
CCB	Gypsy	52956	44770114	11.83
CCB	unknown	71017	27876620	7.37
CCB	LTR_subtotal	169239	97211522	25.69
CCB	DTA	19907	5103332	1.35
CCB	DTC	10913	5206979	1.37
CCB	DTH	18738	4101147	1.09
CCB	DTM	111395	25652103	6.78
CCB	DTT	5496	1129697	0.3
CCB	Helitron	134914	44770654	11.83
CCB	Total	470602	183175434	48.41
Chiifu	Copia	51179	19285657	5.46
Chiifu	Gypsy	34126	35817990	10.14
Chiifu	unknown	75766	25311078	7.17
Chiifu	LTR_subtotal	161071	80414725	22.77
Chiifu	DTA	12547	3905776	1.11
Chiifu	DTC	9940	5310400	1.5
Chiifu	DTH	10142	2877862	0.81
Chiifu	DTM	45455	15096133	4.27
Chiifu	DTT	4223	927081	0.27
Chiifu	Helitron	130567	51660035	14.63
Chiifu	Total	373945	160192012	45.36
CXA	Copia	23267	20704642	5.48
CXA	Gypsy	76957	47005083	12.44
CXA	unknown	89360	21443032	5.67
CXA	LTR_subtotal	189584	89152757	23.59
CXA	DTA	18402	4679582	1.24
CXA	DTC	12532	5957917	1.57
CXA	DTH	18823	4620349	1.22
CXA	DTM	113547	19514718	5.17
CXA	DTT	5684	1177410	0.32
CXA	Helitron	131247	53643722	14.19
CXA	Total	489819	178746455	47.3
CXB	Copia	28923	19495308	5.6
CXB	Gypsy	57376	41361545	11.88
CXB	unknown	29449	15188344	4.36
CXB	LTR_subtotal	115748	76045197	21.84
CXB	DTA	15420	4349319	1.25
CXB	DTC	14506	6116232	1.76
CXB	DTH	14088	3858285	1.11
CXB	DTM	86073	18173421	5.21
CXB	DTT	4353	878214	0.26
CXB	Helitron	125407	43688990	12.55
CXB	Total	375595	153109658	43.98
MIZ	Copia	25876	26974419	6.99
MIZ	Gypsy	67899	44419617	11.51
MIZ	unknown	49168	26749273	6.93
MIZ	LTR_subtotal	142943	98143309	25.43
MIZ	DTA	29535	8225131	2.13
MIZ	DTC	13097	5592883	1.45
MIZ	DTH	14783	3992060	1.03
MIZ	DTM	41494	15154761	3.93
MIZ	DTT	6346	1381647	0.36
MIZ	Helitron	140050	49540217	12.84
MIZ	Total	388248	182030008	47.17
OIA	Copia	25096	25398611	5.84
OIA	Gypsy	72414	50144596	11.54
OIA	unknown	69914	37415056	8.61
OIA	LTR_subtotal	167424	112958263	25.99
OIA	DTA	14922	4556957	1.05
OIA	DTC	10342	5792966	1.33
OIA	DTH	12025	10708838	2.46
OIA	DTM	96392	27382127	6.3
OIA	DTT	4427	1158200	0.27
OIA	Helitron	142438	54391283	12.51
OIA	Total	447970	216948634	49.91
OIB	Copia	69431	24065394	6.79
OIB	Gypsy	40793	35100377	9.9
OIB	unknown	53169	17483853	4.93
OIB	LTR_subtotal	163393	76649624	21.62
OIB	DTA	10352	3619923	1.02
OIB	DTC	11640	6205216	1.75
OIB	DTH	12911	9906466	2.8
OIB	DTM	34897	14530075	4.1
OIB	DTT	5970	1254282	0.36
OIB	Helitron	128950	48279829	13.62
OIB	Total	368113	160445415	45.27
OIC	Copia	14545	16600696	4.92
OIC	Gypsy	48031	33701408	9.99
OIC	unknown	41798	19798960	5.87
OIC	LTR_subtotal	104374	70101064	20.78
OIC	DTA	9025	3025083	0.9
OIC	DTC	10187	5278274	1.56
OIC	DTH	9080	2763038	0.82
OIC	DTM	43506	20390430	6.05
OIC	DTT	5549	1126305	0.34
OIC	Helitron	124368	47833052	14.17
OIC	Total	306089	150517246	44.62
PCA	Copia	21088	20371065	5.54
PCA	Gypsy	49812	41932226	11.41
PCA	unknown	71971	29791540	8.11
PCA	LTR_subtotal	142871	92094831	25.06
PCA	DTA	18793	4926777	1.34
PCA	DTC	11361	5317869	1.45
PCA	DTH	12359	3475095	0.95
PCA	DTM	57827	19862001	5.41
PCA	DTT	5590	1232929	0.34
PCA	Helitron	135610	46243969	12.58
PCA	Total	384411	173153471	47.13
PCB	Copia	84399	34558762	8.88
PCB	Gypsy	49742	43275732	11.12
PCB	unknown	63406	23741307	6.1
PCB	LTR_subtotal	197547	101575801	26.1
PCB	DTA	14908	4620291	1.18
PCB	DTC	12026	5519732	1.42
PCB	DTH	11336	3523277	0.91
PCB	DTM	58663	10502644	2.7
PCB	DTT	5112	1173910	0.3
PCB	Helitron	135538	56154174	14.43
PCB	Total	435130	183069829	47.04
TCA	Copia	22832	22462044	6.05
TCA	Gypsy	83182	42588520	11.47
TCA	unknown	53860	25400527	6.84
TCA	LTR_subtotal	159874	90451091	24.36
TCA	DTA	16593	6124536	1.65
TCA	DTC	12508	5823861	1.56
TCA	DTH	13548	3843276	1.04
TCA	DTM	87353	14619337	3.94
TCA	DTT	3585	705078	0.19
TCA	Helitron	138959	56714195	15.28
TCA	Total	432420	178281374	48.02
TUA	Copia	31085	23096676	6.27
TUA	Gypsy	34449	36730679	9.96
TUA	unknown	60393	27322822	7.41
TUA	LTR_subtotal	125927	87150177	23.64
TUA	DTA	22631	7682160	2.08
TUA	DTC	10590	5285388	1.43
TUA	DTH	13426	3623765	0.99
TUA	DTM	46843	15237021	4.13
TUA	DTT	5756	1086440	0.3
TUA	Helitron	131171	49590164	13.45
TUA	Total	356344	169655115	46.02
TUE	Copia	31985	23915150	6.22
TUE	Gypsy	50379	43789147	11.38
TUE	unknown	39402	18727392	4.87
TUE	LTR_subtotal	121766	86431689	22.47
TUE	DTA	13715	4412666	1.14
TUE	DTC	12162	5807131	1.51
TUE	DTH	13341	3607286	0.94
TUE	DTM	117187	32468665	8.44
TUE	DTT	5254	1071903	0.28
TUE	Helitron	130627	55662677	14.47
TUE	Total	414052	189462017	49.25
TBA	Copia	29244	20781837	4.92
TBA	Gypsy	102140	53421949	12.66
TBA	unknown	86384	53183049	12.6
TBA	LTR_subtotal	217768	127386835	30.18
TBA	DTA	13458	4448664	1.06
TBA	DTC	10118	4955982	1.17
TBA	DTH	14146	4119075	0.98
TBA	DTM	45317	18801301	4.46
TBA	DTT	3430	671846	0.16
TBA	Helitron	144549	52286757	12.39
TBA	Total	448786	212670460	50.4
WTC	Copia	29390	26257808	5.64
WTC	Gypsy	84078	52897987	11.36
WTC	unknown	74205	62952791	13.52
WTC	LTR_subtotal	187673	142108586	30.52
WTC	DTA	13797	4255622	0.92
WTC	DTC	12683	6640715	1.42
WTC	DTH	13643	3770993	0.81
WTC	DTM	66567	25181857	5.41
WTC	DTT	4733	989732	0.21
WTC	Helitron	155879	66208667	14.22
WTC	Total	454975	249156172	53.51
Z1	Copia	17040	17648830	4.39
Z1	Gypsy	41086	37718499	9.38
Z1	unknown	29111	18793149	4.68
Z1	LTR_subtotal	87237	74160478	18.45
Z1	DTA	16485	4726227	1.18
Z1	DTC	9231	5174812	1.29
Z1	DTH	11804	3690247	0.92
Z1	DTM	44365	31386726	7.81
Z1	DTT	3525	809081	0.2
Z1	Helitron	134459	54488352	13.56
Z1	Total	307106	174435923	43.41

## Sheet: Table S8
Table S8. The statistics of the transcriptome sequencing data
Accession	Root/bp	Stem/bp	Leaf/bp	Flower/bp	Total/bp
MIZ	12337943245	10557785772	11255627148	9678656969	43830013134
BRO	12095888620	11848358737	8637167642	*	32581414999
PCA	12185839905	12249204915	12213305494	11920688027	48569038341
TCA	11260301371	13218507094	13280837620	14039499548	51799145633
PCB	11489590465	10176316252	11938060781	13706146521	47310114019
OIA	10790054121	9940964929	12929930532	12300539719	45961489301
CCB	9967501460	11723602290	12181267757	9753104468	43625475975
CCA	14713968853	12755479301	12404271034	16337905384	56211624572
OIB	11901976448	10184233709	11873274708	11699830884	45659315749
TUA	14026959829	10650777730	10599886586	*	35277624145
CXA	12252301596	10455718321	13390711390	13391931532	49490662839
*The tissue was not collected in the present study.

## Sheet: Table S9
Table S9. Number of syntenic genes between Chiifu and each of the other 17 genomes
Query genome	Reference genome	Gene number in query genome	Gene number in reference genome	Syntenic genes in query genome	Syntenic genes in reference genome	Syntenic gene ratio in query genome （%）	Syntenic gene ratio in reference genome （%）
Chiifu	BRO	46878	46034	38784	39689	82.7339	86.2167
Chiifu	CCA	46878	46875	41012	41599	87.4867	88.7445
Chiifu	CCB	46878	44207	39481	40379	84.2207	91.3407
Chiifu	CXA	46878	45145	39049	39891	83.2992	88.3619
Chiifu	CXB	46878	45911	39503	40540	84.2677	88.3013
Chiifu	MIZ	46878	45350	38826	40083	82.8235	88.3859
Chiifu	OIA	46878	45776	38689	39394	82.5313	86.0582
Chiifu	OIB	46878	46553	38577	39672	82.2923	85.219
Chiifu	OIC	46878	45389	38187	38606	81.4604	85.0559
Chiifu	PCA	46878	46550	39929	40848	85.1764	87.7508
Chiifu	PCB	46878	46687	39659	40227	84.6005	86.1632
Chiifu	TCA	46878	46420	39702	40582	84.6922	87.4235
Chiifu	TUA	46878	47557	39460	40287	84.1759	84.7131
Chiifu	TUE	46878	45845	39384	39927	84.0138	87.0913
Chiifu	WLD	46878	45346	38238	39105	81.5692	86.2369
Chiifu	WTC	46878	47602	38678	39225	82.5078	82.402
Chiifu	Z1	46878	46721	37412	37630	79.8072	80.5419

## Sheet: Table S10
Table S10. One-to-one blocks between Chiifu and other 17 genomes
Query genome	Genome size (Mb)	One-to-one syntenc blocks (Mb)	Ratio (%)	Reference genome	Genome size (Mb)	One-to-one syntenc blocks (Mb)	Ratio (%)
OIC	341.964	247.438	72.358	Chiifu	356.672	247.163	69.2971
OIB	358.839	253.885	70.7519	Chiifu	356.672	252.913	70.9092
BRO	383.037	275.408	71.9012	Chiifu	356.672	273.535	76.6908
TBA	428.938	281.193	65.5555	Chiifu	356.672	277.52	77.8082
MIZ	391.097	281.881	72.0744	Chiifu	356.672	279.31	78.3099
TUA	373.312	281.86	75.5026	Chiifu	356.672	279.414	78.3392
TUE	389.527	280.721	72.0671	Chiifu	356.672	279.451	78.3496
Z1	408.626	282.434	69.118	Chiifu	356.672	281.422	78.9022
PCB	394.123	284.61	72.2136	Chiifu	356.672	283.385	79.4524
TCA	375.925	286.483	76.2074	Chiifu	356.672	284.651	79.8074
CXB	352.573	288.16	81.7307	Chiifu	356.672	287.637	80.6446
PCA	372.157	289.427	77.7701	Chiifu	356.672	288.503	80.8875
OIA	440.768	291.806	66.204	Chiifu	356.672	289.016	81.0312
WTC	473.602	296.52	62.6095	Chiifu	356.672	292.167	81.9148
CCA	345.887	293.534	84.8641	Chiifu	356.672	293.273	82.2249
CXA	383.488	294.171	76.7093	Chiifu	356.672	293.55	82.3025
CCB	383.204	302.545	78.9514	Chiifu	356.672	301.726	84.5947

[truncated: 28 more sheets: Table S11, Table S12, Table S13, Table S14, Table S15, Table S16, Table S17, Table S18, Table S19, Table S20, Table S21, Table S22, Table S23, Table S24, Table S25, Table S26, Table S27, Table S28, Table S29, Table S30 …]
