# Supplementary material for: Impacts of allopolyploidization and structural variation on intraspecific diversification in Brassica rapa
Source: Genome Biol. 2021 May 31;22:166. doi: 10.1186/s13059-021-02383-2 (PMC8166115; doi:10.1186/s13059-021-02383-2)
Supplement: Supplementary file 4 — Additional file 4 The inferred B. rapa ancestral genome. [file 13059_2021_2383_MOESM4_ESM.xlsx]

## Sheet: Sheet1
AtGene	AKBr	Ancestral B. rapa genome			BRO			CCA			CCB			Chiifu			CXA			CXB			MIZ			OIA			OIB			OIC			PCA			PCB			TCA			TUA			TUE
		LF	MF1	MF2	LF	MF1	MF2	LF	MF1	MF2	LF	MF1	MF2	LF	MF1	MF2	LF	MF1	MF2	LF	MF1	MF2	LF	MF1	MF2	OIALF	OIAMF1	OIAMF2	LF	MF1	MF2	LF	MF1	MF2	LF	MF1	MF2	LF	MF1	MF2	LF	MF1	MF2	LF	MF1	MF2	LF	MF1	MF2
AT1G01010	AKBr1	ABraLFAT1G01010	-		A10p00800.1_BraBRO	-	-	A10p00830.1_BraCCA	-	-	A10p00890.1_BraCCB	-	-	BraA10g000870.3.1C	-	-	A10p00850.1_BraCXA	-	-	A10p00870.1_BraCXB	-	-	A10p00920.1_BraMIZ	-	-	-	-	-	A10p01030.1_BraOIB	-	-	Ann160360.1_BraOIC	-	-	-	-	-	A10p00870.1_BraPCB	-	-	A10p00890.1_BraTCA	-	-	A10p01030.1_BraTUA	-	-	A10p00940.1_BraTUE	-	-
AT1G01020	AKBr1	ABraLFAT1G01020	-		A10p00790.1_BraBRO	-	-	A10p00820.1_BraCCA	-	-	A10p00880.1_BraCCB	-	-	BraA10g000860.3.1C	-	-	A10p00840.1_BraCXA	-	-	A10p00860.1_BraCXB	-	-	A10p00910.1_BraMIZ	-	-	Ann191930.1_BraOIA	-	-	A10p01020.1_BraOIB	-	-	Ann160350.1_BraOIC	-	-	-	-	-	A10p00860.1_BraPCB	-	-	A10p00880.1_BraTCA	-	-	A10p01020.1_BraTUA	-	-	A10p00930.1_BraTUE	-	-
AT1G01030	AKBr1	ABraLFAT1G01030	-	-	A10p00780.1_BraBRO	-	-	A10p00810.1_BraCCA	-	-	A10p00870.1_BraCCB	-	-	BraA10g000850.3.1C	-	-	A10p00830.1_BraCXA	-	-	A10p00850.1_BraCXB	-	-	A10p00900.1_BraMIZ	-	-	Ann191940.1_BraOIA	-	-	A10p01000.1_BraOIB	-	-	Ann160310.1_BraOIC	-	-	-	-	-	A10p00850.1_BraPCB	-	-	A10p00870.1_BraTCA	-	-	A10p00990.1_BraTUA	-	-	A10p00900.1_BraTUE	-	-
AT1G01040	AKBr1	ABraLFAT1G01040	-	-	A10p00760.1_BraBRO	-	-	A10p00800.1_BraCCA	-	-	A10p00860.1_BraCCB	-	-	BraA10g000830.3.1C	-	-	A10p00820.1_BraCXA	-	-	A10p00840.1_BraCXB	-	-	A10p00890.1_BraMIZ	-	-	Ann191950.1_BraOIA	-	-	A10p00990.1_BraOIB	-	-	Ann160300.1_BraOIC	-	-	-	-	-	A10p00840.1_BraPCB	-	-	A10p00860.1_BraTCA	-	-	A10p00980.1_BraTUA	-	-	A10p00890.1_BraTUE	-	-
AT1G01050	AKBr1	ABraLFAT1G01050	-	ABraMF2AT1G01050	-	-	A09p65810.1_BraBRO	-	-	A09p67090.1_BraCCA	A10p00850.1_BraCCB	-	A09p61360.1_BraCCB	-	-	BraA09g066820.3.1C	A10p00810.1_BraCXA	-	A09p60290.1_BraCXA	A10p00830.1_BraCXB	-	A09p65320.1_BraCXB	A10p00880.1_BraMIZ	-	-	-	-	Ann370720.1_BraOIA	A10p00980.1_BraOIB	-	A09p64300.1_BraOIB	Ann160290.1_BraOIC	-	Ann218480.1_BraOIC	-	-	A09p67690.1_BraPCA	A10p00830.1_BraPCB	-	A09p66340.1_BraPCB	A10p00850.1_BraTCA	-	A09p66170.1_BraTCA	-	-	A09p71180.1_BraTUA	A10p00880.1_BraTUE	-	A09p66810.1_BraTUE
AT1G01060	AKBr1	-	-	ABraMF2AT1G01060	-	-	-	-	-	-	-	-	-	-	-	-	-	-	-	-	-	-	-	-	-	-	-	-	-	-	A09p64310.1_BraOIB	-	-	-	-	-	-	-	-	-	-	-	-	-	-	-	-	-	-
AT1G01070	AKBr1	ABraLFAT1G01070	-	ABraMF2AT1G01070	A10p00740.1_BraBRO	-	A09p65820.1_BraBRO	A10p00780.1_BraCCA	-	A09p67100.1_BraCCA	A10p00830.1_BraCCB	-	A09p61370.1_BraCCB	-	-	BraA09g066830.3.1C	A10p00800.1_BraCXA	-	A09p60310.1_BraCXA	-	-	A09p65330.1_BraCXB	A10p00870.1_BraMIZ	-	A09p62960.1_BraMIZ	Ann191970.1_BraOIA	-	Ann370700.1_BraOIA	A10p00960.1_BraOIB	-	A09p64320.1_BraOIB	Ann160270.1_BraOIC	-	Ann218490.1_BraOIC	-	-	A09p67700.1_BraPCA	A10p00810.1_BraPCB	-	A09p66350.1_BraPCB	A10p00830.1_BraTCA	-	A09p66180.1_BraTCA	A10p00960.1_BraTUA	-	A09p71190.1_BraTUA	A10p00860.1_BraTUE	-	A09p66820.1_BraTUE
AT1G01080	AKBr1	ABraLFAT1G01080	-	-	A10p00710.1_BraBRO	-	-	A10p00750.1_BraCCA	-	-	A10p00810.1_BraCCB	-	-	BraA10g000780.3.1C	-	-	A10p00770.1_BraCXA	-	-	A10p00780.1_BraCXB	-	-	A10p00810.1_BraMIZ	-	-	Ann192000.1_BraOIA	-	-	-	-	-	-	-	-	-	-	-	-	-	-	A10p00790.1_BraTCA	-	-	A10p00930.1_BraTUA	-	-	A10p00790.1_BraTUE	-	-
AT1G01090	AKBr1	ABraLFAT1G01090	-	ABraMF2AT1G01090	A10p00700.1_BraBRO	-	A09p65840.1_BraBRO	A10p00740.1_BraCCA	-	A09p67140.1_BraCCA	A10p00800.1_BraCCB	-	A09p61400.1_BraCCB	BraA10g000770.3.1C	-	BraA09g066870.3.1C	A10p00760.1_BraCXA	-	A09p60330.1_BraCXA	A10p00770.1_BraCXB	-	A09p65350.1_BraCXB	A10p00800.1_BraMIZ	-	A09p62980.1_BraMIZ	Ann192010.1_BraOIA	-	Ann370690.1_BraOIA	A10p00900.1_BraOIB	-	A09p64340.1_BraOIB	Ann160220.1_BraOIC	-	Ann218510.1_BraOIC	-	-	A09p67720.1_BraPCA	A10p00770.1_BraPCB	-	A09p66370.1_BraPCB	A10p00780.1_BraTCA	-	A09p66210.1_BraTCA	A10p00920.1_BraTUA	-	A09p71210.1_BraTUA	A10p00780.1_BraTUE	-	A09p66840.1_BraTUE
AT1G01100	AKBr1	ABraLFAT1G01100	-	ABraMF2AT1G01100	A10p00690.1_BraBRO	-	-	A10p00730.1_BraCCA	-	-	A10p00790.1_BraCCB	-	A09p61410.1_BraCCB	BraA10g000760.3.1C	-	BraA09g066880.3.1C	A10p00750.1_BraCXA	-	A09p60340.1_BraCXA	A10p00760.1_BraCXB	-	A09p65360.1_BraCXB	A10p00790.1_BraMIZ	-	A09p62990.1_BraMIZ	Ann192020.1_BraOIA	-	Ann370680.1_BraOIA	A10p00890.1_BraOIB	-	A09p64350.1_BraOIB	Ann160210.1_BraOIC	-	Ann218520.1_BraOIC	-	-	-	A10p00760.1_BraPCB	-	-	A10p00770.1_BraTCA	-	A09p66220.1_BraTCA	A10p00910.1_BraTUA	-	-	A10p00770.1_BraTUE	-	A09p66850.1_BraTUE
AT1G01110	AKBr1	ABraLFAT1G01110	-	-	A10p00010.1_BraBRO	-	-	A10p00720.1_BraCCA	-	-	A10p00780.1_BraCCB	-	-	BraA10g000750.3.1C	-	-	A10p00740.1_BraCXA	-	-	A10p00750.1_BraCXB	-	-	A10p00780.1_BraMIZ	-	-	Ann192030.1_BraOIA	-	-	A10p00880.1_BraOIB	-	-	Ann160200.1_BraOIC	-	-	-	-	-	A10p00750.1_BraPCB	-	-	A10p00760.1_BraTCA	-	-	A10p00900.1_BraTUA	-	-	A10p00760.1_BraTUE	-	-
AT1G01120	AKBr1	ABraLFAT1G01120	-	ABraMF2AT1G01120	A10p00670.1_BraBRO	-	A09p65850.1_BraBRO	A10p00710.1_BraCCA	-	A09p67150.1_BraCCA	A10p00770.1_BraCCB	-	A09p61420.1_BraCCB	BraA10g000740.3.1C	-	BraA09g066890.3.1C	A10p00730.1_BraCXA	-	A09p60350.1_BraCXA	A10p00740.1_BraCXB	-	A09p65370.1_BraCXB	A10p00770.1_BraMIZ	-	-	Ann192040.1_BraOIA	-	Ann370670.1_BraOIA	A10p00870.1_BraOIB	-	A09p64360.1_BraOIB	Ann160190.1_BraOIC	-	Ann218530.1_BraOIC	-	-	A09p67730.1_BraPCA	A10p00740.1_BraPCB	-	A09p66380.1_BraPCB	A10p00750.1_BraTCA	-	A09p66230.1_BraTCA	A10p00890.1_BraTUA	-	A09p71220.1_BraTUA	A10p00750.1_BraTUE	-	A09p66860.1_BraTUE
AT1G01140	AKBr1	ABraLFAT1G01140	-	-	A10p00660.1_BraBRO	-	-	A10p00700.1_BraCCA	-	-	A10p00760.1_BraCCB	-	-	BraA10g000730.3.1C	-	-	A10p00700.1_BraCXA	-	-	A10p00730.1_BraCXB	-	-	A10p00760.1_BraMIZ	-	-	Ann192050.1_BraOIA	-	-	A10p00860.1_BraOIB	-	-	Ann160180.1_BraOIC	-	-	-	-	-	A10p00730.1_BraPCB	-	-	A10p00740.1_BraTCA	-	-	A10p00880.1_BraTUA	-	-	A10p00740.1_BraTUE	-	-
AT1G01150	AKBr1	-	-	ABraMF2AT1G01150	-	-	-	-	-	-	-	-	-	-	-	-	-	-	-	-	-	-	-	-	-	-	-	-	-	-	-	-	-	-	-	-	-	-	-	-	-	-	-	-	-	-	-	-	A09p66880.1_BraTUE
AT1G01160	AKBr1	ABraLFAT1G01160	-	ABraMF2AT1G01160	A10p00650.1_BraBRO	-	A09p65870.1_BraBRO	A10p00690.1_BraCCA	-	A09p67170.1_BraCCA	A10p00750.1_BraCCB	-	A09p61440.1_BraCCB	BraA10g000720.3.1C	-	BraA09g066910.3.1C	A10p00690.1_BraCXA	-	A09p60370.1_BraCXA	A10p00720.1_BraCXB	-	A09p65390.1_BraCXB	A10p00750.1_BraMIZ	-	A09p63010.1_BraMIZ	Ann192060.1_BraOIA	-	Ann370650.1_BraOIA	A10p00850.1_BraOIB	-	A09p64390.1_BraOIB	Ann160170.1_BraOIC	-	Ann218560.1_BraOIC	-	-	A09p67750.1_BraPCA	A10p00720.1_BraPCB	-	A09p66400.1_BraPCB	A10p00730.1_BraTCA	-	A09p66250.1_BraTCA	A10p00870.1_BraTUA	-	A09p71240.1_BraTUA	A10p00730.1_BraTUE	-	A09p66890.1_BraTUE
AT1G01170	AKBr1	ABraLFAT1G01170	-	-	-	-	-	-	-	-	-	-	-	-	-	-	A10p00680.1_BraCXA	-	-	-	-	-	-	-	-	Ann192070.1_BraOIA	-	-	A10p00840.1_BraOIB	-	-	Ann160160.1_BraOIC	-	-	-	-	-	-	-	-	A10p00720.1_BraTCA	-	-	-	-	-	A10p00720.1_BraTUE	-	-
AT1G01180	AKBr1	ABraLFAT1G01180	-	-	A10p00630.1_BraBRO	-	-	A10p00680.1_BraCCA	-	-	A10p00740.1_BraCCB	-	-	BraA10g000710.3.1C	-	-	A10p00670.1_BraCXA	-	-	A10p00710.1_BraCXB	-	-	A10p00740.1_BraMIZ	-	-	Ann192080.1_BraOIA	-	-	A10p00830.1_BraOIB	-	-	Ann160150.1_BraOIC	-	-	-	-	-	A10p00710.1_BraPCB	-	-	A10p00710.1_BraTCA	-	-	A10p00860.1_BraTUA	-	-	A10p00710.1_BraTUE	-	-
AT1G01190	AKBr1	ABraLFAT1G01190	-	ABraMF2AT1G01190	A10p00620.1_BraBRO	-	A09p65880.1_BraBRO	A10p00670.1_BraCCA	-	A09p67190.1_BraCCA	A10p00730.1_BraCCB	-	A09p61450.1_BraCCB	BraA10g000700.3.1C	-	BraA09g066930.3.1C	A10p00660.1_BraCXA	-	A09p60400.1_BraCXA	A10p00690.1_BraCXB	-	A09p65400.1_BraCXB	A10p00720.1_BraMIZ	-	-	Ann192090.1_BraOIA	-	Ann370640.1_BraOIA	A10p00810.1_BraOIB	-	A09p64400.1_BraOIB	Ann160130.1_BraOIC	-	Ann218570.1_BraOIC	-	-	A09p67760.1_BraPCA	A10p00690.1_BraPCB	-	A09p66410.1_BraPCB	A10p00700.1_BraTCA	-	A09p66260.1_BraTCA	A10p00850.1_BraTUA	-	A09p71250.1_BraTUA	A10p00700.1_BraTUE	-	A09p66910.1_BraTUE
AT1G01200	AKBr1	ABraLFAT1G01200	-	-	A10p00610.1_BraBRO	-	-	A10p00660.1_BraCCA	-	-	A10p00720.1_BraCCB	-	-	BraA10g000690.3.1C	-	-	A10p00650.1_BraCXA	-	-	A10p00680.1_BraCXB	-	-	A10p00710.1_BraMIZ	-	-	Ann192110.1_BraOIA	-	-	A10p00800.1_BraOIB	-	-	Ann160120.1_BraOIC	-	-	-	-	-	A10p00680.1_BraPCB	-	-	A10p00690.1_BraTCA	-	-	A10p00830.1_BraTUA	-	-	A10p00690.1_BraTUE	-	-
AT1G01210	AKBr1	-	-	ABraMF2AT1G01210	-	-	A09p65890.1_BraBRO	-	-	A09p67200.1_BraCCA	-	-	A09p61460.1_BraCCB	-	-	BraA09g066940.3.1C	-	-	A09p60410.1_BraCXA	-	-	A09p65410.1_BraCXB	-	-	A09p63020.1_BraMIZ	-	-	Ann370630.1_BraOIA	-	-	A09p64410.1_BraOIB	-	-	Ann218580.1_BraOIC	-	-	A09p67770.1_BraPCA	-	-	A09p66420.1_BraPCB	-	-	A09p66270.1_BraTCA	-	-	A09p71260.1_BraTUA	-	-	A09p66920.1_BraTUE
AT1G01220	AKBr1	-	-	ABraMF2AT1G01220	-	-	A09p65900.1_BraBRO	-	-	A09p67210.1_BraCCA	-	-	A09p61470.1_BraCCB	-	-	BraA09g066950.3.1C	-	-	A09p60420.1_BraCXA	-	-	A09p65420.1_BraCXB	-	-	A09p63030.1_BraMIZ	-	-	Ann370620.1_BraOIA	-	-	A09p64430.1_BraOIB	-	-	Ann218590.1_BraOIC	-	-	A09p67780.1_BraPCA	-	-	A09p66430.1_BraPCB	-	-	A09p66280.1_BraTCA	-	-	A09p71270.1_BraTUA	-	-	A09p66930.1_BraTUE
AT1G01225	AKBr1	-	-	ABraMF2AT1G01225	-	-	-	-	-	-	-	-	-	-	-	-	-	-	-	-	-	-	-	-	A09p63040.1_BraMIZ	-	-	-	-	-	-	-	-	-	-	-	-	-	-	-	-	-	-	-	-	-	-	-	-
AT1G01230	AKBr1	ABraLFAT1G01230	-	ABraMF2AT1G01230	A10p00600.1_BraBRO	-	A09p65910.1_BraBRO	A10p00650.1_BraCCA	-	A09p67220.1_BraCCA	A10p00710.1_BraCCB	-	A09p61480.1_BraCCB	BraA10g000680.3.1C	-	BraA09g066960.3.1C	A10p00640.1_BraCXA	-	A09p60430.1_BraCXA	A10p00670.1_BraCXB	-	A09p65430.1_BraCXB	A10p00700.1_BraMIZ	-	A09p63050.1_BraMIZ	Ann192120.1_BraOIA	-	Ann370610.1_BraOIA	A10p00790.1_BraOIB	-	A09p64440.1_BraOIB	Ann160110.1_BraOIC	-	Ann218600.1_BraOIC	-	-	A09p67790.1_BraPCA	A10p00670.1_BraPCB	-	A09p66440.1_BraPCB	A10p00680.1_BraTCA	-	A09p66290.1_BraTCA	A10p00820.1_BraTUA	-	A09p71280.1_BraTUA	A10p00680.1_BraTUE	-	A09p66940.1_BraTUE
AT1G01240	AKBr1	ABraLFAT1G01240	-	ABraMF2AT1G01240	A10p00590.1_BraBRO	-	A09p65920.1_BraBRO	A10p00640.1_BraCCA	-	A09p67230.1_BraCCA	A10p00700.1_BraCCB	-	A09p61490.1_BraCCB	BraA10g000670.3.1C	-	BraA09g066970.3.1C	A10p00630.1_BraCXA	-	A09p60440.1_BraCXA	A10p00650.1_BraCXB	-	A09p65440.1_BraCXB	A10p00690.1_BraMIZ	-	A09p63060.1_BraMIZ	Ann192130.1_BraOIA	-	Ann370600.1_BraOIA	A10p00780.1_BraOIB	-	A09p64450.1_BraOIB	Ann160100.1_BraOIC	-	Ann218610.1_BraOIC	-	-	A09p67800.1_BraPCA	A10p00660.1_BraPCB	-	A09p66450.1_BraPCB	A10p00670.1_BraTCA	-	A09p66300.1_BraTCA	A10p00810.1_BraTUA	-	A09p71290.1_BraTUA	A10p00670.1_BraTUE	-	A09p66950.1_BraTUE
AT1G01250	AKBr1	ABraLFAT1G01250	-	ABraMF2AT1G01250	A10p00580.1_BraBRO	-	A09p65930.1_BraBRO	A10p00630.1_BraCCA	-	A09p67240.1_BraCCA	A10p00690.1_BraCCB	-	A09p61500.1_BraCCB	BraA10g000660.3.1C	-	BraA09g066980.3.1C	A10p00620.1_BraCXA	-	A09p60450.1_BraCXA	A10p00640.1_BraCXB	-	A09p65450.1_BraCXB	A10p00680.1_BraMIZ	-	-	Ann192140.1_BraOIA	-	Ann370590.1_BraOIA	A10p00770.1_BraOIB	-	A09p64460.1_BraOIB	Ann160090.1_BraOIC	-	Ann218620.1_BraOIC	-	-	-	A10p00650.1_BraPCB	-	A09p66460.1_BraPCB	A10p00660.1_BraTCA	-	A09p66310.1_BraTCA	A10p00800.1_BraTUA	-	A09p71300.1_BraTUA	A10p00660.1_BraTUE	-	A09p66960.1_BraTUE
AT1G01260	AKBr1	ABraLFAT1G01260	-	-	A10p00570.1_BraBRO	-	-	A10p00620.1_BraCCA	-	-	A10p00680.1_BraCCB	-	-	BraA10g000650.3.1C	-	-	A10p00610.1_BraCXA	-	-	A10p00630.1_BraCXB	-	-	A10p00670.1_BraMIZ	-	-	Ann192150.1_BraOIA	-	-	A10p00750.1_BraOIB	-	-	Ann160070.1_BraOIC	-	-	-	-	-	A10p00640.1_BraPCB	-	-	A10p00650.1_BraTCA	-	-	A10p00790.1_BraTUA	-	-	A10p00650.1_BraTUE	-	-
AT1G01280	AKBr1	ABraLFAT1G01280	-	ABraMF2AT1G01280	-	-	A09p65940.1_BraBRO	A10p00610.1_BraCCA	-	A09p67250.1_BraCCA	A10p00670.1_BraCCB	-	A09p61510.1_BraCCB	BraA10g000640.3.1C	-	BraA09g066990.3.1C	A10p00600.1_BraCXA	-	A09p60460.1_BraCXA	A10p00620.1_BraCXB	-	A09p65470.1_BraCXB	A10p00660.1_BraMIZ	-	A09p63070.1_BraMIZ	-	-	Ann370580.1_BraOIA	A10p00740.1_BraOIB	-	A09p64470.1_BraOIB	Ann160060.1_BraOIC	-	Ann218630.1_BraOIC	-	-	A09p67810.1_BraPCA	-	-	A09p66470.1_BraPCB	A10p00640.1_BraTCA	-	A09p66320.1_BraTCA	A10p00780.1_BraTUA	-	A09p71310.1_BraTUA	-	-	A09p66970.1_BraTUE
AT1G01290	AKBr1	-	-	ABraMF2AT1G01290	-	-	A09p65950.1_BraBRO	-	-	A09p67260.1_BraCCA	-	-	A09p61520.1_BraCCB	-	-	BraA09g067000.3.1C	-	-	A09p60470.1_BraCXA	-	-	A09p65480.1_BraCXB	-	-	A09p63080.1_BraMIZ	-	-	Ann370570.1_BraOIA	-	-	A09p64480.1_BraOIB	-	-	Ann218640.1_BraOIC	-	-	A09p67820.1_BraPCA	-	-	A09p66490.1_BraPCB	-	-	A09p66330.1_BraTCA	-	-	A09p71320.1_BraTUA	-	-	A09p66980.1_BraTUE
AT1G01300	AKBr1	ABraLFAT1G01300	-	-	A10p00560.1_BraBRO	-	-	A10p00600.1_BraCCA	-	-	A10p00660.1_BraCCB	-	-	BraA10g000630.3.1C	-	-	A10p00590.1_BraCXA	-	-	A10p00610.1_BraCXB	-	-	A10p00650.1_BraMIZ	-	-	Ann192160.1_BraOIA	-	-	A10p00730.1_BraOIB	-	-	Ann160050.1_BraOIC	-	-	-	-	-	A10p00630.1_BraPCB	-	-	A10p00630.1_BraTCA	-	-	A10p00770.1_BraTUA	-	-	A10p00640.1_BraTUE	-	-
AT1G01310	AKBr1	ABraLFAT1G01310	-	ABraMF2AT1G01310	-	-	A09p65960.1_BraBRO	A10p00590.1_BraCCA	-	A09p67270.1_BraCCA	A10p00650.1_BraCCB	-	A09p61530.1_BraCCB	BraA10g000610.3.1C	-	BraA09g067010.3.1C	A10p00580.1_BraCXA	-	A09p60480.1_BraCXA	A10p00600.1_BraCXB	-	A09p65490.1_BraCXB	A10p00640.1_BraMIZ	-	A09p63090.1_BraMIZ	Ann192170.1_BraOIA	-	Ann370560.1_BraOIA	A10p00720.1_BraOIB	-	A09p64490.1_BraOIB	Ann160040.1_BraOIC	-	Ann218650.1_BraOIC	-	-	A09p67830.1_BraPCA	A10p00610.1_BraPCB	-	A09p66500.1_BraPCB	A10p00610.1_BraTCA	-	A09p66340.1_BraTCA	A10p00760.1_BraTUA	-	A09p71330.1_BraTUA	A10p00620.1_BraTUE	-	-
AT1G01320	AKBr1	ABraLFAT1G01320	-	-	A10p00550.1_BraBRO	-	-	A10p00580.1_BraCCA	-	-	A10p00640.1_BraCCB	-	-	BraA10g000600.3.1C	-	-	A10p00570.1_BraCXA	-	-	A10p00590.1_BraCXB	-	-	A10p00630.1_BraMIZ	-	-	Ann192180.1_BraOIA	-	-	A10p00710.1_BraOIB	-	-	Ann160030.1_BraOIC	-	-	-	-	-	A10p00600.1_BraPCB	-	-	A10p00600.1_BraTCA	-	-	A10p00750.1_BraTUA	-	-	A10p00610.1_BraTUE	-	-
AT1G01350	AKBr1	ABraLFAT1G01350	-	-	A10p00540.1_BraBRO	-	-	A10p00570.1_BraCCA	-	-	A10p00630.1_BraCCB	-	-	BraA10g000580.3.1C	-	-	A10p00560.1_BraCXA	-	-	A10p00580.1_BraCXB	-	-	-	-	-	Ann192190.1_BraOIA	-	-	A10p00700.1_BraOIB	-	-	Ann160020.1_BraOIC	-	-	-	-	-	A10p00590.1_BraPCB	-	-	A10p00590.1_BraTCA	-	-	A10p00740.1_BraTUA	-	-	A10p00600.1_BraTUE	-	-
AT1G01360	AKBr1	ABraLFAT1G01360	-	-	A10p00510.1_BraBRO	-	-	A10p00560.1_BraCCA	-	-	A10p00620.1_BraCCB	-	-	BraA10g000570.3.1C	-	-	A10p00550.1_BraCXA	-	-	A10p00570.1_BraCXB	-	-	A10p00600.1_BraMIZ	-	-	Ann192200.1_BraOIA	-	-	A10p00690.1_BraOIB	-	-	Ann160010.1_BraOIC	-	-	-	-	-	A10p00580.1_BraPCB	-	-	A10p00570.1_BraTCA	-	-	A10p00710.1_BraTUA	-	-	A10p00570.1_BraTUE	-	-
AT1G01370	AKBr1	-	-	ABraMF2AT1G01370	-	-	A09p65970.1_BraBRO	-	-	-	-	-	A09p61540.1_BraCCB	-	-	BraA09g067020.3.1C	-	-	A09p60490.1_BraCXA	-	-	A09p65500.1_BraCXB	-	-	A09p63100.1_BraMIZ	-	-	-	-	-	A09p64500.1_BraOIB	-	-	Ann218660.1_BraOIC	-	-	-	-	-	-	-	-	A09p66350.1_BraTCA	-	-	A09p71340.1_BraTUA	-	-	A09p66990.1_BraTUE
AT1G01380	AKBr1	-	-	ABraMF2AT1G01380	-	-	A09p65980.1_BraBRO	-	-	A09p67280.1_BraCCA	-	-	-	-	-	-	-	-	-	-	-	A09p65510.1_BraCXB	-	-	-	-	-	-	-	-	A09p64510.1_BraOIB	-	-	Ann218670.1_BraOIC	-	-	-	-	-	-	-	-	A09p66360.1_BraTCA	-	-	-	-	-	A09p67000.1_BraTUE
AT1G01410	AKBr1	ABraLFAT1G01410	-	-	-	-	-	-	-	-	-	-	-	-	-	-	-	-	-	-	-	-	-	-	-	-	-	-	-	-	-	-	-	-	-	-	-	-	-	-	-	-	-	-	-	-	-	-	-
AT1G01420	AKBr1	ABraLFAT1G01420	-	-	A10p00500.1_BraBRO	-	-	A10p00530.1_BraCCA	-	-	A10p00600.1_BraCCB	-	-	BraA10g000540.3.1C	-	-	A10p00530.1_BraCXA	-	-	A10p00560.1_BraCXB	-	-	A10p00580.1_BraMIZ	-	-	Ann192220.1_BraOIA	-	-	A10p00680.1_BraOIB	-	-	Ann160000.1_BraOIC	-	-	-	-	-	A10p00560.1_BraPCB	-	-	A10p00560.1_BraTCA	-	-	A10p00690.1_BraTUA	-	-	A10p00560.1_BraTUE	-	-
AT1G01430	AKBr1	ABraLFAT1G01430	-	-	A10p00490.1_BraBRO	-	-	A10p00520.1_BraCCA	-	-	A10p00590.1_BraCCB	-	-	BraA10g000530.3.1C	-	-	A10p00520.1_BraCXA	-	-	A10p00540.1_BraCXB	-	-	A10p00570.1_BraMIZ	-	-	Ann192230.1_BraOIA	-	-	A10p00670.1_BraOIB	-	-	Ann159990.1_BraOIC	-	-	-	-	-	A10p00550.1_BraPCB	-	-	A10p00550.1_BraTCA	-	-	A10p00680.1_BraTUA	-	-	A10p00550.1_BraTUE	-	-
AT1G01440	AKBr1	ABraLFAT1G01440	-	-	A10p00480.1_BraBRO	-	-	A10p00510.1_BraCCA	-	-	A10p00580.1_BraCCB	-	-	BraA10g000520.3.1C	-	-	A10p00510.1_BraCXA	-	-	A10p00530.1_BraCXB	-	-	A10p00560.1_BraMIZ	-	-	Ann192240.1_BraOIA	-	-	A10p00660.1_BraOIB	-	-	Ann159980.1_BraOIC	-	-	-	-	-	A10p00540.1_BraPCB	-	-	A10p00540.1_BraTCA	-	-	A10p00670.1_BraTUA	-	-	A10p00540.1_BraTUE	-	-
AT1G01450	AKBr1	-	-	ABraMF2AT1G01450	-	-	A09p65990.1_BraBRO	-	-	A09p67290.1_BraCCA	-	-	A09p61550.1_BraCCB	-	-	BraA09g067030.3.1C	-	-	A09p60500.1_BraCXA	-	-	A09p65520.1_BraCXB	-	-	A09p63110.1_BraMIZ	-	-	Ann370550.1_BraOIA	-	-	A09p64520.1_BraOIB	-	-	Ann218680.1_BraOIC	-	-	A09p67840.1_BraPCA	-	-	A09p66510.1_BraPCB	-	-	A09p66370.1_BraTCA	-	-	A09p71350.1_BraTUA	-	-	A09p67010.1_BraTUE
AT1G01453	AKBr1	ABraLFAT1G01453	-	-	A10p00470.1_BraBRO	-	-	A10p00500.1_BraCCA	-	-	A10p00570.1_BraCCB	-	-	BraA10g000510.3.1C	-	-	A10p00500.1_BraCXA	-	-	A10p00520.1_BraCXB	-	-	A10p00550.1_BraMIZ	-	-	Ann192250.1_BraOIA	-	-	A10p00650.1_BraOIB	-	-	Ann159970.1_BraOIC	-	-	-	-	-	A10p00530.1_BraPCB	-	-	A10p00530.1_BraTCA	-	-	A10p00660.1_BraTUA	-	-	A10p00530.1_BraTUE	-	-
AT1G01460	AKBr1	ABraLFAT1G01460	ABraMF1AT1G01460	-	A10p00460.1_BraBRO	-	-	A10p00490.1_BraCCA	-	-	A10p00560.1_BraCCB	-	-	BraA10g000500.3.1C	-	-	A10p00490.1_BraCXA	-	-	A10p00510.1_BraCXB	-	-	A10p00540.1_BraMIZ	-	-	Ann192260.1_BraOIA	-	-	A10p00640.1_BraOIB	A08p36330.1_BraOIB	-	Ann159960.1_BraOIC	-	-	-	-	-	A10p00520.1_BraPCB	-	-	A10p00520.1_BraTCA	-	-	A10p00650.1_BraTUA	-	-	A10p00520.1_BraTUE	-	-
AT1G01470	AKBr1	-	ABraMF1AT1G01470	-	-	A08p36280.1_BraBRO	-	-	A08p36580.1_BraCCA	-	-	A08p35050.1_BraCCB	-	-	BraA08g036080.3.1C	-	-	A08p33080.1_BraCXA	-	-	A08p35810.1_BraCXB	-	-	A08p34520.1_BraMIZ	-	-	Ann067860.1_BraOIA	-	-	A08p36320.1_BraOIB	-	-	Ann219060.1_BraOIC	-	-	A08p34110.1_BraPCA	-	-	A08p36310.1_BraPCB	-	-	A08p35970.1_BraTCA	-	-	A08p37010.1_BraTUA	-	-	A08p36490.1_BraTUE	-
AT1G01480	AKBr1	ABraLFAT1G01480	-	-	A10p00440.1_BraBRO	-	-	A10p00480.1_BraCCA	-	-	A10p00550.1_BraCCB	-	-	BraA10g000490.3.1C	-	-	A10p00480.1_BraCXA	-	-	A10p00500.1_BraCXB	-	-	A10p00530.1_BraMIZ	-	-	Ann192270.1_BraOIA	-	-	A10p00630.1_BraOIB	-	-	Ann159950.1_BraOIC	-	-	-	-	-	A10p00500.1_BraPCB	-	-	A10p00510.1_BraTCA	-	-	A10p00630.1_BraTUA	-	-	A10p00500.1_BraTUE	-	-
AT1G01490	AKBr1	ABraLFAT1G01490	-	ABraMF2AT1G01490	A10p00430.1_BraBRO	-	-	A10p00470.1_BraCCA	-	A09p67300.1_BraCCA	A10p00540.1_BraCCB	-	A09p61560.1_BraCCB	BraA10g000480.3.1C	-	BraA09g067040.3.1C	A10p00470.1_BraCXA	-	A09p60510.1_BraCXA	A10p00490.1_BraCXB	-	A09p65530.1_BraCXB	A10p00520.1_BraMIZ	-	A09p63120.1_BraMIZ	Ann192280.1_BraOIA	-	Ann370540.1_BraOIA	A10p00620.1_BraOIB	-	-	Ann159940.1_BraOIC	-	-	-	-	A09p67850.1_BraPCA	A10p00490.1_BraPCB	-	A09p66520.1_BraPCB	A10p00500.1_BraTCA	-	A09p66380.1_BraTCA	A10p00620.1_BraTUA	-	A09p71360.1_BraTUA	A10p00490.1_BraTUE	-	A09p67020.1_BraTUE
AT1G01500	AKBr1	ABraLFAT1G01500	-	ABraMF2AT1G01500	A10p00420.1_BraBRO	-	A09p66000.1_BraBRO	A10p00460.1_BraCCA	-	A09p67320.1_BraCCA	A10p00530.1_BraCCB	-	A09p61610.1_BraCCB	BraA10g000470.3.1C	-	BraA09g067050.3.1C	A10p00460.1_BraCXA	-	A09p60520.1_BraCXA	A10p00480.1_BraCXB	-	A09p65540.1_BraCXB	A10p00510.1_BraMIZ	-	A09p63130.1_BraMIZ	Ann192290.1_BraOIA	-	Ann281250.1_BraOIA	A10p00610.1_BraOIB	-	A09p64530.1_BraOIB	-	-	Ann218690.1_BraOIC	-	-	A09p67860.1_BraPCA	A10p00480.1_BraPCB	-	A09p66550.1_BraPCB	A10p00490.1_BraTCA	-	A09p66390.1_BraTCA	A10p00600.1_BraTUA	-	A09p71370.1_BraTUA	A10p00480.1_BraTUE	-	A09p67030.1_BraTUE
AT1G01510	AKBr1	ABraLFAT1G01510	-	-	A10p00410.1_BraBRO	-	-	A10p00450.1_BraCCA	-	-	A10p00520.1_BraCCB	-	-	BraA10g000460.3.1C	-	-	A10p00450.1_BraCXA	-	-	A10p00470.1_BraCXB	-	-	A10p00500.1_BraMIZ	-	-	Ann192300.1_BraOIA	-	-	A10p00600.1_BraOIB	-	-	Ann159930.1_BraOIC	-	-	-	-	-	A10p00470.1_BraPCB	-	-	A10p00480.1_BraTCA	-	-	A10p00590.1_BraTUA	-	-	A10p00470.1_BraTUE	-	-
AT1G01520	AKBr1	ABraLFAT1G01520	ABraMF1AT1G01520	ABraMF2AT1G01520	A10p00400.1_BraBRO	A08p36260.1_BraBRO	-	A10p00440.1_BraCCA	A08p36560.1_BraCCA	-	A10p00510.1_BraCCB	A08p35030.1_BraCCB	-	BraA10g000450.3.1C	BraA08g036060.3.1C	-	A10p00440.1_BraCXA	A08p33060.1_BraCXA	A09p60300.1_BraCXA	A10p00460.1_BraCXB	A08p35790.1_BraCXB	-	A10p00490.1_BraMIZ	A08p34500.1_BraMIZ	-	Ann192310.1_BraOIA	Ann067840.1_BraOIA	-	A10p00590.1_BraOIB	A08p36300.1_BraOIB	-	Ann159920.1_BraOIC	Ann219080.1_BraOIC	-	-	A08p34090.1_BraPCA	-	A10p00460.1_BraPCB	A08p36290.1_BraPCB	-	A10p00470.1_BraTCA	A08p35940.1_BraTCA	-	A10p00580.1_BraTUA	A08p36980.1_BraTUA	-	A10p00460.1_BraTUE	A08p36440.1_BraTUE	-
AT1G01540	AKBr1	ABraLFAT1G01540	-	ABraMF2AT1G01540	A10p08290.1_BraBRO	-	A09p66010.1_BraBRO	A10p00430.1_BraCCA	-	A09p67330.1_BraCCA	A10p00500.1_BraCCB	-	A09p61620.1_BraCCB	BraA10g000440.3.1C	-	BraA09g067060.3.1C	A10p00430.1_BraCXA	-	A09p60530.1_BraCXA	A10p00450.1_BraCXB	-	A09p65550.1_BraCXB	A10p00480.1_BraMIZ	-	A09p63140.1_BraMIZ	Ann192330.1_BraOIA	-	Ann281240.1_BraOIA	A10p00580.1_BraOIB	-	A09p64540.1_BraOIB	Ann159910.1_BraOIC	-	Ann218700.1_BraOIC	A10p07650.1_BraPCA	-	A09p67870.1_BraPCA	A10p00450.1_BraPCB	-	A09p66540.1_BraPCB	A10p00460.1_BraTCA	-	A09p66400.1_BraTCA	A10p00570.1_BraTUA	-	A09p71380.1_BraTUA	A10p00450.1_BraTUE	-	A09p67040.1_BraTUE
AT1G01550	AKBr1	ABraLFAT1G01550	-	-	Ann15490.1_BraBRO	-	-	A10p00420.1_BraCCA	-	-	A10p00490.1_BraCCB	-	-	BraA10g000430.3.1C	-	-	A10p00420.1_BraCXA	-	-	A10p00440.1_BraCXB	-	-	A10p00470.1_BraMIZ	-	-	Ann192340.1_BraOIA	-	-	A10p00570.1_BraOIB	-	-	Ann159900.1_BraOIC	-	-	-	-	-	A10p00440.1_BraPCB	-	-	A10p00450.1_BraTCA	-	-	A10p00560.1_BraTUA	-	-	A10p00440.1_BraTUE	-	-
AT1G01560	AKBr1	-	-	ABraMF2AT1G01560	-	-	A09p65860.1_BraBRO	-	-	A09p67160.1_BraCCA	-	-	A09p61430.1_BraCCB	-	-	BraA09g066900.3.1C	-	-	A09p60360.1_BraCXA	-	-	A09p65380.1_BraCXB	-	-	A09p63000.1_BraMIZ	-	-	Ann370660.1_BraOIA	-	-	A09p64370.1_BraOIB	-	-	Ann218540.1_BraOIC	-	-	A09p67740.1_BraPCA	-	-	A09p66390.1_BraPCB	-	-	A09p66240.1_BraTCA	-	-	A09p71230.1_BraTUA	-	-	A09p66870.1_BraTUE
AT1G01570	AKBr1	ABraLFAT1G01570	-	-	Ann15480.1_BraBRO	-	-	A10p00410.1_BraCCA	-	-	A10p00480.1_BraCCB	-	-	BraA10g000420.3.1C	-	-	A10p00410.1_BraCXA	-	-	A10p00430.1_BraCXB	-	-	A10p00460.1_BraMIZ	-	-	Ann192350.1_BraOIA	-	-	A10p00560.1_BraOIB	-	-	Ann159880.1_BraOIC	-	-	-	-	-	A10p00430.1_BraPCB	-	-	A10p00440.1_BraTCA	-	-	A10p00550.1_BraTUA	-	-	A10p00430.1_BraTUE	-	-
AT1G01580	AKBr1	ABraLFAT1G01580	-	ABraMF2AT1G01580	A10p00020.1_BraBRO	-	A09p66020.1_BraBRO	A10p00400.1_BraCCA	-	A09p67340.1_BraCCA	A10p00470.1_BraCCB	-	A09p61630.1_BraCCB	BraA10g000410.3.1C	-	BraA09g066390.3.1C	A10p00400.1_BraCXA	-	A09p60550.1_BraCXA	A10p00410.1_BraCXB	-	A09p64870.1_BraCXB	A10p00450.1_BraMIZ	-	A09p63150.1_BraMIZ	Ann192360.1_BraOIA	-	Ann281220.1_BraOIA	A10p00550.1_BraOIB	-	A09p64550.1_BraOIB	Ann159870.1_BraOIC	-	Ann218710.1_BraOIC	-	-	A09p67880.1_BraPCA	A10p00420.1_BraPCB	-	A09p66570.1_BraPCB	A10p00430.1_BraTCA	-	A09p65730.1_BraTCA	A10p00540.1_BraTUA	-	A09p71390.1_BraTUA	A10p00420.1_BraTUE	-	A09p67050.1_BraTUE
AT1G01600	AKBr1	ABraLFAT1G01600	-	ABraMF2AT1G01600	A10p00030.1_BraBRO	-	A09p66040.1_BraBRO	A10p00390.1_BraCCA	-	A09p67360.1_BraCCA	A10p00460.1_BraCCB	-	A09p61650.1_BraCCB	BraA10g000400.3.1C	-	BraA09g067090.3.1C	A10p00390.1_BraCXA	-	A09p60590.1_BraCXA	A10p00400.1_BraCXB	-	A09p65580.1_BraCXB	A10p00440.1_BraMIZ	-	A09p63170.1_BraMIZ	Ann192370.1_BraOIA	-	Ann281210.1_BraOIA	A10p00540.1_BraOIB	-	A09p64560.1_BraOIB	Ann159850.1_BraOIC	-	Ann218730.1_BraOIC	-	-	A09p67900.1_BraPCA	A10p00410.1_BraPCB	-	A09p66590.1_BraPCB	A10p00400.1_BraTCA	-	A09p66460.1_BraTCA	A10p00530.1_BraTUA	-	A09p71410.1_BraTUA	A10p00410.1_BraTUE	-	A09p67080.1_BraTUE
AT1G01610	AKBr1	ABraLFAT1G01610	-	ABraMF2AT1G01610	A10p00040.1_BraBRO	-	A09p66050.1_BraBRO	A10p00380.1_BraCCA	-	A09p67370.1_BraCCA	A10p00450.1_BraCCB	-	A09p61660.1_BraCCB	BraA10g000390.3.1C	-	BraA09g067100.3.1C	A10p00380.1_BraCXA	-	A09p60600.1_BraCXA	A10p00390.1_BraCXB	-	A09p65590.1_BraCXB	A10p00430.1_BraMIZ	-	A09p63180.1_BraMIZ	Ann192380.1_BraOIA	-	Ann281200.1_BraOIA	A10p00530.1_BraOIB	-	A09p64570.1_BraOIB	Ann159840.1_BraOIC	-	Ann218740.1_BraOIC	-	-	A09p67910.1_BraPCA	A10p00400.1_BraPCB	-	A09p66600.1_BraPCB	A10p00390.1_BraTCA	-	A09p66470.1_BraTCA	A10p00520.1_BraTUA	-	A09p71420.1_BraTUA	A10p00400.1_BraTUE	-	A09p67090.1_BraTUE
AT1G01620	AKBr1	ABraLFAT1G01620	-	ABraMF2AT1G01620	A10p00050.1_BraBRO	-	A09p66060.1_BraBRO	A10p00370.1_BraCCA	-	A09p67380.1_BraCCA	A10p00430.1_BraCCB	-	A09p61670.1_BraCCB	BraA10g000380.3.1C	-	BraA09g067110.3.1C	A10p00360.1_BraCXA	-	A09p60610.1_BraCXA	A10p00370.1_BraCXB	-	A09p65600.1_BraCXB	A10p00420.1_BraMIZ	-	A09p63190.1_BraMIZ	Ann192390.1_BraOIA	-	Ann281190.1_BraOIA	A10p00510.1_BraOIB	-	A09p64580.1_BraOIB	Ann159830.1_BraOIC	-	Ann218750.1_BraOIC	-	-	A09p67920.1_BraPCA	A10p00380.1_BraPCB	-	A09p66610.1_BraPCB	A10p00380.1_BraTCA	-	A09p66480.1_BraTCA	A10p00510.1_BraTUA	-	A09p71430.1_BraTUA	A10p00390.1_BraTUE	-	A09p67100.1_BraTUE
AT1G01630	AKBr1	ABraLFAT1G01630	-	ABraMF2AT1G01630	A10p00060.1_BraBRO	-	A09p66070.1_BraBRO	A10p00360.1_BraCCA	-	A09p67390.1_BraCCA	A10p00420.1_BraCCB	-	A09p61680.1_BraCCB	BraA10g000370.3.1C	-	BraA09g067120.3.1C	A10p00350.1_BraCXA	-	A09p60620.1_BraCXA	A10p00360.1_BraCXB	-	A09p65610.1_BraCXB	A10p00410.1_BraMIZ	-	A09p63200.1_BraMIZ	Ann192400.1_BraOIA	-	Ann281180.1_BraOIA	A10p00500.1_BraOIB	-	A09p64590.1_BraOIB	Ann159820.1_BraOIC	-	Ann218760.1_BraOIC	-	-	A09p67930.1_BraPCA	A10p00370.1_BraPCB	-	A09p66620.1_BraPCB	A10p00370.1_BraTCA	-	A09p66490.1_BraTCA	A10p00500.1_BraTUA	-	A09p71440.1_BraTUA	A10p00380.1_BraTUE	-	A09p67120.1_BraTUE
AT1G01640	AKBr1	ABraLFAT1G01640	-	-	A10p00070.1_BraBRO	-	-	A10p00350.1_BraCCA	-	-	A10p00410.1_BraCCB	-	-	BraA10g000360.3.1C	-	-	A10p00340.1_BraCXA	-	-	A10p00350.1_BraCXB	-	-	A10p00400.1_BraMIZ	-	-	Ann192410.1_BraOIA	-	-	-	-	-	-	-	-	-	-	-	A10p00360.1_BraPCB	-	-	A10p00360.1_BraTCA	-	-	A10p00490.1_BraTUA	-	-	A10p00370.1_BraTUE	-	-
AT1G01650	AKBr1	ABraLFAT1G01650	-	ABraMF2AT1G01650	A10p00080.1_BraBRO	-	A09p66080.1_BraBRO	A10p00340.1_BraCCA	-	A09p67400.1_BraCCA	A10p00400.1_BraCCB	-	A09p61690.1_BraCCB	BraA10g000350.3.1C	-	BraA09g067130.3.1C	A10p00330.1_BraCXA	-	A09p60630.1_BraCXA	A10p00340.1_BraCXB	-	A09p65620.1_BraCXB	A10p00390.1_BraMIZ	-	A09p63210.1_BraMIZ	Ann192420.1_BraOIA	-	Ann281170.1_BraOIA	A10p00490.1_BraOIB	-	A09p64600.1_BraOIB	Ann159810.1_BraOIC	-	Ann218770.1_BraOIC	-	-	A09p67940.1_BraPCA	A10p00350.1_BraPCB	-	A09p66630.1_BraPCB	A10p00350.1_BraTCA	-	A09p66500.1_BraTCA	A10p00480.1_BraTUA	-	A09p71450.1_BraTUA	A10p00360.1_BraTUE	-	A09p67130.1_BraTUE
AT1G01660	AKBr1	ABraLFAT1G01660	-	-	A10p00090.1_BraBRO	-	-	A10p00310.1_BraCCA	-	-	A10p00370.1_BraCCB	-	-	BraA10g000320.3.1C	-	-	A10p00300.1_BraCXA	-	-	A10p00310.1_BraCXB	-	-	A10p00360.1_BraMIZ	-	-	Ann052670.1_BraOIA	-	-	A10p00450.1_BraOIB	-	-	Ann159770.1_BraOIC	-	-	-	-	-	A10p00320.1_BraPCB	-	-	A10p00320.1_BraTCA	-	-	A10p00440.1_BraTUA	-	-	A10p00320.1_BraTUE	-	-
AT1G01690	AKBr1	ABraLFAT1G01690	-	-	-	-	-	A10p00300.1_BraCCA	-	-	A10p00360.1_BraCCB	-	-	BraA10g000310.3.1C	-	-	A10p00290.1_BraCXA	-	-	A10p00300.1_BraCXB	-	-	-	-	-	-	-	-	A10p00440.1_BraOIB	-	-	Ann159760.1_BraOIC	-	-	-	-	-	A10p00310.1_BraPCB	-	-	-	-	-	A10p00430.1_BraTUA	-	-	-	-	-
AT1G01695	AKBr1	-	-	ABraMF2AT1G01695	-	-	A09p66090.1_BraBRO	-	-	A09p67410.1_BraCCA	-	-	A09p61700.1_BraCCB	-	-	BraA09g067140.3.1C	-	-	A09p60640.1_BraCXA	-	-	A09p65630.1_BraCXB	-	-	A09p63220.1_BraMIZ	-	-	Ann281160.1_BraOIA	-	-	A09p64610.1_BraOIB	-	-	Ann218780.1_BraOIC	-	-	A09p67950.1_BraPCA	-	-	A09p66640.1_BraPCB	-	-	A09p66510.1_BraTCA	-	-	A09p71460.1_BraTUA	-	-	A09p67140.1_BraTUE
AT1G01710	AKBr1	ABraLFAT1G01710	-	-	A10p00110.1_BraBRO	-	-	A10p00280.1_BraCCA	-	-	A10p00350.1_BraCCB	-	-	BraA10g000290.3.1C	-	-	A10p00280.1_BraCXA	-	-	A10p00290.1_BraCXB	-	-	A10p00350.1_BraMIZ	-	-	Ann192460.1_BraOIA	-	-	A10p00430.1_BraOIB	-	-	Ann159750.1_BraOIC	-	-	-	-	-	A10p00300.1_BraPCB	-	-	A10p00290.1_BraTCA	-	-	A10p00420.1_BraTUA	-	-	A10p00310.1_BraTUE	-	-
AT1G01720	AKBr1	ABraLFAT1G01720	-	ABraMF2AT1G01720	-	-	A09p65800.1_BraBRO	-	-	A09p67080.1_BraCCA	A10p00340.1_BraCCB	-	A09p61350.1_BraCCB	BraA10g000280.3.1C	-	BraA09g066810.3.1C	-	-	A09p60280.1_BraCXA	A10p00280.1_BraCXB	-	A09p65310.1_BraCXB	A10p00340.1_BraMIZ	-	-	Ann192470.1_BraOIA	-	Ann370730.1_BraOIA	A10p00420.1_BraOIB	-	A09p64290.1_BraOIB	Ann159740.1_BraOIC	-	Ann218470.1_BraOIC	-	-	A09p67680.1_BraPCA	-	-	A09p66330.1_BraPCB	A10p00280.1_BraTCA	-	A09p66160.1_BraTCA	A10p00410.1_BraTUA	-	A09p71170.1_BraTUA	-	-	A09p66800.1_BraTUE
AT1G01725	AKBr1	ABraLFAT1G01725	-	-	A10p00120.1_BraBRO	-	-	A10p00270.1_BraCCA	-	-	-	-	-	-	-	-	-	-	-	-	-	-	-	-	-	-	-	-	A10p00410.1_BraOIB	-	-	Ann159730.1_BraOIC	-	-	-	-	-	-	-	-	-	-	-	-	-	-	-	-	-
AT1G01730	AKBr1	-	-	ABraMF2AT1G01730	-	-	A09p66100.1_BraBRO	-	-	A09p67420.1_BraCCA	-	-	-	-	-	BraA09g067150.3.1C	-	-	A09p60650.1_BraCXA	-	-	A09p65640.1_BraCXB	-	-	A09p63230.1_BraMIZ	-	-	Ann281150.1_BraOIA	-	-	A09p64620.1_BraOIB	-	-	Ann218790.1_BraOIC	-	-	A09p67960.1_BraPCA	-	-	-	-	-	A09p66520.1_BraTCA	-	-	A09p71470.1_BraTUA	-	-	A09p67150.1_BraTUE
AT1G01740	AKBr1	ABraLFAT1G01740	-	-	A10p00130.1_BraBRO	-	-	A10p00260.1_BraCCA	-	-	A10p00330.1_BraCCB	-	-	BraA10g000270.3.1C	-	-	A10p00270.1_BraCXA	-	-	A10p00270.1_BraCXB	-	-	A10p00330.1_BraMIZ	-	-	Ann192480.1_BraOIA	-	-	A10p00400.1_BraOIB	-	-	Ann159720.1_BraOIC	-	-	-	-	-	A10p00290.1_BraPCB	-	-	A10p00270.1_BraTCA	-	-	A10p00400.1_BraTUA	-	-	A10p00300.1_BraTUE	-	-
AT1G01750	AKBr1	ABraLFAT1G01750	-	-	A10p00140.1_BraBRO	-	-	A10p00250.1_BraCCA	-	-	A10p00320.1_BraCCB	-	-	BraA10g000260.3.1C	-	-	A10p00260.1_BraCXA	-	-	A10p00260.1_BraCXB	-	-	A10p00320.1_BraMIZ	-	-	Ann192490.1_BraOIA	-	-	A10p00390.1_BraOIB	-	-	Ann159710.1_BraOIC	-	-	-	-	-	A10p00280.1_BraPCB	-	-	A10p00260.1_BraTCA	-	-	A10p00390.1_BraTUA	-	-	A10p00290.1_BraTUE	-	-
AT1G01760	AKBr1	ABraLFAT1G01760	-	-	-	-	-	A10p00240.1_BraCCA	-	-	A10p00310.1_BraCCB	-	-	BraA10g000250.3.1C	-	-	A10p00250.1_BraCXA	-	-	A10p00250.1_BraCXB	-	-	A10p00310.1_BraMIZ	-	-	Ann192500.1_BraOIA	-	-	A10p00380.1_BraOIB	-	-	Ann159700.1_BraOIC	-	-	-	-	-	A10p00270.1_BraPCB	-	-	A10p00250.1_BraTCA	-	-	A10p00380.1_BraTUA	-	-	A10p00280.1_BraTUE	-	-
AT1G01770	AKBr1	-	-	ABraMF2AT1G01770	-	-	A09p66110.1_BraBRO	-	-	-	-	-	A09p61710.1_BraCCB	-	-	BraA09g067160.3.1C	-	-	A09p60660.1_BraCXA	-	-	A09p65650.1_BraCXB	-	-	A09p63240.1_BraMIZ	-	-	-	-	-	A09p64630.1_BraOIB	-	-	Ann218800.1_BraOIC	-	-	A09p67970.1_BraPCA	-	-	A09p66650.1_BraPCB	-	-	A09p66530.1_BraTCA	-	-	A09p71480.1_BraTUA	-	-	A09p67160.1_BraTUE
AT1G01780	AKBr1	ABraLFAT1G01780	-	ABraMF2AT1G01780	A10p00150.1_BraBRO	-	-	A10p00230.1_BraCCA	-	A09p67430.1_BraCCA	A10p00300.1_BraCCB	-	A09p61720.1_BraCCB	BraA10g000240.3.1C	-	BraA09g067170.3.1C	A10p00240.1_BraCXA	-	-	A10p00240.1_BraCXB	-	A09p65660.1_BraCXB	A10p00300.1_BraMIZ	-	A09p63250.1_BraMIZ	Ann192510.1_BraOIA	-	Ann281140.1_BraOIA	A10p00370.1_BraOIB	-	A09p64640.1_BraOIB	Ann159690.1_BraOIC	-	Ann218810.1_BraOIC	-	-	A09p67990.1_BraPCA	A10p00260.1_BraPCB	-	A09p66660.1_BraPCB	A10p00240.1_BraTCA	-	A09p66550.1_BraTCA	A10p00370.1_BraTUA	-	A09p71500.1_BraTUA	A10p00270.1_BraTUE	-	A09p67170.1_BraTUE
AT1G01790	AKBr1	ABraLFAT1G01790	-	ABraMF2AT1G01790	A10p00160.1_BraBRO	-	A09p66120.1_BraBRO	A10p00210.1_BraCCA	-	A09p67440.1_BraCCA	A10p00280.1_BraCCB	-	A09p61730.1_BraCCB	BraA10g000230.3.1C	-	BraA09g067180.3.1C	A10p00200.1_BraCXA	-	A09p60680.1_BraCXA	A10p00220.1_BraCXB	-	A09p65670.1_BraCXB	A10p00260.1_BraMIZ	-	A09p63260.1_BraMIZ	Ann192520.1_BraOIA	-	Ann281130.1_BraOIA	A10p00310.1_BraOIB	-	A09p64650.1_BraOIB	Ann159660.1_BraOIC	-	Ann218820.1_BraOIC	-	-	A09p68000.1_BraPCA	A10p00220.1_BraPCB	-	A09p66670.1_BraPCB	A10p00210.1_BraTCA	-	A09p66560.1_BraTCA	A10p00350.1_BraTUA	-	A09p71510.1_BraTUA	A10p00220.1_BraTUE	-	A09p67180.1_BraTUE
AT1G01800	AKBr1	ABraLFAT1G01800	-	-	A10p00180.1_BraBRO	-	-	A10p00200.1_BraCCA	-	-	A10p00270.1_BraCCB	-	-	BraA10g000220.3.1C	-	-	A10p00190.1_BraCXA	-	-	A10p00210.1_BraCXB	-	-	A10p00250.1_BraMIZ	-	-	Ann192550.1_BraOIA	-	-	A10p00300.1_BraOIB	-	-	Ann159650.1_BraOIC	-	-	-	-	-	A10p00210.1_BraPCB	-	-	A10p00200.1_BraTCA	-	-	A10p00340.1_BraTUA	-	-	A10p00210.1_BraTUE	-	-
AT1G01830	AKBr1	ABraLFAT1G01830	-	-	A10p00200.1_BraBRO	-	-	A10p00190.1_BraCCA	-	-	A10p00260.1_BraCCB	-	-	BraA10g000210.3.1C	-	-	A10p00180.1_BraCXA	-	-	A10p00200.1_BraCXB	-	-	A10p00240.1_BraMIZ	-	-	Ann192560.1_BraOIA	-	-	A10p00290.1_BraOIB	-	-	Ann159640.1_BraOIC	-	-	-	-	-	A10p00200.1_BraPCB	-	-	A10p00190.1_BraTCA	-	-	A10p00330.1_BraTUA	-	-	A10p00200.1_BraTUE	-	-
AT1G01840	AKBr1	ABraLFAT1G01840	-	-	A10p00210.1_BraBRO	-	-	A10p00180.1_BraCCA	-	-	A10p00250.1_BraCCB	-	-	BraA10g000190.3.1C	-	-	A10p00170.1_BraCXA	-	-	A10p00190.1_BraCXB	-	-	A10p00170.1_BraMIZ	-	-	Ann192570.1_BraOIA	-	-	A10p00280.1_BraOIB	-	-	Ann159630.1_BraOIC	-	-	-	-	-	A10p00190.1_BraPCB	-	-	A10p00180.1_BraTCA	-	-	A10p00320.1_BraTUA	-	-	A10p00190.1_BraTUE	-	-
AT1G01860	AKBr1	-	-	ABraMF2AT1G01860	-	-	A09p66130.1_BraBRO	-	-	-	-	-	A09p61740.1_BraCCB	-	-	BraA09g067190.3.1C	-	-	A09p60690.1_BraCXA	-	-	A09p65680.1_BraCXB	-	-	A09p63270.1_BraMIZ	-	-	Ann281120.1_BraOIA	-	-	A09p64660.1_BraOIB	-	-	Ann218830.1_BraOIC	-	-	A09p68010.1_BraPCA	-	-	A09p66680.1_BraPCB	-	-	A09p66570.1_BraTCA	-	-	A09p71520.1_BraTUA	-	-	-
AT1G01880	AKBr1	-	-	ABraMF2AT1G01880	-	-	A09p66140.1_BraBRO	-	-	A09p67450.1_BraCCA	-	-	A09p61750.1_BraCCB	-	-	BraA09g067200.3.1C	-	-	A09p60700.1_BraCXA	-	-	A09p65690.1_BraCXB	-	-	A09p63280.1_BraMIZ	-	-	Ann281110.1_BraOIA	-	-	A09p64670.1_BraOIB	-	-	Ann218840.1_BraOIC	-	-	A09p68020.1_BraPCA	-	-	A09p66690.1_BraPCB	-	-	A09p66590.1_BraTCA	-	-	A09p71530.1_BraTUA	-	-	A09p67190.1_BraTUE
AT1G01900	AKBr1	ABraLFAT1G01900	-	-	-	-	-	A10p00170.1_BraCCA	-	-	A10p00240.1_BraCCB	-	-	BraA10g000170.3.1C	-	-	A10p00160.1_BraCXA	-	-	A10p00180.1_BraCXB	-	-	A10p00160.1_BraMIZ	-	-	Ann192580.1_BraOIA	-	-	A10p00270.1_BraOIB	-	-	Ann159620.1_BraOIC	-	-	-	-	-	A10p00180.1_BraPCB	-	-	A10p00170.1_BraTCA	-	-	A10p00310.1_BraTUA	-	-	A10p00180.1_BraTUE	-	-
AT1G01910	AKBr1	ABraLFAT1G01910	-	ABraMF2AT1G01910	-	-	A09p66150.1_BraBRO	-	-	A09p67460.1_BraCCA	A10p00200.1_BraCCB	-	A09p61760.1_BraCCB	-	-	BraA09g067210.3.1C	A10p00140.1_BraCXA	-	A09p60710.1_BraCXA	A10p00140.1_BraCXB	-	A09p65700.1_BraCXB	-	-	A09p63290.1_BraMIZ	-	-	Ann281100.1_BraOIA	A10p00230.1_BraOIB	-	A09p64680.1_BraOIB	Ann159600.1_BraOIC	-	Ann218850.1_BraOIC	-	-	A09p68030.1_BraPCA	-	-	A09p66700.1_BraPCB	-	-	A09p66600.1_BraTCA	-	-	A09p71540.1_BraTUA	-	-	A09p67200.1_BraTUE
AT1G01920	AKBr1	-	-	ABraMF2AT1G01920	-	-	A09p66160.1_BraBRO	-	-	A09p67470.1_BraCCA	-	-	A09p61770.1_BraCCB	-	-	BraA09g067220.3.1C	-	-	A09p60720.1_BraCXA	-	-	A09p65710.1_BraCXB	-	-	A09p63300.1_BraMIZ	-	-	Ann281090.1_BraOIA	-	-	A09p64690.1_BraOIB	-	-	Ann218860.1_BraOIC	-	-	A09p68040.1_BraPCA	-	-	A09p66710.1_BraPCB	-	-	A09p66610.1_BraTCA	-	-	A09p71550.1_BraTUA	-	-	A09p67210.1_BraTUE
AT1G01930	AKBr1	-	-	ABraMF2AT1G01930	-	-	A09p66170.1_BraBRO	-	-	A09p67480.1_BraCCA	-	-	A09p61780.1_BraCCB	-	-	BraA09g067230.3.1C	-	-	A09p60730.1_BraCXA	-	-	A09p65720.1_BraCXB	-	-	A09p63310.1_BraMIZ	-	-	Ann281080.1_BraOIA	-	-	A09p64700.1_BraOIB	-	-	Ann218870.1_BraOIC	-	-	A09p68050.1_BraPCA	-	-	A09p66720.1_BraPCB	-	-	A09p66620.1_BraTCA	-	-	A09p71560.1_BraTUA	-	-	A09p67220.1_BraTUE
AT1G01940	AKBr1	-	-	ABraMF2AT1G01940	-	-	A09p66180.1_BraBRO	-	-	A09p67490.1_BraCCA	-	-	A09p61790.1_BraCCB	-	-	BraA09g067240.3.1C	-	-	A09p60740.1_BraCXA	-	-	A09p65730.1_BraCXB	-	-	A09p63320.1_BraMIZ	-	-	Ann281070.1_BraOIA	-	-	A09p64710.1_BraOIB	-	-	Ann218880.1_BraOIC	-	-	A09p68060.1_BraPCA	-	-	A09p66730.1_BraPCB	-	-	A09p66630.1_BraTCA	-	-	A09p71570.1_BraTUA	-	-	A09p67230.1_BraTUE
AT1G01950	AKBr1	-	-	ABraMF2AT1G01950	-	-	A09p66190.1_BraBRO	-	-	A09p67500.1_BraCCA	-	-	A09p61800.1_BraCCB	-	-	BraA09g067250.3.1C	-	-	A09p60750.1_BraCXA	-	-	A09p65740.1_BraCXB	-	-	A09p63330.1_BraMIZ	-	-	Ann281060.1_BraOIA	-	-	A09p64720.1_BraOIB	-	-	Ann218890.1_BraOIC	-	-	A09p68070.1_BraPCA	-	-	A09p66740.1_BraPCB	-	-	A09p66640.1_BraTCA	-	-	A09p71580.1_BraTUA	-	-	A09p67240.1_BraTUE
AT1G01960	AKBr1	-	-	ABraMF2AT1G01960	-	-	A09p66200.1_BraBRO	-	-	A09p67510.1_BraCCA	-	-	A09p61810.1_BraCCB	-	-	BraA09g067260.3.1C	-	-	A09p60760.1_BraCXA	-	-	A09p65750.1_BraCXB	-	-	A09p63340.1_BraMIZ	-	-	Ann281050.1_BraOIA	-	-	A09p64730.1_BraOIB	-	-	Ann218900.1_BraOIC	-	-	A09p68080.1_BraPCA	-	-	A09p66750.1_BraPCB	-	-	A09p66650.1_BraTCA	-	-	A09p71590.1_BraTUA	-	-	A09p67250.1_BraTUE
AT1G01970	AKBr1	ABraLFAT1G01970	-	ABraMF2AT1G01970	A10p00230.1_BraBRO	-	-	A10p00150.1_BraCCA	-	-	A10p00190.1_BraCCB	-	-	BraA10g000150.3.1C	-	-	A10p00130.1_BraCXA	-	-	A10p00130.1_BraCXB	-	A09p65760.1_BraCXB	A10p00130.1_BraMIZ	-	-	Ann192600.1_BraOIA	-	-	A10p00220.1_BraOIB	-	A09p64740.1_BraOIB	Ann159590.1_BraOIC	-	-	-	-	-	A10p00150.1_BraPCB	-	-	A10p00150.1_BraTCA	-	-	A10p00300.1_BraTUA	-	-	A10p00160.1_BraTUE	-	-
AT1G01990	AKBr1	ABraLFAT1G01990	-	-	A10p00240.1_BraBRO	-	-	A10p00140.1_BraCCA	-	-	A10p00180.1_BraCCB	-	-	BraA10g000140.3.1C	-	-	A10p00120.1_BraCXA	-	-	A10p00120.1_BraCXB	-	-	A10p00120.1_BraMIZ	-	-	Ann192610.1_BraOIA	-	-	A10p00210.1_BraOIB	-	-	Ann159580.1_BraOIC	-	-	-	-	-	A10p00140.1_BraPCB	-	-	A10p00140.1_BraTCA	-	-	A10p00290.1_BraTUA	-	-	A10p00150.1_BraTUE	-	-
AT1G02000	AKBr1	ABraLFAT1G02000	-	-	A10p00250.1_BraBRO	-	-	-	-	-	-	-	-	-	-	-	-	-	-	-	-	-	-	-	-	-	-	-	A10p00200.1_BraOIB	-	-	-	-	-	-	-	-	-	-	-	-	-	-	A10p00280.1_BraTUA	-	-	A10p00140.1_BraTUE	-	-
AT1G02010	AKBr1	-	-	ABraMF2AT1G02010	-	-	A09p66210.1_BraBRO	-	-	A09p67520.1_BraCCA	-	-	A09p61820.1_BraCCB	-	-	BraA09g067270.3.1C	-	-	A09p60770.1_BraCXA	-	-	A09p65770.1_BraCXB	-	-	A09p63350.1_BraMIZ	-	-	Ann281040.1_BraOIA	-	-	A09p64750.1_BraOIB	-	-	Ann218910.1_BraOIC	-	-	A09p68100.1_BraPCA	-	-	A09p66770.1_BraPCB	-	-	A09p66660.1_BraTCA	-	-	A09p71610.1_BraTUA	-	-	-
AT1G02040	AKBr1	ABraLFAT1G02040	-	ABraMF2AT1G02040	A10p00290.1_BraBRO	-	A09p66220.1_BraBRO	A10p00090.1_BraCCA	-	A09p67530.1_BraCCA	A10p00140.1_BraCCB	-	A09p61830.1_BraCCB	BraA10g000090.3.1C	-	BraA09g067280.3.1C	A10p00080.1_BraCXA	-	A09p60780.1_BraCXA	A10p00080.1_BraCXB	-	A09p65790.1_BraCXB	A10p00080.1_BraMIZ	-	A09p63360.1_BraMIZ	Ann192650.1_BraOIA	-	Ann281030.1_BraOIA	A10p00160.1_BraOIB	-	A09p64760.1_BraOIB	Ann285770.1_BraOIC	-	Ann218920.1_BraOIC	-	-	A09p68110.1_BraPCA	A10p00090.1_BraPCB	-	A09p66780.1_BraPCB	A10p00080.1_BraTCA	-	A09p66670.1_BraTCA	A10p00230.1_BraTUA	-	A09p71620.1_BraTUA	A10p00090.1_BraTUE	-	A09p67280.1_BraTUE
AT1G02065	AKBr1	ABraLFAT1G02065	-	ABraMF2AT1G02065	A10p00280.1_BraBRO	-	A09p66230.1_BraBRO	A10p00100.1_BraCCA	-	A09p67540.1_BraCCA	A10p00150.1_BraCCB	-	A09p61840.1_BraCCB	BraA10g000100.3.1C	-	BraA09g067290.3.1C	A10p00090.1_BraCXA	-	A09p60790.1_BraCXA	A10p00090.1_BraCXB	-	A09p65800.1_BraCXB	A10p00090.1_BraMIZ	-	A09p63370.1_BraMIZ	Ann192640.1_BraOIA	-	Ann281020.1_BraOIA	A10p00170.1_BraOIB	-	A09p64770.1_BraOIB	Ann159560.1_BraOIC	-	Ann218930.1_BraOIC	-	-	A09p68130.1_BraPCA	A10p00110.1_BraPCB	-	A09p66790.1_BraPCB	A10p00100.1_BraTCA	-	A09p66700.1_BraTCA	A10p00250.1_BraTUA	-	A09p71630.1_BraTUA	A10p00110.1_BraTUE	-	A09p67290.1_BraTUE
AT1G02070	AKBr1	-	-	ABraMF2AT1G02070	-	-	A09p66240.1_BraBRO	-	-	A09p67550.1_BraCCA	-	-	A09p61850.1_BraCCB	-	-	BraA09g067300.3.1C	-	-	A09p60800.1_BraCXA	-	-	A09p65820.1_BraCXB	-	-	A09p63380.1_BraMIZ	-	-	Ann281010.1_BraOIA	-	-	A09p64780.1_BraOIB	-	-	Ann218940.1_BraOIC	-	-	A09p68140.1_BraPCA	-	-	A09p66800.1_BraPCB	-	-	A09p66710.1_BraTCA	-	-	A09p71650.1_BraTUA	-	-	A09p67300.1_BraTUE
AT1G02080	AKBr1	ABraLFAT1G02080	-	ABraMF2AT1G02080	A10p00260.1_BraBRO	-	A09p66250.1_BraBRO	A10p00120.1_BraCCA	-	A09p67580.1_BraCCA	A10p00160.1_BraCCB	-	A09p61860.1_BraCCB	BraA10g000120.3.1C	-	BraA09g067320.3.1C	A10p00110.1_BraCXA	-	A09p60810.1_BraCXA	A10p00110.1_BraCXB	-	A09p65830.1_BraCXB	A10p00110.1_BraMIZ	-	A09p63390.1_BraMIZ	Ann192620.1_BraOIA	-	Ann280990.1_BraOIA	A10p00190.1_BraOIB	-	A09p64790.1_BraOIB	Ann159570.1_BraOIC	-	Ann218950.1_BraOIC	-	-	A09p68150.1_BraPCA	A10p00130.1_BraPCB	-	A09p66810.1_BraPCB	A10p00120.1_BraTCA	-	A09p66720.1_BraTCA	A10p00270.1_BraTUA	-	A09p71660.1_BraTUA	A10p00130.1_BraTUE	-	A09p67310.1_BraTUE
AT1G02090	AKBr1	ABraLFAT1G02090	-	ABraMF2AT1G02090	A10p00310.1_BraBRO	-	A09p66270.1_BraBRO	A10p00080.1_BraCCA	-	A09p67590.1_BraCCA	A10p00130.1_BraCCB	-	A09p61880.1_BraCCB	BraA10g000080.3.1C	-	BraA09g067340.3.1C	A10p00070.1_BraCXA	-	A09p60830.1_BraCXA	A10p00070.1_BraCXB	-	A09p65850.1_BraCXB	A10p00070.1_BraMIZ	-	A09p63410.1_BraMIZ	Ann192660.1_BraOIA	-	Ann280970.1_BraOIA	A10p00150.1_BraOIB	-	A09p64810.1_BraOIB	Ann285780.1_BraOIC	-	Ann218970.1_BraOIC	-	-	A09p68160.1_BraPCA	A10p00080.1_BraPCB	-	A09p66820.1_BraPCB	A10p00070.1_BraTCA	-	A09p66740.1_BraTCA	A10p00220.1_BraTUA	-	A09p71680.1_BraTUA	A10p00080.1_BraTUE	-	A09p67340.1_BraTUE
AT1G02100	AKBr1	-	-	ABraMF2AT1G02100	-	-	A09p66280.1_BraBRO	-	-	A09p67600.1_BraCCA	-	-	A09p61890.1_BraCCB	-	-	BraA09g067350.3.1C	-	-	A09p60840.1_BraCXA	-	-	A09p65860.1_BraCXB	-	-	A09p63420.1_BraMIZ	-	-	Ann280960.1_BraOIA	-	-	A09p64820.1_BraOIB	-	-	Ann218980.1_BraOIC	-	-	A09p68170.1_BraPCA	-	-	A09p66830.1_BraPCB	-	-	A09p66750.1_BraTCA	-	-	A09p71690.1_BraTUA	-	-	A09p67350.1_BraTUE
AT1G02120	AKBr1	ABraLFAT1G02120	-	-	A10p00320.1_BraBRO	-	-	A10p00070.1_BraCCA	-	-	A10p00120.1_BraCCB	-	-	BraA10g000070.3.1C	-	-	A10p00060.1_BraCXA	-	-	A10p00060.1_BraCXB	-	-	A10p00060.1_BraMIZ	-	-	Ann192670.1_BraOIA	-	-	A10p00140.1_BraOIB	-	-	Ann285790.1_BraOIC	-	-	-	-	-	A10p00070.1_BraPCB	-	-	A10p00060.1_BraTCA	-	-	A10p00210.1_BraTUA	-	-	A10p00070.1_BraTUE	-	-
AT1G02140	AKBr1	ABraLFAT1G02140	-	ABraMF2AT1G02140	A10p00330.1_BraBRO	-	-	A10p00060.1_BraCCA	-	A09p67610.1_BraCCA	A10p00110.1_BraCCB	-	A09p61900.1_BraCCB	BraA10g000060.3.1C	-	BraA09g067360.3.1C	A10p00050.1_BraCXA	-	A09p60850.1_BraCXA	A10p00050.1_BraCXB	-	A09p65870.1_BraCXB	A10p00050.1_BraMIZ	-	A09p63430.1_BraMIZ	Ann192680.1_BraOIA	-	Ann280950.1_BraOIA	A10p00130.1_BraOIB	-	A09p64830.1_BraOIB	Ann285800.1_BraOIC	-	Ann218990.1_BraOIC	-	-	A09p68180.1_BraPCA	A10p00060.1_BraPCB	-	A09p66880.1_BraPCB	A10p00050.1_BraTCA	-	A09p66760.1_BraTCA	A10p00200.1_BraTUA	-	A09p71700.1_BraTUA	A10p00060.1_BraTUE	-	A09p67360.1_BraTUE
AT1G02145	AKBr1	ABraLFAT1G02145	-	ABraMF2AT1G02145	A10p00340.1_BraBRO	-	-	A10p00050.1_BraCCA	-	-	A10p00100.1_BraCCB	-	A09p61910.1_BraCCB	BraA10g000050.3.1C	-	BraA09g067370.3.1C	A10p00040.1_BraCXA	-	A09p60860.1_BraCXA	A10p00040.1_BraCXB	-	-	A10p00040.1_BraMIZ	-	A09p63440.1_BraMIZ	Ann192690.1_BraOIA	-	-	A10p00120.1_BraOIB	-	A09p64840.1_BraOIB	Ann285810.1_BraOIC	-	Ann219000.1_BraOIC	-	-	A09p68190.1_BraPCA	A10p00050.1_BraPCB	-	A09p66890.1_BraPCB	A10p00040.1_BraTCA	-	-	A10p00190.1_BraTUA	-	A09p71710.1_BraTUA	A10p00050.1_BraTUE	-	A09p67370.1_BraTUE
AT1G02150	AKBr1	ABraLFAT1G02150	-	-	A10p00350.1_BraBRO	-	-	A10p00040.1_BraCCA	-	-	A10p00090.1_BraCCB	-	-	BraA10g000040.3.1C	-	-	A10p00030.1_BraCXA	-	-	A10p00030.1_BraCXB	-	-	A10p00030.1_BraMIZ	-	-	Ann192700.1_BraOIA	-	-	A10p00110.1_BraOIB	-	-	Ann285820.1_BraOIC	-	-	-	-	-	A10p00040.1_BraPCB	-	-	A10p00030.1_BraTCA	-	-	A10p00180.1_BraTUA	-	-	A10p00040.1_BraTUE	-	-
AT1G02160	AKBr1	ABraLFAT1G02160	-	-	A10p00360.1_BraBRO	-	-	A10p00030.1_BraCCA	-	-	A10p00080.1_BraCCB	-	-	BraA10g000030.3.1C	-	-	A10p00020.1_BraCXA	-	-	A10p00020.1_BraCXB	-	-	A10p00020.1_BraMIZ	-	-	-	-	-	A10p00100.1_BraOIB	-	-	Ann285830.1_BraOIC	-	-	-	-	-	A10p00030.1_BraPCB	-	-	A10p00020.1_BraTCA	-	-	A10p00170.1_BraTUA	-	-	A10p00030.1_BraTUE	-	-
AT1G02180	AKBr1	ABraLFAT1G02180	-	-	A10p00370.1_BraBRO	-	-	A10p00020.1_BraCCA	-	-	A10p00070.1_BraCCB	-	-	BraA10g000020.3.1C	-	-	A10p00010.1_BraCXA	-	-	A10p00010.1_BraCXB	-	-	A10p00010.1_BraMIZ	-	-	Ann192720.1_BraOIA	-	-	A10p00090.1_BraOIB	-	-	Ann285840.1_BraOIC	-	-	-	-	-	A10p00020.1_BraPCB	-	-	A10p00010.1_BraTCA	-	-	A10p00160.1_BraTUA	-	-	A10p00020.1_BraTUE	-	-
AT1G02190	AKBr1	-	-	ABraMF2AT1G02190	-	-	A09p66290.1_BraBRO	-	-	A09p67620.1_BraCCA	-	-	A09p61930.1_BraCCB	-	-	BraA09g067390.3.1C	-	-	-	-	-	A09p65880.1_BraCXB	-	-	A09p63450.1_BraMIZ	-	-	Ann280940.1_BraOIA	-	-	A09p64870.1_BraOIB	-	-	Ann219020.1_BraOIC	-	-	A09p68200.1_BraPCA	-	-	A09p66910.1_BraPCB	-	-	A09p66770.1_BraTCA	-	-	A09p71730.1_BraTUA	-	-	A09p67390.1_BraTUE
AT1G02220	AKBr1	ABraLFAT1G02220	-	-	A10p00910.1_BraBRO	-	-	A10p00900.1_BraCCA	-	-	A10p00950.1_BraCCB	-	-	BraA10g000990.3.1C	-	-	A10p00900.1_BraCXA	-	-	-	-	-	-	-	-	Ann191760.1_BraOIA	-	-	-	-	-	-	-	-	-	-	-	-	-	-	-	-	-	-	-	-	-	-	-
AT1G02260	AKBr1	ABraLFAT1G02260	-	ABraMF2AT1G02260	A10p00890.1_BraBRO	-	A09p65790.1_BraBRO	-	-	A09p67070.1_BraCCA	A10p00970.1_BraCCB	-	A09p61340.1_BraCCB	-	-	BraA09g066800.3.1C	-	-	A09p60270.1_BraCXA	A10p00920.1_BraCXB	-	A09p65300.1_BraCXB	A10p00970.1_BraMIZ	-	A09p62940.1_BraMIZ	Ann191790.1_BraOIA	-	Ann370740.1_BraOIA	A10p01080.1_BraOIB	-	A09p64280.1_BraOIB	Ann160420.1_BraOIC	-	Ann218460.1_BraOIC	-	-	A09p67670.1_BraPCA	-	-	A09p66320.1_BraPCB	-	-	A09p66150.1_BraTCA	A10p01080.1_BraTUA	-	A09p71160.1_BraTUA	-	-	A09p66790.1_BraTUE
AT1G02270	AKBr1	ABraLFAT1G02270	-	ABraMF2AT1G02270	A10p00940.1_BraBRO	-	A09p65780.1_BraBRO	A10p00990.1_BraCCA	-	A09p67060.1_BraCCA	A10p01070.1_BraCCB	-	A09p61330.1_BraCCB	BraA10g001010.3.1C	-	BraA09g066790.3.1C	A10p00930.1_BraCXA	-	A09p60260.1_BraCXA	A10p00990.1_BraCXB	-	A09p65290.1_BraCXB	A10p01080.1_BraMIZ	-	A09p62930.1_BraMIZ	Ann191750.1_BraOIA	-	Ann370750.1_BraOIA	A10p01140.1_BraOIB	-	A09p64270.1_BraOIB	Ann160480.1_BraOIC	-	Ann218450.1_BraOIC	-	-	A09p67660.1_BraPCA	A10p01010.1_BraPCB	-	A09p66310.1_BraPCB	A10p01010.1_BraTCA	-	A09p66140.1_BraTCA	A10p01160.1_BraTUA	-	A09p71150.1_BraTUA	A10p01030.1_BraTUE	-	A09p66780.1_BraTUE
AT1G02280	AKBr1	ABraLFAT1G02280	-	ABraMF2AT1G02280	A10p00960.1_BraBRO	-	A09p65770.1_BraBRO	A10p01010.1_BraCCA	-	A09p67040.1_BraCCA	A10p01080.1_BraCCB	-	A09p61320.1_BraCCB	BraA10g001030.3.1C	-	BraA09g066770.3.1C	A10p00950.1_BraCXA	-	A09p60250.1_BraCXA	A10p01010.1_BraCXB	-	A09p65280.1_BraCXB	A10p01100.1_BraMIZ	-	A09p62910.1_BraMIZ	Ann191730.1_BraOIA	-	Ann370770.1_BraOIA	A10p01160.1_BraOIB	-	A09p64260.1_BraOIB	Ann160500.1_BraOIC	-	Ann218440.1_BraOIC	-	-	A09p67640.1_BraPCA	A10p01030.1_BraPCB	-	A09p66290.1_BraPCB	A10p01030.1_BraTCA	-	A09p66120.1_BraTCA	A10p01180.1_BraTUA	-	A09p71130.1_BraTUA	A10p01050.1_BraTUE	-	A09p66760.1_BraTUE
AT1G02300	AKBr1	-	ABraMF1AT1G02300	-	-	A08p36240.1_BraBRO	-	-	A08p36530.1_BraCCA	-	-	A08p35000.1_BraCCB	-	-	BraA08g036030.3.1C	-	-	A08p33050.1_BraCXA	-	-	A08p35770.1_BraCXB	-	-	A08p34470.1_BraMIZ	-	-	Ann067800.1_BraOIA	-	-	-	-	-	Ann219120.1_BraOIC	-	-	-	-	-	A08p36250.1_BraPCB	-	-	A08p35930.1_BraTCA	-	-	A08p36950.1_BraTUA	-	-	A08p36430.1_BraTUE	-
AT1G02310	AKBr1	ABraLFAT1G02310	-	-	A10p00990.1_BraBRO	-	-	A10p01020.1_BraCCA	-	-	A10p01100.1_BraCCB	-	-	BraA10g001040.3.1C	-	-	A10p00960.1_BraCXA	-	-	A10p01020.1_BraCXB	-	-	A10p01120.1_BraMIZ	-	-	Ann191710.1_BraOIA	-	-	A10p01170.1_BraOIB	-	-	Ann160510.1_BraOIC	-	-	-	-	-	A10p01040.1_BraPCB	-	-	A10p01060.1_BraTCA	-	-	A10p01220.1_BraTUA	-	-	A10p01070.1_BraTUE	-	-
AT1G02330	AKBr1	ABraLFAT1G02330	ABraMF1AT1G02330	-	A10p01000.1_BraBRO	-	-	A10p01050.1_BraCCA	-	-	A10p01110.1_BraCCB	-	-	-	-	-	-	-	-	A10p01030.1_BraCXB	-	-	A10p01130.1_BraMIZ	-	-	Ann191700.1_BraOIA	Ann067790.1_BraOIA	-	-	-	-	-	-	-	-	-	-	A10p01070.1_BraPCB	-	-	-	-	-	A10p01230.1_BraTUA	-	-	A10p01080.1_BraTUE	-	-
AT1G02335	AKBr1	ABraLFAT1G02335	-	-	-	-	-	-	-	-	-	-	-	BraA10g001060.3.1C	-	-	A10p00970.1_BraCXA	-	-	-	-	-	-	-	-	-	-	-	A10p01180.1_BraOIB	-	-	Ann160530.1_BraOIC	-	-	-	-	-	-	-	-	A10p01070.1_BraTCA	-	-	A10p01240.1_BraTUA	-	-	-	-	-
AT1G02340	AKBr1	ABraLFAT1G02340	-	ABraMF2AT1G02340	A10p01010.1_BraBRO	-	A09p65750.1_BraBRO	A10p01060.1_BraCCA	-	A09p67010.1_BraCCA	A10p01120.1_BraCCB	-	A09p61300.1_BraCCB	BraA10g001070.3.1C	-	BraA09g066750.3.1C	A10p00980.1_BraCXA	-	A09p60230.1_BraCXA	A10p01040.1_BraCXB	-	A09p65260.1_BraCXB	A10p01140.1_BraMIZ	-	A09p62890.1_BraMIZ	Ann191690.1_BraOIA	-	Ann370790.1_BraOIA	A10p01200.1_BraOIB	-	A09p64220.1_BraOIB	Ann160550.1_BraOIC	-	Ann218410.1_BraOIC	-	-	A09p67610.1_BraPCA	A10p01080.1_BraPCB	-	A09p66270.1_BraPCB	A10p01080.1_BraTCA	-	A09p66090.1_BraTCA	A10p01250.1_BraTUA	-	A09p71110.1_BraTUA	-	-	A09p66740.1_BraTUE
AT1G02360	AKBr1	ABraLFAT1G02360	-	-	A10p01040.1_BraBRO	-	-	A10p01100.1_BraCCA	-	-	A10p01150.1_BraCCB	-	-	BraA10g001100.3.1C	-	-	A10p01010.1_BraCXA	-	-	A10p01070.1_BraCXB	-	-	A10p01170.1_BraMIZ	-	-	Ann191650.1_BraOIA	-	-	A10p01220.1_BraOIB	-	-	Ann160570.1_BraOIC	-	-	-	-	-	A10p01130.1_BraPCB	-	-	A10p01100.1_BraTCA	-	-	A10p01270.1_BraTUA	-	-	A10p01100.1_BraTUE	-	-
AT1G02370	AKBr1	ABraLFAT1G02370	-	-	A10p01050.1_BraBRO	-	-	A10p01130.1_BraCCA	-	-	A10p01170.1_BraCCB	-	-	BraA10g001130.3.1C	-	-	A10p01040.1_BraCXA	-	-	A10p01100.1_BraCXB	-	-	A10p01200.1_BraMIZ	-	-	Ann191630.1_BraOIA	-	-	A10p01230.1_BraOIB	-	-	Ann160590.1_BraOIC	-	-	-	-	-	A10p01160.1_BraPCB	-	-	A10p01110.1_BraTCA	-	-	A10p01280.1_BraTUA	-	-	A10p01130.1_BraTUE	-	-
AT1G02380	AKBr1	-	-	ABraMF2AT1G02380	-	-	A09p65740.1_BraBRO	-	-	A09p66980.1_BraCCA	-	-	A09p61280.1_BraCCB	-	-	BraA09g066720.3.1C	-	-	A09p60220.1_BraCXA	-	-	A09p65240.1_BraCXB	-	-	A09p62880.1_BraMIZ	-	-	Ann370820.1_BraOIA	-	-	A09p64200.1_BraOIB	-	-	Ann218390.1_BraOIC	-	-	A09p67600.1_BraPCA	-	-	A09p66240.1_BraPCB	-	-	A09p66070.1_BraTCA	-	-	A09p71090.1_BraTUA	-	-	A09p66730.1_BraTUE
AT1G02390	AKBr1	ABraLFAT1G02390	-	-	A10p01070.1_BraBRO	-	-	A10p01160.1_BraCCA	-	-	A10p01190.1_BraCCB	-	-	BraA10g001150.3.1C	-	-	A10p01060.1_BraCXA	-	-	A10p01120.1_BraCXB	-	-	A10p01220.1_BraMIZ	-	-	Ann191610.1_BraOIA	-	-	A10p01250.1_BraOIB	-	-	Ann160610.1_BraOIC	-	-	-	-	-	A10p01180.1_BraPCB	-	-	A10p01130.1_BraTCA	-	-	A10p01300.1_BraTUA	-	-	A10p01150.1_BraTUE	-	-
AT1G02400	AKBr1	ABraLFAT1G02400	ABraMF1AT1G02400	-	A10p01080.1_BraBRO	A08p36230.1_BraBRO	-	A10p01170.1_BraCCA	A08p36510.1_BraCCA	-	A10p01200.1_BraCCB	A08p34980.1_BraCCB	-	BraA10g001160.3.1C	BraA08g036010.3.1C	-	A10p01070.1_BraCXA	A08p33030.1_BraCXA	-	A10p01130.1_BraCXB	A08p35750.1_BraCXB	-	A10p01230.1_BraMIZ	A08p34450.1_BraMIZ	-	Ann191600.1_BraOIA	Ann067780.1_BraOIA	-	A10p01260.1_BraOIB	A08p36270.1_BraOIB	-	Ann160620.1_BraOIC	Ann219140.1_BraOIC	-	-	A08p34030.1_BraPCA	-	A10p01190.1_BraPCB	A08p36240.1_BraPCB	-	A10p01140.1_BraTCA	A08p35910.1_BraTCA	-	A10p01310.1_BraTUA	A08p36930.1_BraTUA	-	A10p01160.1_BraTUE	A08p36410.1_BraTUE	-
AT1G02410	AKBr1	ABraLFAT1G02410	ABraMF1AT1G02410	ABraMF2AT1G02410	A10p01090.1_BraBRO	A08p36220.1_BraBRO	A09p65690.1_BraBRO	A10p01180.1_BraCCA	A08p36500.1_BraCCA	A09p66940.1_BraCCA	A10p01210.1_BraCCB	A08p34970.1_BraCCB	A09p61230.1_BraCCB	BraA10g001170.3.1C	BraA08g036000.3.1C	BraA09g066680.3.1C	A10p01080.1_BraCXA	A08p33020.1_BraCXA	A09p60200.1_BraCXA	A10p01140.1_BraCXB	A08p35740.1_BraCXB	A09p65190.1_BraCXB	A10p01240.1_BraMIZ	A08p34440.1_BraMIZ	A09p62840.1_BraMIZ	Ann191590.1_BraOIA	Ann067770.1_BraOIA	Ann370860.1_BraOIA	A10p01270.1_BraOIB	A08p36260.1_BraOIB	A09p64180.1_BraOIB	Ann160630.1_BraOIC	-	Ann218370.1_BraOIC	-	-	A09p67550.1_BraPCA	A10p01200.1_BraPCB	-	A09p66200.1_BraPCB	A10p01150.1_BraTCA	A08p35900.1_BraTCA	A09p66030.1_BraTCA	A10p01320.1_BraTUA	A08p36920.1_BraTUA	A09p71050.1_BraTUA	A10p01170.1_BraTUE	A08p36400.1_BraTUE	A09p66690.1_BraTUE
AT1G02420	AKBr1	-	ABraMF1AT1G02420	-	-	A08p36210.1_BraBRO	-	-	A08p36490.1_BraCCA	-	-	A08p34960.1_BraCCB	-	-	BraA08g035990.3.1C	-	-	-	-	-	A08p35730.1_BraCXB	-	-	A08p34430.1_BraMIZ	-	-	Ann067760.1_BraOIA	-	-	-	-	-	Ann219150.1_BraOIC	-	-	A08p34020.1_BraPCA	-	-	A08p36230.1_BraPCB	-	-	-	-	-	A08p36910.1_BraTUA	-	-	A08p36390.1_BraTUE	-
AT1G02430	AKBr1	ABraLFAT1G02430	-	ABraMF2AT1G02430	-	-	A09p65680.1_BraBRO	-	-	A09p66930.1_BraCCA	A10p01230.1_BraCCB	-	A09p61220.1_BraCCB	BraA10g001220.3.1C	-	BraA09g066670.3.1C	A10p01100.1_BraCXA	-	A09p60190.1_BraCXA	A10p01160.1_BraCXB	-	A09p65170.1_BraCXB	A10p01260.1_BraMIZ	-	-	Ann191570.1_BraOIA	-	Ann370870.1_BraOIA	A10p01300.1_BraOIB	-	A09p64170.1_BraOIB	Ann160660.1_BraOIC	-	Ann218360.1_BraOIC	-	-	A09p67540.1_BraPCA	A10p01220.1_BraPCB	-	A09p66190.1_BraPCB	A10p01170.1_BraTCA	-	A09p66020.1_BraTCA	A10p01340.1_BraTUA	-	A09p71040.1_BraTUA	A10p01200.1_BraTUE	-	A09p66680.1_BraTUE
AT1G02450	AKBr1	ABraLFAT1G02450	-	ABraMF2AT1G02450	-	-	-	-	-	A09p66920.1_BraCCA	A10p01240.1_BraCCB	-	A09p61210.1_BraCCB	-	-	-	-	-	-	A10p01170.1_BraCXB	-	A09p65160.1_BraCXB	A10p01270.1_BraMIZ	-	-	-	-	Ann370880.1_BraOIA	-	-	A09p64160.1_BraOIB	-	-	-	-	-	-	-	-	-	-	-	-	-	-	-	-	-	-
AT1G02460	AKBr1	ABraLFAT1G02460	-	ABraMF2AT1G02460	A10p01140.1_BraBRO	-	A09p65670.1_BraBRO	A10p01240.1_BraCCA	-	A09p66910.1_BraCCA	A10p01280.1_BraCCB	-	A09p61200.1_BraCCB	BraA10g001250.3.1C	-	BraA09g066660.3.1C	A10p01130.1_BraCXA	-	A09p60180.1_BraCXA	A10p01200.1_BraCXB	-	A09p65150.1_BraCXB	A10p01300.1_BraMIZ	-	A09p62830.1_BraMIZ	Ann191550.1_BraOIA	-	Ann370890.1_BraOIA	A10p01330.1_BraOIB	-	A09p64150.1_BraOIB	Ann160680.1_BraOIC	-	Ann218350.1_BraOIC	-	-	A09p67530.1_BraPCA	A10p01250.1_BraPCB	-	A09p66180.1_BraPCB	A10p01200.1_BraTCA	-	A09p66010.1_BraTCA	A10p01380.1_BraTUA	-	A09p71030.1_BraTUA	A10p01230.1_BraTUE	-	A09p66670.1_BraTUE
AT1G02470	AKBr1	ABraLFAT1G02470	-	ABraMF2AT1G02470	A10p01150.1_BraBRO	-	A09p65650.1_BraBRO	A10p01250.1_BraCCA	-	A09p66900.1_BraCCA	A10p01290.1_BraCCB	-	A09p61190.1_BraCCB	BraA10g001260.3.1C	-	BraA09g066650.3.1C	A10p01140.1_BraCXA	-	A09p60170.1_BraCXA	A10p01210.1_BraCXB	-	A09p65140.1_BraCXB	A10p01310.1_BraMIZ	-	A09p62820.1_BraMIZ	Ann191530.1_BraOIA	-	Ann370900.1_BraOIA	A10p01380.1_BraOIB	-	A09p64140.1_BraOIB	Ann160690.1_BraOIC	-	Ann218340.1_BraOIC	-	-	A09p67520.1_BraPCA	A10p01260.1_BraPCB	-	A09p66170.1_BraPCB	A10p01210.1_BraTCA	-	A09p66000.1_BraTCA	A10p01390.1_BraTUA	-	A09p71020.1_BraTUA	A10p01240.1_BraTUE	-	A09p66660.1_BraTUE
AT1G02520	AKBr1	ABraLFAT1G02520	ABraMF1AT1G02520	-	A10p01180.1_BraBRO	A08p36200.1_BraBRO	-	A10p01270.1_BraCCA	-	-	A10p01310.1_BraCCB	A08p34940.1_BraCCB	-	BraA10g001280.3.1C	BraA08g035980.3.1C	-	A10p01160.1_BraCXA	-	-	A10p01240.1_BraCXB	A08p35720.1_BraCXB	-	A10p01330.1_BraMIZ	A08p34420.1_BraMIZ	-	Ann191510.1_BraOIA	Ann067740.1_BraOIA	-	A10p01400.1_BraOIB	A08p36250.1_BraOIB	-	Ann160710.1_BraOIC	Ann219160.1_BraOIC	-	-	A08p34010.1_BraPCA	-	A10p01290.1_BraPCB	A08p36220.1_BraPCB	-	A10p01230.1_BraTCA	A08p35890.1_BraTCA	-	A10p01410.1_BraTUA	A08p36900.1_BraTUA	-	A10p01260.1_BraTUE	A08p36380.1_BraTUE	-
AT1G02560	AKBr1	ABraLFAT1G02560	ABraMF1AT1G02560	-	A10p01190.1_BraBRO	A08p36190.1_BraBRO	-	A10p01280.1_BraCCA	A08p36480.1_BraCCA	-	A10p01320.1_BraCCB	A08p34930.1_BraCCB	-	BraA10g001290.3.1C	BraA08g035970.3.1C	-	A10p01170.1_BraCXA	A08p33010.1_BraCXA	-	A10p01250.1_BraCXB	A08p35710.1_BraCXB	-	A10p01350.1_BraMIZ	-	-	Ann191500.1_BraOIA	Ann067730.1_BraOIA	-	A10p01410.1_BraOIB	A08p36240.1_BraOIB	-	Ann160720.1_BraOIC	Ann219170.1_BraOIC	-	-	A08p34000.1_BraPCA	-	A10p01300.1_BraPCB	A08p36210.1_BraPCB	-	A10p01240.1_BraTCA	A08p35880.1_BraTCA	-	A10p01420.1_BraTUA	A08p36890.1_BraTUA	-	A10p01270.1_BraTUE	A08p36370.1_BraTUE	-
AT1G02570	AKBr1	ABraLFAT1G02570	-	-	A10p01200.1_BraBRO	-	-	A10p01290.1_BraCCA	-	-	A10p01330.1_BraCCB	-	-	BraA10g001300.3.1C	-	-	A10p01180.1_BraCXA	-	-	A10p01260.1_BraCXB	-	-	A10p01360.1_BraMIZ	-	-	Ann191490.1_BraOIA	-	-	A10p01420.1_BraOIB	-	-	Ann160730.1_BraOIC	-	-	-	-	-	A10p01310.1_BraPCB	-	-	A10p01250.1_BraTCA	-	-	A10p01430.1_BraTUA	-	-	A10p01280.1_BraTUE	-	-
AT1G02580	AKBr1	ABraLFAT1G02580	-	ABraMF2AT1G02580	A10p01210.1_BraBRO	-	A09p65600.1_BraBRO	A10p01300.1_BraCCA	-	A09p66850.1_BraCCA	A10p01340.1_BraCCB	-	A09p61140.1_BraCCB	BraA10g001310.3.1C	-	BraA09g066610.3.1C	A10p01190.1_BraCXA	-	A09p60130.1_BraCXA	A10p01270.1_BraCXB	-	A09p65100.1_BraCXB	A10p01370.1_BraMIZ	-	A09p62780.1_BraMIZ	Ann191480.1_BraOIA	-	Ann370940.1_BraOIA	A10p01430.1_BraOIB	-	A09p64120.1_BraOIB	Ann160740.1_BraOIC	-	Ann218310.1_BraOIC	-	-	A09p67470.1_BraPCA	A10p01320.1_BraPCB	-	A09p66130.1_BraPCB	A10p01260.1_BraTCA	-	A09p65960.1_BraTCA	A10p01440.1_BraTUA	-	A09p70980.1_BraTUA	A10p01290.1_BraTUE	-	A09p66640.1_BraTUE
AT1G02610	AKBr1	ABraLFAT1G02610	ABraMF1AT1G02610	-	A10p01220.1_BraBRO	A08p36180.1_BraBRO	-	-	A08p36470.1_BraCCA	-	A10p01350.1_BraCCB	A08p34920.1_BraCCB	-	BraA10g001320.3.1C	BraA08g035960.3.1C	-	A10p01200.1_BraCXA	A08p33000.1_BraCXA	-	A10p01290.1_BraCXB	A08p35700.1_BraCXB	-	A10p01390.1_BraMIZ	A08p34410.1_BraMIZ	-	-	Ann067720.1_BraOIA	-	A10p01440.1_BraOIB	A08p36230.1_BraOIB	-	Ann160750.1_BraOIC	Ann219180.1_BraOIC	-	-	A08p33990.1_BraPCA	-	A10p01330.1_BraPCB	A08p36200.1_BraPCB	-	A10p01270.1_BraTCA	A08p35870.1_BraTCA	-	A10p01450.1_BraTUA	A08p36880.1_BraTUA	-	A10p01300.1_BraTUE	A08p36360.1_BraTUE	-
AT1G02630	AKBr1	ABraLFAT1G02630	ABraMF1AT1G02630	-	A10p01250.1_BraBRO	A08p36170.1_BraBRO	-	A10p01310.1_BraCCA	A08p36460.1_BraCCA	-	A10p01360.1_BraCCB	A08p34910.1_BraCCB	-	BraA10g001330.3.1C	BraA08g035950.3.1C	-	A10p01210.1_BraCXA	A08p32990.1_BraCXA	-	A10p01310.1_BraCXB	A08p35690.1_BraCXB	-	A10p01400.1_BraMIZ	A08p34400.1_BraMIZ	-	Ann191470.1_BraOIA	Ann067710.1_BraOIA	-	A10p01450.1_BraOIB	A08p36220.1_BraOIB	-	Ann160760.1_BraOIC	Ann219190.1_BraOIC	-	-	A08p33980.1_BraPCA	-	A10p01340.1_BraPCB	A08p36190.1_BraPCB	-	A10p01280.1_BraTCA	A08p35860.1_BraTCA	-	A10p01460.1_BraTUA	A08p36870.1_BraTUA	-	A10p01310.1_BraTUE	A08p36350.1_BraTUE	-
AT1G02640	AKBr1	ABraLFAT1G02640	-	-	A10p01260.1_BraBRO	-	-	A10p01320.1_BraCCA	-	-	A10p01370.1_BraCCB	-	-	BraA10g001340.3.1C	-	-	A10p01220.1_BraCXA	-	-	A10p01320.1_BraCXB	-	-	A10p01410.1_BraMIZ	-	-	Ann191460.1_BraOIA	-	-	A10p01460.1_BraOIB	-	-	Ann160770.1_BraOIC	-	-	-	-	-	A10p01350.1_BraPCB	-	-	A10p01290.1_BraTCA	-	-	A10p01470.1_BraTUA	-	-	-	-	-
AT1G02660	AKBr1	-	ABraMF1AT1G02660	ABraMF2AT1G02660	-	-	A09p65570.1_BraBRO	-	A08p36450.1_BraCCA	A09p66840.1_BraCCA	-	A08p34900.1_BraCCB	A09p61130.1_BraCCB	-	BraA08g035940.3.1C	BraA09g066600.3.1C	-	A08p32980.1_BraCXA	A09p60120.1_BraCXA	-	A08p35680.1_BraCXB	A09p65090.1_BraCXB	-	A08p34390.1_BraMIZ	A09p62770.1_BraMIZ	-	Ann067700.1_BraOIA	Ann370950.1_BraOIA	-	A08p36210.1_BraOIB	A09p64110.1_BraOIB	-	Ann219200.1_BraOIC	Ann218300.1_BraOIC	-	A08p33970.1_BraPCA	A09p67460.1_BraPCA	-	A08p36180.1_BraPCB	A09p66120.1_BraPCB	-	A08p35850.1_BraTCA	A09p65950.1_BraTCA	-	A08p36860.1_BraTUA	A09p70970.1_BraTUA	-	A08p36340.1_BraTUE	A09p66630.1_BraTUE
AT1G02680	AKBr1	ABraLFAT1G02680	ABraMF1AT1G02680	-	A10p01270.1_BraBRO	-	-	A10p01330.1_BraCCA	A08p36440.1_BraCCA	-	A10p01380.1_BraCCB	A08p34890.1_BraCCB	-	BraA10g001350.3.1C	BraA08g035930.3.1C	-	A10p01230.1_BraCXA	A08p32970.1_BraCXA	-	A10p01330.1_BraCXB	A08p35670.1_BraCXB	-	A10p01420.1_BraMIZ	A08p34380.1_BraMIZ	-	Ann191450.1_BraOIA	Ann067690.1_BraOIA	-	A10p01470.1_BraOIB	-	-	Ann160780.1_BraOIC	Ann219210.1_BraOIC	-	-	A08p33960.1_BraPCA	-	A10p01360.1_BraPCB	A08p36170.1_BraPCB	-	A10p01300.1_BraTCA	A08p35840.1_BraTCA	-	A10p01480.1_BraTUA	A08p36850.1_BraTUA	-	A10p01320.1_BraTUE	A08p36330.1_BraTUE	-
AT1G02690	AKBr1	ABraLFAT1G02690	-	-	A10p01310.1_BraBRO	-	-	A10p01360.1_BraCCA	-	-	A10p01420.1_BraCCB	-	-	BraA10g001390.3.1C	-	-	A10p01260.1_BraCXA	-	-	A10p01370.1_BraCXB	-	-	A10p01450.1_BraMIZ	-	-	Ann191420.1_BraOIA	-	-	A10p01520.1_BraOIB	-	-	Ann160810.1_BraOIC	-	-	-	-	-	A10p01390.1_BraPCB	-	-	A10p01340.1_BraTCA	-	-	A10p01510.1_BraTUA	-	-	A10p01350.1_BraTUE	-	-
AT1G02700	AKBr1	ABraLFAT1G02700	-	-	-	-	-	A10p01370.1_BraCCA	-	-	-	-	-	-	-	-	-	-	-	A10p01380.1_BraCXB	-	-	-	-	-	-	-	-	A10p01530.1_BraOIB	-	-	Ann160820.1_BraOIC	-	-	-	-	-	-	-	-	A10p01350.1_BraTCA	-	-	-	-	-	-	-	-
AT1G02710	AKBr1	-	ABraMF1AT1G02710	-	-	A08p36150.1_BraBRO	-	-	-	-	-	-	-	-	-	-	-	-	-	-	-	-	-	-	-	-	-	-	-	-	-	-	-	-	-	-	-	-	-	-	-	-	-	-	-	-	-	-	-
AT1G02720	AKBr1	ABraLFAT1G02720	-	ABraMF2AT1G02720	-	-	A09p65530.1_BraBRO	-	-	A09p66800.1_BraCCA	-	-	A09p61100.1_BraCCB	-	-	BraA09g066580.3.1C	-	-	A09p60090.1_BraCXA	-	-	A09p65070.1_BraCXB	-	-	A09p62750.1_BraMIZ	-	-	Ann370970.1_BraOIA	-	-	A09p64090.1_BraOIB	-	-	Ann218280.1_BraOIC	-	-	A09p67440.1_BraPCA	-	-	A09p66100.1_BraPCB	A10p02180.1_BraTCA	-	A09p65920.1_BraTCA	-	-	A09p70950.1_BraTUA	-	-	A09p66600.1_BraTUE
AT1G02730	AKBr1	ABraLFAT1G02730	-	-	A10p01320.1_BraBRO	-	-	A10p01380.1_BraCCA	-	-	A10p01430.1_BraCCB	-	-	BraA10g001400.3.1C	-	-	A10p01270.1_BraCXA	-	-	A10p01390.1_BraCXB	-	-	A10p01460.1_BraMIZ	-	-	Ann191410.1_BraOIA	-	-	A10p01540.1_BraOIB	-	-	Ann160830.1_BraOIC	-	-	-	-	-	A10p01400.1_BraPCB	-	-	A10p01360.1_BraTCA	-	-	A10p01520.1_BraTUA	-	-	A10p01360.1_BraTUE	-	-
AT1G02740	AKBr1	-	-	ABraMF2AT1G02740	-	-	A09p65520.1_BraBRO	-	-	A09p66790.1_BraCCA	-	-	A09p61090.1_BraCCB	-	-	BraA09g066570.3.1C	-	-	A09p60080.1_BraCXA	-	-	A09p65060.1_BraCXB	-	-	A09p62740.1_BraMIZ	-	-	Ann370980.1_BraOIA	-	-	A09p64080.1_BraOIB	-	-	Ann218270.1_BraOIC	-	-	A09p67430.1_BraPCA	-	-	A09p66090.1_BraPCB	-	-	A09p65910.1_BraTCA	-	-	A09p70940.1_BraTUA	-	-	A09p66590.1_BraTUE
AT1G02750	AKBr1	ABraLFAT1G02750	-	ABraMF2AT1G02750	A10p01330.1_BraBRO	-	A09p65510.1_BraBRO	A10p01390.1_BraCCA	-	A09p66780.1_BraCCA	A10p01440.1_BraCCB	-	A09p61080.1_BraCCB	BraA10g001410.3.1C	-	BraA09g066560.3.1C	A10p01280.1_BraCXA	-	A09p60070.1_BraCXA	A10p01400.1_BraCXB	-	A09p65050.1_BraCXB	A10p01470.1_BraMIZ	-	A09p62730.1_BraMIZ	Ann191400.1_BraOIA	-	Ann370990.1_BraOIA	A10p01550.1_BraOIB	-	A09p63940.1_BraOIB	Ann160840.1_BraOIC	-	Ann218260.1_BraOIC	-	-	A09p67420.1_BraPCA	A10p01410.1_BraPCB	-	A09p66080.1_BraPCB	A10p01370.1_BraTCA	-	A09p65900.1_BraTCA	A10p01530.1_BraTUA	-	A09p70930.1_BraTUA	A10p01370.1_BraTUE	-	A09p66580.1_BraTUE
AT1G02770	AKBr1	-	ABraMF1AT1G02770	-	-	-	-	-	A08p36100.1_BraCCA	-	-	A08p34570.1_BraCCB	-	-	BraA08g035550.3.1C	-	-	A08p32650.1_BraCXA	-	-	A08p35350.1_BraCXB	-	-	A08p34050.1_BraMIZ	-	-	Ann067330.1_BraOIA	-	-	A08p35810.1_BraOIB	-	-	-	-	-	A08p33630.1_BraPCA	-	-	A08p35820.1_BraPCB	-	-	A08p35470.1_BraTCA	-	-	A08p36550.1_BraTUA	-	-	-	-
AT1G02780	AKBr1	ABraLFAT1G02780	ABraMF1AT1G02780	ABraMF2AT1G02780	A10p01340.1_BraBRO	A08p36140.1_BraBRO	A09p65500.1_BraBRO	A10p01400.1_BraCCA	A08p36420.1_BraCCA	A09p66770.1_BraCCA	A10p01450.1_BraCCB	A08p34880.1_BraCCB	A09p61070.1_BraCCB	BraA10g001420.3.1C	BraA08g035910.3.1C	BraA09g066550.3.1C	A10p01290.1_BraCXA	A08p32950.1_BraCXA	A09p60060.1_BraCXA	A10p01410.1_BraCXB	A08p35650.1_BraCXB	A09p65040.1_BraCXB	A10p01480.1_BraMIZ	A08p34370.1_BraMIZ	A09p62720.1_BraMIZ	Ann191390.1_BraOIA	Ann067670.1_BraOIA	Ann371000.1_BraOIA	A10p01560.1_BraOIB	A08p36120.1_BraOIB	A09p64050.1_BraOIB	Ann160850.1_BraOIC	Ann219230.1_BraOIC	Ann218250.1_BraOIC	-	A08p33940.1_BraPCA	A09p67410.1_BraPCA	A10p01420.1_BraPCB	A08p36150.1_BraPCB	A09p66070.1_BraPCB	A10p01380.1_BraTCA	A08p35820.1_BraTCA	A09p65890.1_BraTCA	A10p01540.1_BraTUA	A08p36830.1_BraTUA	A09p70920.1_BraTUA	A10p01380.1_BraTUE	A08p36310.1_BraTUE	A09p66570.1_BraTUE
AT1G02790	AKBr1	ABraLFAT1G02790	ABraMF1AT1G02790	ABraMF2AT1G02790	A10p01350.1_BraBRO	A08p36130.1_BraBRO	A09p65490.1_BraBRO	A10p01410.1_BraCCA	A08p36410.1_BraCCA	A09p66760.1_BraCCA	A10p01460.1_BraCCB	A08p34870.1_BraCCB	A09p61060.1_BraCCB	BraA10g001430.3.1C	BraA08g035900.3.1C	BraA09g066540.3.1C	A10p01300.1_BraCXA	A08p32940.1_BraCXA	A09p60050.1_BraCXA	A10p01420.1_BraCXB	A08p35640.1_BraCXB	A09p65030.1_BraCXB	A10p01490.1_BraMIZ	A08p34360.1_BraMIZ	A09p62710.1_BraMIZ	Ann191380.1_BraOIA	Ann067660.1_BraOIA	Ann371010.1_BraOIA	A10p01570.1_BraOIB	A08p36110.1_BraOIB	A09p63930.1_BraOIB	Ann160860.1_BraOIC	Ann219240.1_BraOIC	Ann218240.1_BraOIC	-	A08p33930.1_BraPCA	A09p67400.1_BraPCA	A10p01430.1_BraPCB	A08p36140.1_BraPCB	A09p66060.1_BraPCB	A10p01390.1_BraTCA	A08p35810.1_BraTCA	A09p65880.1_BraTCA	A10p01550.1_BraTUA	A08p36820.1_BraTUA	A09p70910.1_BraTUA	A10p01390.1_BraTUE	A08p36300.1_BraTUE	A09p66560.1_BraTUE
AT1G02800	AKBr1	-	-	ABraMF2AT1G02800	-	-	A09p65480.1_BraBRO	-	-	A09p66750.1_BraCCA	-	-	A09p61050.1_BraCCB	-	-	BraA09g066530.3.1C	-	-	A09p60040.1_BraCXA	-	-	A09p65020.1_BraCXB	-	-	A09p62700.1_BraMIZ	-	-	Ann371020.1_BraOIA	-	-	A09p63910.1_BraOIB	-	-	Ann218230.1_BraOIC	-	-	A09p67390.1_BraPCA	-	-	A09p66050.1_BraPCB	-	-	A09p65870.1_BraTCA	-	-	A09p70900.1_BraTUA	-	-	A09p66550.1_BraTUE
AT1G02810	AKBr1	-	ABraMF1AT1G02810	-	-	A08p36120.1_BraBRO	-	-	A08p36400.1_BraCCA	-	-	A08p34860.1_BraCCB	-	-	BraA08g035890.3.1C	-	-	A08p32930.1_BraCXA	-	-	A08p35630.1_BraCXB	-	-	A08p34350.1_BraMIZ	-	-	Ann067640.1_BraOIA	-	-	A08p36100.1_BraOIB	-	-	Ann219250.1_BraOIC	-	-	A08p33910.1_BraPCA	-	-	A08p36130.1_BraPCB	-	-	A08p35800.1_BraTCA	-	-	A08p36810.1_BraTUA	-	-	A08p36290.1_BraTUE	-
AT1G02813	AKBr1	ABraLFAT1G02813	-	ABraMF2AT1G02813	A10p01360.1_BraBRO	-	A09p65470.1_BraBRO	A10p01420.1_BraCCA	-	A09p66740.1_BraCCA	A10p01470.1_BraCCB	-	A09p61040.1_BraCCB	BraA10g001440.3.1C	-	BraA09g066520.3.1C	A10p01310.1_BraCXA	-	A09p60030.1_BraCXA	A10p01430.1_BraCXB	-	A09p65010.1_BraCXB	A10p01500.1_BraMIZ	-	A09p62690.1_BraMIZ	Ann191360.1_BraOIA	-	Ann371030.1_BraOIA	A10p01580.1_BraOIB	-	A09p63890.1_BraOIB	Ann160870.1_BraOIC	-	Ann218220.1_BraOIC	-	-	A09p67380.1_BraPCA	A10p01440.1_BraPCB	-	A09p66040.1_BraPCB	A10p01400.1_BraTCA	-	A09p65860.1_BraTCA	A10p01560.1_BraTUA	-	A09p70890.1_BraTUA	A10p01400.1_BraTUE	-	A09p66540.1_BraTUE
AT1G02820	AKBr1	ABraLFAT1G02820	-	-	A10p01380.1_BraBRO	-	-	-	-	-	A10p01490.1_BraCCB	-	-	BraA10g001460.3.1C	-	-	A10p01330.1_BraCXA	-	-	A10p01450.1_BraCXB	-	-	A10p01520.1_BraMIZ	-	-	Ann191350.1_BraOIA	-	-	A10p01600.1_BraOIB	-	-	Ann160890.1_BraOIC	-	-	-	-	-	-	-	-	A10p01420.1_BraTCA	-	-	A10p01580.1_BraTUA	-	-	A10p01420.1_BraTUE	-	-
AT1G02830	AKBr1	ABraLFAT1G02830	-	ABraMF2AT1G02830	A10p01390.1_BraBRO	-	-	A10p01440.1_BraCCA	-	A09p66730.1_BraCCA	A10p01500.1_BraCCB	-	A09p61030.1_BraCCB	BraA10g001470.3.1C	-	-	A10p01340.1_BraCXA	-	-	A10p01460.1_BraCXB	-	A09p65000.1_BraCXB	A10p01530.1_BraMIZ	-	A09p62630.1_BraMIZ	Ann191340.1_BraOIA	-	Ann371040.1_BraOIA	A10p01610.1_BraOIB	-	A09p63880.1_BraOIB	Ann160900.1_BraOIC	-	Ann218210.1_BraOIC	-	-	A09p67370.1_BraPCA	A10p01460.1_BraPCB	-	A09p66030.1_BraPCB	A10p01430.1_BraTCA	-	A09p65850.1_BraTCA	A10p01590.1_BraTUA	-	A09p70880.1_BraTUA	A10p01430.1_BraTUE	-	A09p66530.1_BraTUE
AT1G02850	AKBr1	ABraLFAT1G02850	-	-	A10p01400.1_BraBRO	-	-	A10p01450.1_BraCCA	-	-	A10p01510.1_BraCCB	-	-	BraA10g001480.3.1C	-	-	A10p01350.1_BraCXA	-	-	A10p01470.1_BraCXB	-	-	A10p01540.1_BraMIZ	-	-	Ann191330.1_BraOIA	-	-	A10p01620.1_BraOIB	-	-	Ann160910.1_BraOIC	-	-	-	-	-	A10p01470.1_BraPCB	-	-	A10p01450.1_BraTCA	-	-	A10p01600.1_BraTUA	-	-	A10p01440.1_BraTUE	-	-
AT1G02860	AKBr1	ABraLFAT1G02860	-	-	A10p01420.1_BraBRO	-	-	A10p01460.1_BraCCA	-	-	A10p01520.1_BraCCB	-	-	BraA10g001490.3.1C	-	-	A10p01370.1_BraCXA	-	-	A10p01490.1_BraCXB	-	-	A10p01600.1_BraMIZ	-	-	Ann191320.1_BraOIA	-	-	A10p01640.1_BraOIB	-	-	Ann160940.1_BraOIC	-	-	-	-	-	A10p01480.1_BraPCB	-	-	A10p01460.1_BraTCA	-	-	A10p01610.1_BraTUA	-	-	A10p01470.1_BraTUE	-	-
AT1G02870	AKBr1	ABraLFAT1G02870	-	-	A10p01430.1_BraBRO	-	-	A10p01470.1_BraCCA	-	-	A10p01530.1_BraCCB	-	-	BraA10g001500.3.1C	-	-	A10p01380.1_BraCXA	-	-	A10p01500.1_BraCXB	-	-	A10p01610.1_BraMIZ	-	-	Ann191310.1_BraOIA	-	-	A10p01650.1_BraOIB	-	-	Ann160950.1_BraOIC	-	-	-	-	-	A10p01490.1_BraPCB	-	-	A10p01470.1_BraTCA	-	-	A10p01620.1_BraTUA	-	-	A10p01480.1_BraTUE	-	-
AT1G02880	AKBr1	-	ABraMF1AT1G02880	-	-	A08p36360.1_BraBRO	-	-	A08p36390.1_BraCCA	-	-	A08p34850.1_BraCCB	-	-	BraA08g035880.3.1C	-	-	A08p32920.1_BraCXA	-	-	A08p35620.1_BraCXB	-	-	A08p34340.1_BraMIZ	-	-	Ann067630.1_BraOIA	-	-	A08p36090.1_BraOIB	-	-	Ann219260.1_BraOIC	-	-	A08p33900.1_BraPCA	-	-	A08p36120.1_BraPCB	-	-	A08p35790.1_BraTCA	-	-	A08p36800.1_BraTUA	-	-	A08p36280.1_BraTUE	-
AT1G02890	AKBr1	ABraLFAT1G02890	-	ABraMF2AT1G02890	A10p01450.1_BraBRO	-	A09p65440.1_BraBRO	A10p01490.1_BraCCA	-	A09p66690.1_BraCCA	A10p01550.1_BraCCB	-	A09p61010.1_BraCCB	BraA10g001520.3.1C	-	BraA09g066490.3.1C	A10p01400.1_BraCXA	-	A09p60000.1_BraCXA	A10p01520.1_BraCXB	-	A09p64970.1_BraCXB	A10p01630.1_BraMIZ	-	A09p62590.1_BraMIZ	Ann191290.1_BraOIA	-	Ann371070.1_BraOIA	A10p01670.1_BraOIB	-	A09p63830.1_BraOIB	Ann160970.1_BraOIC	-	Ann218180.1_BraOIC	-	-	A09p67340.1_BraPCA	A10p01510.1_BraPCB	-	A09p66000.1_BraPCB	A10p01490.1_BraTCA	-	A09p65820.1_BraTCA	A10p01640.1_BraTUA	-	A09p70850.1_BraTUA	A10p01510.1_BraTUE	-	A09p66500.1_BraTUE
AT1G02900	AKBr1	ABraLFAT1G02900	ABraMF1AT1G02900	-	A10p01480.1_BraBRO	A08p36370.1_BraBRO	-	A10p01500.1_BraCCA	A08p36380.1_BraCCA	-	A10p01560.1_BraCCB	A08p34840.1_BraCCB	-	BraA10g001530.3.1C	BraA08g035870.3.1C	-	A10p01410.1_BraCXA	A08p32910.1_BraCXA	-	A10p01530.1_BraCXB	A08p35610.1_BraCXB	-	A10p01640.1_BraMIZ	A08p34330.1_BraMIZ	-	Ann191280.1_BraOIA	Ann067620.1_BraOIA	-	A10p01690.1_BraOIB	A08p36080.1_BraOIB	-	Ann160980.1_BraOIC	Ann219270.1_BraOIC	-	-	A08p33890.1_BraPCA	-	A10p01520.1_BraPCB	A08p36080.1_BraPCB	-	A10p01500.1_BraTCA	A08p35780.1_BraTCA	-	A10p01650.1_BraTUA	A08p36790.1_BraTUA	-	A10p01520.1_BraTUE	A08p36270.1_BraTUE	-
AT1G02910	AKBr1	-	ABraMF1AT1G02910	-	-	A08p36380.1_BraBRO	-	-	A08p36370.1_BraCCA	-	-	A08p34830.1_BraCCB	-	-	BraA08g035860.3.1C	-	-	A08p32900.1_BraCXA	-	-	A08p35600.1_BraCXB	-	-	A08p34320.1_BraMIZ	-	-	Ann067610.1_BraOIA	-	-	A08p36070.1_BraOIB	-	-	Ann219280.1_BraOIC	-	-	A08p33880.1_BraPCA	-	-	A08p36070.1_BraPCB	-	-	A08p35770.1_BraTCA	-	-	A08p36780.1_BraTUA	-	-	A08p36260.1_BraTUE	-
AT1G02920	AKBr1	ABraLFAT1G02920	ABraMF1AT1G02920	ABraMF2AT1G02920	A10p01490.1_BraBRO	A08p36390.1_BraBRO	A09p65420.1_BraBRO	A10p01510.1_BraCCA	A08p36360.1_BraCCA	A09p66670.1_BraCCA	A10p01570.1_BraCCB	A08p34820.1_BraCCB	A09p61000.1_BraCCB	BraA10g001540.3.1C	BraA08g035850.3.1C	BraA09g066470.3.1C	A10p01420.1_BraCXA	A08p32890.1_BraCXA	A09p59990.1_BraCXA	A10p01540.1_BraCXB	A08p35590.1_BraCXB	A09p64960.1_BraCXB	A10p01650.1_BraMIZ	A08p34310.1_BraMIZ	A09p62580.1_BraMIZ	Ann191240.1_BraOIA	Ann067600.1_BraOIA	Ann371080.1_BraOIA	A10p01710.1_BraOIB	A08p36060.1_BraOIB	A09p63820.1_BraOIB	Ann161000.1_BraOIC	Ann219290.1_BraOIC	Ann218170.1_BraOIC	-	A08p33870.1_BraPCA	A09p67330.1_BraPCA	A10p01530.1_BraPCB	A08p36060.1_BraPCB	A09p65980.1_BraPCB	A10p01510.1_BraTCA	-	-	A10p01660.1_BraTUA	A08p36770.1_BraTUA	A09p70840.1_BraTUA	A10p01530.1_BraTUE	A08p36250.1_BraTUE	A09p66490.1_BraTUE
AT1G02960	AKBr1	-	ABraMF1AT1G02960	-	-	-	-	-	A08p36350.1_BraCCA	-	-	A08p34810.1_BraCCB	-	-	BraA08g035840.3.1C	-	-	A08p32880.1_BraCXA	-	-	A08p35580.1_BraCXB	-	-	A08p34300.1_BraMIZ	-	-	Ann067590.1_BraOIA	-	-	A08p36050.1_BraOIB	-	-	Ann219300.1_BraOIC	-	-	A08p33860.1_BraPCA	-	-	A08p36050.1_BraPCB	-	-	A08p35760.1_BraTCA	-	-	A08p36760.1_BraTUA	-	-	A08p36240.1_BraTUE	-
AT1G02970	AKBr1	-	ABraMF1AT1G02970	ABraMF2AT1G02970	-	A08p36460.1_BraBRO	A09p65410.1_BraBRO	-	A08p36340.1_BraCCA	A09p66660.1_BraCCA	-	A08p34800.1_BraCCB	A09p60990.1_BraCCB	-	BraA08g035830.3.1C	BraA09g066460.3.1C	-	A08p32870.1_BraCXA	A09p59980.1_BraCXA	-	A08p35570.1_BraCXB	A09p64950.1_BraCXB	-	A08p34290.1_BraMIZ	A09p62570.1_BraMIZ	-	Ann067580.1_BraOIA	Ann371090.1_BraOIA	-	A08p36030.1_BraOIB	A09p63810.1_BraOIB	-	Ann219310.1_BraOIC	Ann218160.1_BraOIC	-	A08p33850.1_BraPCA	A09p67320.1_BraPCA	-	A08p36040.1_BraPCB	A09p65970.1_BraPCB	-	A08p35740.1_BraTCA	A09p65810.1_BraTCA	-	A08p36750.1_BraTUA	A09p70830.1_BraTUA	-	A08p36230.1_BraTUE	A09p66480.1_BraTUE
AT1G02980	AKBr1	ABraLFAT1G02980	-	ABraMF2AT1G02980	A10p01530.1_BraBRO	-	A09p65400.1_BraBRO	A10p01550.1_BraCCA	-	A09p66650.1_BraCCA	A10p01610.1_BraCCB	-	A09p60980.1_BraCCB	BraA10g001580.3.1C	-	BraA09g066450.3.1C	A10p01470.1_BraCXA	-	A09p59970.1_BraCXA	A10p01590.1_BraCXB	-	A09p64940.1_BraCXB	A10p01690.1_BraMIZ	-	A09p62560.1_BraMIZ	Ann191220.1_BraOIA	-	Ann371100.1_BraOIA	A10p01750.1_BraOIB	-	A09p63800.1_BraOIB	Ann161040.1_BraOIC	-	Ann218150.1_BraOIC	-	-	A09p67310.1_BraPCA	A10p01570.1_BraPCB	-	A09p65960.1_BraPCB	A10p01530.1_BraTCA	-	A09p65800.1_BraTCA	A10p01700.1_BraTUA	-	A09p70820.1_BraTUA	A10p01570.1_BraTUE	-	A09p66470.1_BraTUE
AT1G02990	AKBr1	ABraLFAT1G02990	-	ABraMF2AT1G02990	A10p01550.1_BraBRO	-	-	A10p01560.1_BraCCA	-	-	A10p01620.1_BraCCB	-	A09p60970.1_BraCCB	BraA10g001600.3.1C	-	-	A10p01490.1_BraCXA	-	-	A10p01600.1_BraCXB	-	-	A10p01700.1_BraMIZ	-	-	Ann191210.1_BraOIA	-	Ann371110.1_BraOIA	A10p01760.1_BraOIB	-	A09p63790.1_BraOIB	Ann161050.1_BraOIC	-	Ann218140.1_BraOIC	-	-	A09p67300.1_BraPCA	A10p01590.1_BraPCB	-	-	A10p01540.1_BraTCA	-	-	A10p01720.1_BraTUA	-	A09p70810.1_BraTUA	A10p01590.1_BraTUE	-	A09p66460.1_BraTUE
AT1G03000	AKBr1	-	-	ABraMF2AT1G03000	-	-	A09p65290.1_BraBRO	-	-	A09p66550.1_BraCCA	-	-	A09p60880.1_BraCCB	-	-	BraA09g066370.3.1C	-	-	A09p59870.1_BraCXA	-	-	A09p64830.1_BraCXB	-	-	A09p62440.1_BraMIZ	-	-	Ann371190.1_BraOIA	-	-	A09p63760.1_BraOIB	-	-	Ann218110.1_BraOIC	-	-	A09p67210.1_BraPCA	-	-	A09p65870.1_BraPCB	-	-	A09p65680.1_BraTCA	-	-	A09p70800.1_BraTUA	-	-	A09p66450.1_BraTUE
AT1G03010	AKBr1	ABraLFAT1G03010	-	ABraMF2AT1G03010	A10p01560.1_BraBRO	-	A09p65280.1_BraBRO	A10p01570.1_BraCCA	-	A09p66540.1_BraCCA	A10p01640.1_BraCCB	-	A09p60870.1_BraCCB	BraA10g001610.3.1C	-	BraA09g066360.3.1C	A10p01510.1_BraCXA	-	A09p59860.1_BraCXA	A10p01610.1_BraCXB	-	A09p64820.1_BraCXB	A10p01720.1_BraMIZ	-	A09p62430.1_BraMIZ	Ann191200.1_BraOIA	-	Ann371200.1_BraOIA	A10p01790.1_BraOIB	-	A09p63750.1_BraOIB	Ann161070.1_BraOIC	-	Ann218100.1_BraOIC	-	-	A09p67200.1_BraPCA	A10p01600.1_BraPCB	-	A09p65860.1_BraPCB	A10p01550.1_BraTCA	-	A09p65670.1_BraTCA	A10p01730.1_BraTUA	-	A09p70790.1_BraTUA	A10p01610.1_BraTUE	-	A09p66440.1_BraTUE
AT1G03020	AKBr1	ABraLFAT1G03020	-	ABraMF2AT1G03020	A10p01570.1_BraBRO	-	A09p65270.1_BraBRO	A10p01580.1_BraCCA	-	A09p66530.1_BraCCA	A10p01650.1_BraCCB	-	A09p60860.1_BraCCB	BraA10g001620.3.1C	-	BraA09g066350.3.1C	A10p01520.1_BraCXA	-	A09p59850.1_BraCXA	A10p01620.1_BraCXB	-	A09p64810.1_BraCXB	A10p01730.1_BraMIZ	-	A09p62420.1_BraMIZ	Ann191190.1_BraOIA	-	Ann371210.1_BraOIA	A10p01800.1_BraOIB	-	A09p63740.1_BraOIB	Ann161080.1_BraOIC	-	Ann218090.1_BraOIC	-	-	A09p67190.1_BraPCA	A10p01610.1_BraPCB	-	A09p65850.1_BraPCB	A10p01560.1_BraTCA	-	A09p65660.1_BraTCA	A10p01740.1_BraTUA	-	A09p70780.1_BraTUA	-	-	-
AT1G03030	AKBr1	ABraLFAT1G03030	-	-	A10p01580.1_BraBRO	-	-	A10p01590.1_BraCCA	-	-	A10p01660.1_BraCCB	-	-	BraA10g001630.3.1C	-	-	A10p01530.1_BraCXA	-	-	A10p01630.1_BraCXB	-	-	A10p01740.1_BraMIZ	-	-	Ann191180.1_BraOIA	-	-	A10p01810.1_BraOIB	-	-	Ann161090.1_BraOIC	-	-	-	-	-	A10p01620.1_BraPCB	-	-	A10p01570.1_BraTCA	-	-	A10p01750.1_BraTUA	-	-	A10p01620.1_BraTUE	-	-
AT1G03040	AKBr1	ABraLFAT1G03040	-	-	A10p01590.1_BraBRO	-	-	A10p01600.1_BraCCA	-	-	A10p01670.1_BraCCB	-	-	BraA10g001640.3.1C	-	-	A10p01540.1_BraCXA	-	-	A10p01640.1_BraCXB	-	-	A10p01750.1_BraMIZ	-	-	Ann191170.1_BraOIA	-	-	A10p01820.1_BraOIB	-	-	Ann161100.1_BraOIC	-	-	-	-	-	A10p01630.1_BraPCB	-	-	A10p01580.1_BraTCA	-	-	A10p01760.1_BraTUA	-	-	A10p01630.1_BraTUE	-	-
AT1G03050	AKBr1	ABraLFAT1G03050	ABraMF1AT1G03050	ABraMF2AT1G03050	A10p01600.1_BraBRO	-	A09p65250.1_BraBRO	A10p01610.1_BraCCA	A08p36330.1_BraCCA	A09p66510.1_BraCCA	A10p01680.1_BraCCB	A08p34790.1_BraCCB	A09p60840.1_BraCCB	BraA10g001650.3.1C	BraA08g035820.3.1C	BraA09g066330.3.1C	A10p01550.1_BraCXA	A08p32860.1_BraCXA	A09p59830.1_BraCXA	A10p01650.1_BraCXB	A08p35560.1_BraCXB	A09p64790.1_BraCXB	A10p01760.1_BraMIZ	A08p34280.1_BraMIZ	A09p62400.1_BraMIZ	Ann191160.1_BraOIA	Ann067570.1_BraOIA	Ann371230.1_BraOIA	A10p01830.1_BraOIB	A08p36020.1_BraOIB	A09p63720.1_BraOIB	Ann161110.1_BraOIC	Ann219320.1_BraOIC	Ann218070.1_BraOIC	-	A08p33840.1_BraPCA	A09p67170.1_BraPCA	A10p01640.1_BraPCB	A08p36030.1_BraPCB	A09p65830.1_BraPCB	A10p01590.1_BraTCA	A08p35730.1_BraTCA	A09p65610.1_BraTCA	A10p01770.1_BraTUA	A08p36740.1_BraTUA	A09p70730.1_BraTUA	A10p01640.1_BraTUE	A08p36220.1_BraTUE	A09p66430.1_BraTUE
AT1G03055	AKBr1	-	-	ABraMF2AT1G03055	-	-	A09p65240.1_BraBRO	-	-	A09p66500.1_BraCCA	-	-	A09p60830.1_BraCCB	-	-	BraA09g066320.3.1C	-	-	A09p59820.1_BraCXA	-	-	A09p64780.1_BraCXB	-	-	A09p62390.1_BraMIZ	-	-	Ann371240.1_BraOIA	-	-	A09p63710.1_BraOIB	-	-	Ann218060.1_BraOIC	-	-	A09p67160.1_BraPCA	-	-	A09p65820.1_BraPCB	-	-	A09p65600.1_BraTCA	-	-	A09p70720.1_BraTUA	-	-	A09p66420.1_BraTUE
AT1G03060	AKBr1	ABraLFAT1G03060	-	ABraMF2AT1G03060	A10p01610.1_BraBRO	-	A09p65230.1_BraBRO	A10p01620.1_BraCCA	-	A09p66490.1_BraCCA	A10p01690.1_BraCCB	-	A09p60820.1_BraCCB	BraA10g001660.3.1C	-	BraA09g066310.3.1C	A10p01560.1_BraCXA	-	A09p59810.1_BraCXA	A10p01660.1_BraCXB	-	A09p64770.1_BraCXB	A10p01770.1_BraMIZ	-	A09p62380.1_BraMIZ	Ann191150.1_BraOIA	-	Ann371250.1_BraOIA	A10p01840.1_BraOIB	-	A09p63700.1_BraOIB	Ann161120.1_BraOIC	-	Ann218050.1_BraOIC	-	-	A09p67150.1_BraPCA	A10p01650.1_BraPCB	-	A09p65810.1_BraPCB	A10p01600.1_BraTCA	-	A09p65590.1_BraTCA	A10p01780.1_BraTUA	-	A09p70710.1_BraTUA	A10p01650.1_BraTUE	-	A09p66410.1_BraTUE
AT1G03070	AKBr1	ABraLFAT1G03070	-	-	A10p01620.1_BraBRO	-	-	A10p01660.1_BraCCA	-	-	A10p01720.1_BraCCB	-	-	BraA10g001700.3.1C	-	-	A10p01570.1_BraCXA	-	-	A10p01670.1_BraCXB	-	-	A10p01800.1_BraMIZ	-	-	Ann191110.1_BraOIA	-	-	A10p01850.1_BraOIB	-	-	Ann161130.1_BraOIC	-	-	-	-	-	A10p01660.1_BraPCB	-	-	A10p01610.1_BraTCA	-	-	A10p01790.1_BraTUA	-	-	A10p01660.1_BraTUE	-	-
AT1G03080	AKBr1	-	-	ABraMF2AT1G03080	-	-	A09p65220.1_BraBRO	-	-	A09p66480.1_BraCCA	-	-	A09p60810.1_BraCCB	-	-	BraA09g066300.3.1C	-	-	A09p59800.1_BraCXA	-	-	A09p64740.1_BraCXB	-	-	A09p62370.1_BraMIZ	-	-	Ann371260.1_BraOIA	-	-	A09p63690.1_BraOIB	-	-	Ann218040.1_BraOIC	-	-	A09p67140.1_BraPCA	-	-	A09p65800.1_BraPCB	-	-	A09p65580.1_BraTCA	-	-	A09p70700.1_BraTUA	-	-	A09p66400.1_BraTUE
AT1G03090	AKBr1	-	-	ABraMF2AT1G03090	-	-	A09p65210.1_BraBRO	-	-	A09p66470.1_BraCCA	-	-	A09p60800.1_BraCCB	-	-	BraA09g066280.3.1C	-	-	A09p59790.1_BraCXA	-	-	A09p64730.1_BraCXB	-	-	Ann11890.1_BraMIZ	-	-	Ann371270.1_BraOIA	-	-	A09p63670.1_BraOIB	-	-	Ann218020.1_BraOIC	-	-	A09p67130.1_BraPCA	-	-	A09p65790.1_BraPCB	-	-	A09p65570.1_BraTCA	-	-	A09p70690.1_BraTUA	-	-	A09p66390.1_BraTUE
AT1G03100	AKBr1	ABraLFAT1G03100	-	-	A10p01650.1_BraBRO	-	-	A10p01690.1_BraCCA	-	-	A10p01740.1_BraCCB	-	-	BraA10g001730.3.1C	-	-	A10p01590.1_BraCXA	-	-	A10p01690.1_BraCXB	-	-	A10p01820.1_BraMIZ	-	-	Ann191090.1_BraOIA	-	-	A10p01880.1_BraOIB	-	-	Ann161160.1_BraOIC	-	-	-	-	-	A10p01680.1_BraPCB	-	-	A10p01630.1_BraTCA	-	-	A10p01860.1_BraTUA	-	-	A10p01680.1_BraTUE	-	-
AT1G03110	AKBr1	ABraLFAT1G03110	ABraMF1AT1G03110	-	A10p01660.1_BraBRO	A08p36100.1_BraBRO	-	A10p01700.1_BraCCA	A08p36320.1_BraCCA	-	A10p01750.1_BraCCB	A08p34780.1_BraCCB	-	BraA10g001740.3.1C	BraA08g035810.3.1C	-	A10p01600.1_BraCXA	A08p32850.1_BraCXA	-	A10p01700.1_BraCXB	A08p35550.1_BraCXB	-	A10p01830.1_BraMIZ	A08p34270.1_BraMIZ	-	Ann191080.1_BraOIA	Ann067560.1_BraOIA	-	A10p01890.1_BraOIB	A08p36010.1_BraOIB	-	Ann161170.1_BraOIC	Ann219330.1_BraOIC	-	-	A08p33830.1_BraPCA	-	A10p01690.1_BraPCB	A08p36020.1_BraPCB	-	A10p01640.1_BraTCA	A08p35720.1_BraTCA	-	A10p01870.1_BraTUA	A08p36730.1_BraTUA	-	A10p01690.1_BraTUE	A08p36210.1_BraTUE	-
AT1G03120	AKBr1	ABraLFAT1G03120	-	-	A10p01680.1_BraBRO	-	-	A10p01710.1_BraCCA	-	-	A10p01760.1_BraCCB	-	-	BraA10g001750.3.1C	-	-	A10p01610.1_BraCXA	-	-	A10p01710.1_BraCXB	-	-	A10p01840.1_BraMIZ	-	-	Ann191070.1_BraOIA	-	-	A10p01910.1_BraOIB	-	-	Ann161180.1_BraOIC	-	-	-	-	-	A10p01700.1_BraPCB	-	-	A10p01650.1_BraTCA	-	-	A10p01880.1_BraTUA	-	-	A10p01700.1_BraTUE	-	-
AT1G03140	AKBr1	-	ABraMF1AT1G03140	ABraMF2AT1G03140	-	A08p36090.1_BraBRO	A09p65200.1_BraBRO	-	A08p36310.1_BraCCA	A09p66460.1_BraCCA	-	A08p34770.1_BraCCB	A09p60790.1_BraCCB	-	BraA08g035800.3.1C	BraA09g066270.3.1C	-	A08p32840.1_BraCXA	A09p59780.1_BraCXA	-	A08p35540.1_BraCXB	A09p64720.1_BraCXB	-	A08p34260.1_BraMIZ	A09p62300.1_BraMIZ	-	Ann067550.1_BraOIA	Ann371280.1_BraOIA	-	A08p36000.1_BraOIB	A09p63660.1_BraOIB	-	Ann219340.1_BraOIC	Ann218010.1_BraOIC	-	A08p33820.1_BraPCA	A09p67120.1_BraPCA	-	A08p36010.1_BraPCB	A09p65780.1_BraPCB	-	A08p35710.1_BraTCA	A09p65560.1_BraTCA	-	A08p36720.1_BraTUA	A09p70680.1_BraTUA	-	A08p36200.1_BraTUE	A09p66380.1_BraTUE
AT1G03150	AKBr1	ABraLFAT1G03150	ABraMF1AT1G03150	-	A10p01690.1_BraBRO	A08p36080.1_BraBRO	-	A10p01720.1_BraCCA	A08p36300.1_BraCCA	-	A10p01780.1_BraCCB	A08p34760.1_BraCCB	-	BraA10g001760.3.1C	BraA08g035790.3.1C	-	A10p01630.1_BraCXA	A08p32830.1_BraCXA	-	A10p01720.1_BraCXB	A08p35530.1_BraCXB	-	A10p01850.1_BraMIZ	A08p34250.1_BraMIZ	-	Ann191060.1_BraOIA	Ann067540.1_BraOIA	-	A10p01920.1_BraOIB	A08p35990.1_BraOIB	-	Ann161190.1_BraOIC	Ann219350.1_BraOIC	-	-	A08p33810.1_BraPCA	-	A10p01710.1_BraPCB	A08p36000.1_BraPCB	-	A10p01660.1_BraTCA	A08p35700.1_BraTCA	-	A10p01890.1_BraTUA	A08p36710.1_BraTUA	-	A10p01710.1_BraTUE	A08p36190.1_BraTUE	-
AT1G03160	AKBr1	-	ABraMF1AT1G03160	-	-	A08p36070.1_BraBRO	-	-	A08p36290.1_BraCCA	-	-	A08p34750.1_BraCCB	-	-	BraA08g035780.3.1C	-	-	A08p32820.1_BraCXA	-	-	A08p35520.1_BraCXB	-	-	A08p34240.1_BraMIZ	-	-	Ann067530.1_BraOIA	-	-	A08p35980.1_BraOIB	-	-	Ann219360.1_BraOIC	-	-	A08p33800.1_BraPCA	-	-	A08p35990.1_BraPCB	-	-	A08p35690.1_BraTCA	-	-	A08p36700.1_BraTUA	-	-	A08p36180.1_BraTUE	-
AT1G03170	AKBr1	ABraLFAT1G03170	ABraMF1AT1G03170	-	A10p01700.1_BraBRO	-	-	A10p01740.1_BraCCA	A08p36280.1_BraCCA	-	A10p01790.1_BraCCB	A08p34740.1_BraCCB	-	BraA10g001770.3.1C	BraA08g035770.3.1C	-	A10p01650.1_BraCXA	A08p32810.1_BraCXA	-	A10p01740.1_BraCXB	A08p35510.1_BraCXB	-	A10p01870.1_BraMIZ	A08p34230.1_BraMIZ	-	Ann191050.1_BraOIA	Ann067520.1_BraOIA	-	A10p01940.1_BraOIB	A08p35970.1_BraOIB	-	Ann161200.1_BraOIC	Ann219370.1_BraOIC	-	-	A08p33790.1_BraPCA	-	A10p01730.1_BraPCB	A08p35980.1_BraPCB	-	A10p01670.1_BraTCA	A08p35680.1_BraTCA	-	A10p01900.1_BraTUA	A08p36690.1_BraTUA	-	A10p01740.1_BraTUE	A08p36170.1_BraTUE	-
AT1G03190	AKBr1	-	ABraMF1AT1G03190	ABraMF2AT1G03190	-	A08p36060.1_BraBRO	-	-	A08p36270.1_BraCCA	-	-	A08p34730.1_BraCCB	A09p60780.1_BraCCB	-	BraA08g035760.3.1C	-	-	A08p32800.1_BraCXA	-	-	A08p35500.1_BraCXB	-	-	A08p34220.1_BraMIZ	-	-	Ann067510.1_BraOIA	-	-	A08p35960.1_BraOIB	-	-	Ann219380.1_BraOIC	-	-	A08p33780.1_BraPCA	-	-	A08p35970.1_BraPCB	-	-	A08p35670.1_BraTCA	-	-	A08p36680.1_BraTUA	-	-	A08p36160.1_BraTUE	-
AT1G03210	AKBr1	ABraLFAT1G03210	-	-	A10p01710.1_BraBRO	-	-	A10p01750.1_BraCCA	-	-	A10p01800.1_BraCCB	-	-	BraA10g001780.3.1C	-	-	A10p01660.1_BraCXA	-	-	A10p01750.1_BraCXB	-	-	A10p01880.1_BraMIZ	-	-	Ann191040.1_BraOIA	-	-	A10p01950.1_BraOIB	-	-	Ann161210.1_BraOIC	-	-	-	-	-	A10p01740.1_BraPCB	-	-	A10p01680.1_BraTCA	-	-	A10p01910.1_BraTUA	-	-	A10p01750.1_BraTUE	-	-
AT1G03220	AKBr1	-	ABraMF1AT1G03220	ABraMF2AT1G03220	-	A08p36050.1_BraBRO	A09p65190.1_BraBRO	-	A08p36240.1_BraCCA	A09p66450.1_BraCCA	-	A08p34710.1_BraCCB	A09p60770.1_BraCCB	-	BraA08g035750.3.1C	BraA09g066260.3.1C	-	A08p32780.1_BraCXA	A09p59770.1_BraCXA	-	A08p35480.1_BraCXB	A09p64710.1_BraCXB	-	A08p34200.1_BraMIZ	A09p62310.1_BraMIZ	-	Ann067490.1_BraOIA	Ann371290.1_BraOIA	-	A08p35940.1_BraOIB	A09p63650.1_BraOIB	-	Ann219390.1_BraOIC	Ann218000.1_BraOIC	-	A08p33770.1_BraPCA	A09p67110.1_BraPCA	-	A08p35950.1_BraPCB	A09p65770.1_BraPCB	-	A08p35650.1_BraTCA	A09p65550.1_BraTCA	-	A08p36660.1_BraTUA	A09p70670.1_BraTUA	-	A08p36140.1_BraTUE	A09p66370.1_BraTUE
AT1G03250	AKBr1	ABraLFAT1G03250	-	-	A10p01720.1_BraBRO	-	-	A10p01760.1_BraCCA	-	-	A10p01810.1_BraCCB	-	-	BraA10g001790.3.1C	-	-	A10p01670.1_BraCXA	-	-	A10p01760.1_BraCXB	-	-	A10p01890.1_BraMIZ	-	-	Ann191030.1_BraOIA	-	-	A10p01960.1_BraOIB	-	-	Ann161220.1_BraOIC	-	-	-	-	-	A10p01750.1_BraPCB	-	-	A10p01690.1_BraTCA	-	-	A10p01920.1_BraTUA	-	-	A10p01760.1_BraTUE	-	-
AT1G03260	AKBr1	-	-	ABraMF2AT1G03260	-	-	A09p65180.1_BraBRO	-	-	A09p66420.1_BraCCA	-	-	A09p60750.1_BraCCB	-	-	BraA09g066240.3.1C	-	-	A09p59760.1_BraCXA	-	-	A09p64700.1_BraCXB	-	-	A09p62330.1_BraMIZ	-	-	Ann371300.1_BraOIA	-	-	A09p63640.1_BraOIB	-	-	Ann217990.1_BraOIC	-	-	A09p67100.1_BraPCA	-	-	A09p65760.1_BraPCB	-	-	A09p65540.1_BraTCA	-	-	A09p70660.1_BraTUA	-	-	A09p66360.1_BraTUE
AT1G03270	AKBr1	ABraLFAT1G03270	-	ABraMF2AT1G03270	A10p01730.1_BraBRO	-	A09p65170.1_BraBRO	A10p01780.1_BraCCA	-	A09p66410.1_BraCCA	A10p01820.1_BraCCB	-	A09p60740.1_BraCCB	BraA10g001810.3.1C	-	BraA09g066230.3.1C	A10p01690.1_BraCXA	-	A09p59750.1_BraCXA	A10p01770.1_BraCXB	-	A09p64690.1_BraCXB	A10p01900.1_BraMIZ	-	A09p62340.1_BraMIZ	Ann191010.1_BraOIA	-	Ann371310.1_BraOIA	A10p01980.1_BraOIB	-	A09p63630.1_BraOIB	Ann161240.1_BraOIC	-	Ann217980.1_BraOIC	A10p00020.1_BraPCA	-	A09p67090.1_BraPCA	A10p01780.1_BraPCB	-	A09p65750.1_BraPCB	A10p01700.1_BraTCA	-	A09p65530.1_BraTCA	A10p01940.1_BraTUA	-	A09p70650.1_BraTUA	A10p01780.1_BraTUE	-	A09p66350.1_BraTUE
AT1G03290	AKBr1	ABraLFAT1G03290	-	-	A10p01740.1_BraBRO	-	-	A10p01790.1_BraCCA	-	-	A10p01830.1_BraCCB	-	-	-	-	-	A10p01720.1_BraCXA	-	-	A10p01800.1_BraCXB	-	-	A10p01920.1_BraMIZ	-	-	Ann191000.1_BraOIA	-	-	A10p02010.1_BraOIB	-	-	Ann161250.1_BraOIC	-	-	A10p00040.1_BraPCA	-	-	A10p01800.1_BraPCB	-	-	A10p01710.1_BraTCA	-	-	A10p01950.1_BraTUA	-	-	A10p01800.1_BraTUE	-	-
AT1G03310	AKBr1	ABraLFAT1G03310	ABraMF1AT1G03310	-	A10p01800.1_BraBRO	A08p36040.1_BraBRO	-	A10p01830.1_BraCCA	A08p36230.1_BraCCA	-	A10p01870.1_BraCCB	A08p34700.1_BraCCB	-	BraA10g001870.3.1C	BraA08g035730.3.1C	-	A10p01760.1_BraCXA	A08p32770.1_BraCXA	-	A10p01810.1_BraCXB	A08p35470.1_BraCXB	-	A10p01960.1_BraMIZ	A08p34190.1_BraMIZ	-	Ann190990.1_BraOIA	Ann067480.1_BraOIA	-	A10p02020.1_BraOIB	A08p35930.1_BraOIB	-	Ann161270.1_BraOIC	Ann219410.1_BraOIC	-	-	A08p33760.1_BraPCA	-	A10p01840.1_BraPCB	A08p35940.1_BraPCB	-	A10p01790.1_BraTCA	A08p35640.1_BraTCA	-	A10p02010.1_BraTUA	A08p36650.1_BraTUA	-	A10p01860.1_BraTUE	A08p36130.1_BraTUE	-
AT1G03320	AKBr1	ABraLFAT1G03320	-	-	-	-	-	A10p01840.1_BraCCA	-	-	A10p01880.1_BraCCB	-	-	-	-	-	-	-	-	A10p01820.1_BraCXB	-	-	-	-	-	Ann190980.1_BraOIA	-	-	A10p02030.1_BraOIB	-	-	-	-	-	A10p00050.1_BraPCA	-	-	-	-	-	-	-	-	-	-	-	-	-	-
AT1G03330	AKBr1	ABraLFAT1G03330	ABraMF1AT1G03330	-	A10p01810.1_BraBRO	-	-	A10p01850.1_BraCCA	-	-	A10p01890.1_BraCCB	-	-	BraA10g001880.3.1C	-	-	A10p01770.1_BraCXA	-	-	A10p01830.1_BraCXB	-	-	A10p01970.1_BraMIZ	-	-	Ann190970.1_BraOIA	-	-	A10p02040.1_BraOIB	-	-	Ann161280.1_BraOIC	-	-	A10p00060.1_BraPCA	-	-	A10p01850.1_BraPCB	-	-	A10p01800.1_BraTCA	-	-	A10p02020.1_BraTUA	-	-	A10p01870.1_BraTUE	-	-
AT1G03340	AKBr1	ABraLFAT1G03340	-	-	A10p01820.1_BraBRO	-	-	A10p01860.1_BraCCA	-	-	A10p01900.1_BraCCB	-	-	BraA10g001890.3.1C	-	-	A10p01780.1_BraCXA	-	-	A10p01840.1_BraCXB	-	-	A10p01980.1_BraMIZ	-	-	Ann190960.1_BraOIA	-	-	A10p02050.1_BraOIB	-	-	Ann161290.1_BraOIC	-	-	A10p00070.1_BraPCA	-	-	A10p01860.1_BraPCB	-	-	A10p01810.1_BraTCA	-	-	A10p02030.1_BraTUA	-	-	A10p01880.1_BraTUE	-	-
AT1G03350	AKBr1	ABraLFAT1G03350	ABraMF1AT1G03350	-	A10p01830.1_BraBRO	A08p36030.1_BraBRO	-	A10p01870.1_BraCCA	A08p36220.1_BraCCA	-	A10p01910.1_BraCCB	A08p34690.1_BraCCB	-	BraA10g001900.3.1C	BraA08g035720.3.1C	-	A10p01790.1_BraCXA	A08p32760.1_BraCXA	-	A10p01850.1_BraCXB	A08p35460.1_BraCXB	-	A10p01990.1_BraMIZ	A08p34180.1_BraMIZ	-	Ann190950.1_BraOIA	Ann067470.1_BraOIA	-	A10p02060.1_BraOIB	A08p35920.1_BraOIB	-	Ann161300.1_BraOIC	Ann219420.1_BraOIC	-	A10p00080.1_BraPCA	A08p33750.1_BraPCA	-	A10p01870.1_BraPCB	A08p35930.1_BraPCB	-	A10p01820.1_BraTCA	A08p35630.1_BraTCA	-	A10p02040.1_BraTUA	A08p36640.1_BraTUA	-	A10p01890.1_BraTUE	A08p36120.1_BraTUE	-
AT1G03360	AKBr1	ABraLFAT1G03360	ABraMF1AT1G03360	-	A10p01840.1_BraBRO	-	-	A10p01880.1_BraCCA	A08p36210.1_BraCCA	-	A10p01920.1_BraCCB	A08p34680.1_BraCCB	-	BraA10g001910.3.1C	BraA08g035710.3.1C	-	A10p01800.1_BraCXA	A08p32750.1_BraCXA	-	A10p01860.1_BraCXB	A08p35450.1_BraCXB	-	A10p02000.1_BraMIZ	A08p34170.1_BraMIZ	-	Ann190940.1_BraOIA	Ann067460.1_BraOIA	-	A10p02070.1_BraOIB	-	-	Ann161310.1_BraOIC	Ann219430.1_BraOIC	-	A10p00090.1_BraPCA	A08p33740.1_BraPCA	-	A10p01880.1_BraPCB	-	-	A10p01830.1_BraTCA	A08p35620.1_BraTCA	-	A10p02050.1_BraTUA	-	-	A10p01900.1_BraTUE	A08p36110.1_BraTUE	-
AT1G03370	AKBr1	ABraLFAT1G03370	-	-	-	-	-	A10p01890.1_BraCCA	-	-	A10p01930.1_BraCCB	-	-	BraA10g001920.3.1C	-	-	A10p01810.1_BraCXA	-	-	A10p01870.1_BraCXB	-	-	A10p02010.1_BraMIZ	-	-	Ann190930.1_BraOIA	-	-	A10p02080.1_BraOIB	-	-	Ann161320.1_BraOIC	-	-	A10p00100.1_BraPCA	-	-	A10p01890.1_BraPCB	-	-	A10p01840.1_BraTCA	-	-	A10p02060.1_BraTUA	-	-	A10p01910.1_BraTUE	-	-
AT1G03380	AKBr1	ABraLFAT1G03380	-	-	A10p01860.1_BraBRO	-	-	A10p01910.1_BraCCA	-	-	A10p01940.1_BraCCB	-	-	BraA10g001940.3.1C	-	-	A10p01840.1_BraCXA	-	-	A10p01910.1_BraCXB	-	-	A10p02020.1_BraMIZ	-	-	Ann190880.1_BraOIA	-	-	A10p02090.1_BraOIB	-	-	Ann161330.1_BraOIC	-	-	A10p00110.1_BraPCA	-	-	A10p01910.1_BraPCB	-	-	A10p01860.1_BraTCA	-	-	A10p02080.1_BraTUA	-	-	A10p01920.1_BraTUE	-	-
AT1G03390	AKBr1	ABraLFAT1G03390	-	-	A10p01870.1_BraBRO	-	-	A10p01920.1_BraCCA	-	-	A10p01950.1_BraCCB	-	-	BraA10g001950.3.1C	-	-	A10p01850.1_BraCXA	-	-	A10p01920.1_BraCXB	-	-	A10p02030.1_BraMIZ	-	-	-	-	-	A10p02100.1_BraOIB	-	-	Ann161340.1_BraOIC	-	-	A10p00120.1_BraPCA	-	-	A10p01920.1_BraPCB	-	-	A10p01870.1_BraTCA	-	-	A10p02090.1_BraTUA	-	-	A10p01930.1_BraTUE	-	-
AT1G03400	AKBr1	ABraLFAT1G03400	-	-	A10p01880.1_BraBRO	-	-	A10p01930.1_BraCCA	-	-	A10p01960.1_BraCCB	-	-	BraA10g001960.3.1C	-	-	-	-	-	A10p01930.1_BraCXB	-	-	A10p02040.1_BraMIZ	-	-	Ann423800.1_BraOIA	-	-	A10p02110.1_BraOIB	-	-	Ann161350.1_BraOIC	-	-	A10p00130.1_BraPCA	-	-	-	-	-	A10p01880.1_BraTCA	-	-	A10p02100.1_BraTUA	-	-	A10p01940.1_BraTUE	-	-
AT1G03430	AKBr1	ABraLFAT1G03430	-	-	A10p01910.1_BraBRO	-	-	-	-	-	A10p01980.1_BraCCB	-	-	BraA10g001980.3.1C	-	-	A10p01860.1_BraCXA	-	-	A10p01950.1_BraCXB	-	-	A10p02070.1_BraMIZ	-	-	Ann423790.1_BraOIA	-	-	A10p02130.1_BraOIB	-	-	Ann161370.1_BraOIC	-	-	A10p00150.1_BraPCA	-	-	-	-	-	A10p01910.1_BraTCA	-	-	A10p02130.1_BraTUA	-	-	A10p01960.1_BraTUE	-	-
AT1G03440	AKBr1	ABraLFAT1G03440	ABraMF1AT1G03440	-	A10p01920.1_BraBRO	A08p36020.1_BraBRO	-	A10p01950.1_BraCCA	A08p36200.1_BraCCA	-	A10p01990.1_BraCCB	A08p34670.1_BraCCB	-	-	BraA08g035700.3.1C	-	A10p01870.1_BraCXA	A08p32740.1_BraCXA	-	A10p01960.1_BraCXB	A08p35440.1_BraCXB	-	A10p02080.1_BraMIZ	A08p34160.1_BraMIZ	-	-	Ann067450.1_BraOIA	-	A10p02140.1_BraOIB	A08p35900.1_BraOIB	-	Ann161380.1_BraOIC	Ann219440.1_BraOIC	-	-	A08p33730.1_BraPCA	-	A10p01930.1_BraPCB	A08p35920.1_BraPCB	-	A10p01920.1_BraTCA	A08p35610.1_BraTCA	-	-	A08p36630.1_BraTUA	-	A10p01970.1_BraTUE	A08p36100.1_BraTUE	-
AT1G03445	AKBr1	-	-	ABraMF2AT1G03445	-	-	-	-	-	-	-	-	-	-	-	-	-	-	-	-	-	-	-	-	-	-	-	-	-	-	-	-	-	-	-	-	-	-	-	-	-	-	-	-	-	-	-	-	A09p65760.1_BraTUE
AT1G03457	AKBr1	ABraLFAT1G03457	-	-	A10p01930.1_BraBRO	-	-	-	-	-	A10p02000.1_BraCCB	-	-	BraA10g001990.3.1C	-	-	A10p01880.1_BraCXA	-	-	A10p01970.1_BraCXB	-	-	A10p02090.1_BraMIZ	-	-	Ann423780.1_BraOIA	-	-	A10p02150.1_BraOIB	-	-	Ann161390.1_BraOIC	-	-	A10p00160.1_BraPCA	-	-	A10p01940.1_BraPCB	-	-	A10p01930.1_BraTCA	-	-	A10p02140.1_BraTUA	-	-	A10p01980.1_BraTUE	-	-
AT1G03470	AKBr1	ABraLFAT1G03470	-	ABraMF2AT1G03470	A10p01630.1_BraBRO	-	A09p65160.1_BraBRO	A10p01670.1_BraCCA	-	A09p66400.1_BraCCA	A10p01730.1_BraCCB	-	A09p60730.1_BraCCB	BraA10g001710.3.1C	-	BraA09g066220.3.1C	A10p01580.1_BraCXA	-	A09p59740.1_BraCXA	A10p01680.1_BraCXB	-	A09p64680.1_BraCXB	A10p01810.1_BraMIZ	-	A09p62350.1_BraMIZ	Ann191100.1_BraOIA	-	Ann371320.1_BraOIA	A10p01860.1_BraOIB	-	A09p63620.1_BraOIB	Ann161140.1_BraOIC	-	Ann217970.1_BraOIC	A10p00170.1_BraPCA	-	A09p67080.1_BraPCA	A10p01670.1_BraPCB	-	A09p65740.1_BraPCB	A10p01620.1_BraTCA	-	A09p65520.1_BraTCA	A10p01800.1_BraTUA	-	A09p70640.1_BraTUA	A10p01670.1_BraTUE	-	A09p66340.1_BraTUE
AT1G03475	AKBr1	ABraLFAT1G03475	-	ABraMF2AT1G03475	A10p01950.1_BraBRO	-	A09p65150.1_BraBRO	A10p01970.1_BraCCA	-	A09p66390.1_BraCCA	A10p02040.1_BraCCB	-	A09p60720.1_BraCCB	BraA10g002010.3.1C	-	BraA09g066210.3.1C	A10p01900.1_BraCXA	-	A09p59730.1_BraCXA	A10p01990.1_BraCXB	-	A09p64670.1_BraCXB	A10p02110.1_BraMIZ	-	A09p62360.1_BraMIZ	Ann423760.1_BraOIA	-	Ann371330.1_BraOIA	A10p02170.1_BraOIB	-	A09p63610.1_BraOIB	Ann161410.1_BraOIC	-	Ann217960.1_BraOIC	A10p00180.1_BraPCA	-	A09p67070.1_BraPCA	A10p01960.1_BraPCB	-	A09p65730.1_BraPCB	A10p01950.1_BraTCA	-	A09p65510.1_BraTCA	A10p02160.1_BraTUA	-	A09p70630.1_BraTUA	A10p02000.1_BraTUE	-	A09p66330.1_BraTUE
AT1G03490	AKBr1	ABraLFAT1G03490	-	-	A10p01960.1_BraBRO	-	-	A10p01980.1_BraCCA	-	-	A10p02050.1_BraCCB	-	-	BraA10g002020.3.1C	-	-	A10p01910.1_BraCXA	-	-	A10p02010.1_BraCXB	-	-	A10p02120.1_BraMIZ	-	-	Ann423340.1_BraOIA	-	-	A10p02180.1_BraOIB	-	-	Ann161420.1_BraOIC	-	-	A10p00190.1_BraPCA	-	-	A10p01970.1_BraPCB	-	-	A10p01960.1_BraTCA	-	-	A10p02170.1_BraTUA	-	-	A10p02010.1_BraTUE	-	-
AT1G03520	AKBr1	ABraLFAT1G03520	-	-	A10p01970.1_BraBRO	-	-	A10p02070.1_BraCCA	-	-	A10p02060.1_BraCCB	-	-	BraA10g002060.3.1C	-	-	A10p01960.1_BraCXA	-	-	A10p02080.1_BraCXB	-	-	A10p02150.1_BraMIZ	-	-	Ann423700.1_BraOIA	-	-	A10p02220.1_BraOIB	-	-	Ann161450.1_BraOIC	-	-	A10p00230.1_BraPCA	-	-	A10p02000.1_BraPCB	-	-	A10p01970.1_BraTCA	-	-	A10p02520.1_BraTUA	-	-	A10p02020.1_BraTUE	-	-
AT1G03530	AKBr1	-	ABraMF1AT1G03530	-	-	-	-	-	A08p36180.1_BraCCA	-	-	A08p34650.1_BraCCB	-	-	-	-	-	-	-	-	-	-	-	A08p34140.1_BraMIZ	-	-	-	-	-	-	-	-	-	-	-	A08p33710.1_BraPCA	-	-	-	-	-	-	-	-	-	-	-	-	-
AT1G03540	AKBr1	ABraLFAT1G03540	ABraMF1AT1G03540	ABraMF2AT1G03540	A10p02000.1_BraBRO	A08p36000.1_BraBRO	-	A10p02100.1_BraCCA	A08p36170.1_BraCCA	-	A10p02100.1_BraCCB	A08p34640.1_BraCCB	-	BraA10g002100.3.1C	BraA08g035680.3.1C	-	A10p01980.1_BraCXA	A08p32720.1_BraCXA	-	A10p02110.1_BraCXB	A08p35420.1_BraCXB	-	A10p02180.1_BraMIZ	A08p34130.1_BraMIZ	A09p62290.1_BraMIZ	Ann423680.1_BraOIA	Ann067430.1_BraOIA	-	A10p02260.1_BraOIB	A08p35880.1_BraOIB	-	Ann161490.1_BraOIC	Ann219450.1_BraOIC	-	A10p00270.1_BraPCA	A08p33700.1_BraPCA	-	A10p02030.1_BraPCB	A08p35900.1_BraPCB	-	A10p02010.1_BraTCA	A08p35550.1_BraTCA	-	A10p02500.1_BraTUA	A08p36610.1_BraTUA	-	A10p02050.1_BraTUE	A08p36080.1_BraTUE	-
AT1G03550	AKBr1	ABraLFAT1G03550	ABraMF1AT1G03550	ABraMF2AT1G03550	A10p01990.1_BraBRO	A08p35990.1_BraBRO	A09p65140.1_BraBRO	A10p02090.1_BraCCA	A08p36160.1_BraCCA	A09p66380.1_BraCCA	A10p02090.1_BraCCB	A08p34630.1_BraCCB	A09p60710.1_BraCCB	BraA10g002090.3.1C	BraA08g035670.3.1C	BraA09g066200.3.1C	-	A08p32710.1_BraCXA	A09p59720.1_BraCXA	A10p02100.1_BraCXB	A08p35410.1_BraCXB	A09p64660.1_BraCXB	A10p02170.1_BraMIZ	A08p34120.1_BraMIZ	A09p62280.1_BraMIZ	Ann423690.1_BraOIA	Ann067420.1_BraOIA	Ann371340.1_BraOIA	A10p02250.1_BraOIB	A08p35870.1_BraOIB	A09p63600.1_BraOIB	Ann161480.1_BraOIC	Ann219470.1_BraOIC	Ann217950.1_BraOIC	A10p00260.1_BraPCA	A08p33690.1_BraPCA	A09p67060.1_BraPCA	A10p02020.1_BraPCB	A08p35890.1_BraPCB	A09p65720.1_BraPCB	A10p02000.1_BraTCA	A08p35540.1_BraTCA	A09p65500.1_BraTCA	A10p02510.1_BraTUA	A08p36600.1_BraTUA	A09p70610.1_BraTUA	A10p02040.1_BraTUE	A08p36070.1_BraTUE	A09p66320.1_BraTUE
AT1G03590	AKBr1	ABraLFAT1G03590	ABraMF1AT1G03590	-	A10p02010.1_BraBRO	A08p35980.1_BraBRO	-	A10p02110.1_BraCCA	A08p36150.1_BraCCA	-	A10p02110.1_BraCCB	A08p34620.1_BraCCB	-	BraA10g002110.3.1C	BraA08g035660.3.1C	-	A10p01990.1_BraCXA	A08p32700.1_BraCXA	-	A10p02120.1_BraCXB	A08p35400.1_BraCXB	-	A10p02190.1_BraMIZ	A08p34110.1_BraMIZ	-	Ann423670.1_BraOIA	Ann067410.1_BraOIA	-	A10p02270.1_BraOIB	A08p35860.1_BraOIB	-	Ann161500.1_BraOIC	Ann382700.1_BraOIC	-	A10p00280.1_BraPCA	A08p33680.1_BraPCA	-	A10p02040.1_BraPCB	A08p35880.1_BraPCB	-	A10p02020.1_BraTCA	A08p35520.1_BraTCA	-	A10p02490.1_BraTUA	A08p36590.1_BraTUA	-	A10p02060.1_BraTUE	A08p36060.1_BraTUE	-
AT1G03600	AKBr1	ABraLFAT1G03600	ABraMF1AT1G03600	-	A10p02020.1_BraBRO	A08p35970.1_BraBRO	-	A10p02120.1_BraCCA	A08p36140.1_BraCCA	-	A10p02120.1_BraCCB	A08p34610.1_BraCCB	-	BraA10g002120.3.1C	BraA08g035650.3.1C	-	A10p02000.1_BraCXA	A08p32690.1_BraCXA	-	A10p02130.1_BraCXB	A08p35390.1_BraCXB	-	A10p02200.1_BraMIZ	A08p34090.1_BraMIZ	-	Ann423660.1_BraOIA	Ann067400.1_BraOIA	-	A10p02280.1_BraOIB	A08p35850.1_BraOIB	-	Ann161510.1_BraOIC	Ann382710.1_BraOIC	-	A10p00290.1_BraPCA	A08p33670.1_BraPCA	-	A10p02050.1_BraPCB	A08p35860.1_BraPCB	-	A10p02030.1_BraTCA	A08p35510.1_BraTCA	-	A10p02480.1_BraTUA	-	-	A10p02070.1_BraTUE	A08p36050.1_BraTUE	-
AT1G03610	AKBr1	ABraLFAT1G03610	ABraMF1AT1G03610	-	A10p02030.1_BraBRO	A08p35960.1_BraBRO	-	A10p02130.1_BraCCA	A08p36130.1_BraCCA	-	A10p02130.1_BraCCB	A08p34600.1_BraCCB	-	BraA10g002140.3.1C	BraA08g035640.3.1C	-	A10p02030.1_BraCXA	A08p32680.1_BraCXA	-	A10p02150.1_BraCXB	A08p35380.1_BraCXB	-	A10p02220.1_BraMIZ	A08p34080.1_BraMIZ	-	Ann423640.1_BraOIA	Ann067390.1_BraOIA	-	A10p02300.1_BraOIB	A08p35840.1_BraOIB	-	Ann161520.1_BraOIC	Ann382720.1_BraOIC	-	A10p00300.1_BraPCA	A08p33660.1_BraPCA	-	A10p02060.1_BraPCB	A08p35850.1_BraPCB	-	A10p02040.1_BraTCA	A08p35500.1_BraTCA	-	A10p02460.1_BraTUA	A08p36580.1_BraTUA	-	A10p02080.1_BraTUE	A08p36040.1_BraTUE	-
AT1G03620	AKBr1	ABraLFAT1G03620	ABraMF1AT1G03620	-	A10p02040.1_BraBRO	A08p35950.1_BraBRO	-	A10p02140.1_BraCCA	A08p36120.1_BraCCA	-	A10p02140.1_BraCCB	A08p34590.1_BraCCB	-	BraA10g002150.3.1C	BraA08g035630.3.1C	-	A10p02040.1_BraCXA	A08p32670.1_BraCXA	-	A10p02170.1_BraCXB	A08p35370.1_BraCXB	-	A10p02230.1_BraMIZ	A08p34070.1_BraMIZ	-	Ann423630.1_BraOIA	Ann067380.1_BraOIA	-	A10p02310.1_BraOIB	A08p35830.1_BraOIB	-	Ann161530.1_BraOIC	Ann382730.1_BraOIC	-	A10p00310.1_BraPCA	A08p33650.1_BraPCA	-	A10p02080.1_BraPCB	A08p35840.1_BraPCB	-	A10p02050.1_BraTCA	A08p35490.1_BraTCA	-	A10p02450.1_BraTUA	A08p36570.1_BraTUA	-	A10p02090.1_BraTUE	A08p36030.1_BraTUE	-
AT1G03630	AKBr1	ABraLFAT1G03630	ABraMF1AT1G03630	-	A10p02050.1_BraBRO	A08p35940.1_BraBRO	-	A10p02150.1_BraCCA	A08p36110.1_BraCCA	-	A10p02150.1_BraCCB	A08p34580.1_BraCCB	-	BraA10g002160.3.1C	BraA08g035620.3.1C	-	A10p02050.1_BraCXA	A08p32660.1_BraCXA	-	A10p02190.1_BraCXB	A08p35360.1_BraCXB	-	A10p02240.1_BraMIZ	A08p34060.1_BraMIZ	-	Ann423620.1_BraOIA	Ann067370.1_BraOIA	-	A10p02320.1_BraOIB	A08p35820.1_BraOIB	-	Ann161540.1_BraOIC	Ann382740.1_BraOIC	-	A10p00320.1_BraPCA	A08p33640.1_BraPCA	-	A10p02090.1_BraPCB	A08p35830.1_BraPCB	-	A10p02060.1_BraTCA	A08p35480.1_BraTCA	-	A10p02440.1_BraTUA	A08p36560.1_BraTUA	-	A10p02100.1_BraTUE	A08p36020.1_BraTUE	-
AT1G03650	AKBr1	-	-	ABraMF2AT1G03650	-	-	A09p65130.1_BraBRO	-	-	A09p66370.1_BraCCA	-	-	A09p60700.1_BraCCB	-	-	BraA09g066190.3.1C	-	-	A09p59710.1_BraCXA	-	-	A09p64650.1_BraCXB	-	-	A09p62270.1_BraMIZ	-	-	Ann371350.1_BraOIA	-	-	A09p63590.1_BraOIB	-	-	Ann217940.1_BraOIC	-	-	A09p67050.1_BraPCA	-	-	A09p65710.1_BraPCB	-	-	A09p65490.1_BraTCA	-	-	A09p70600.1_BraTUA	-	-	A09p66300.1_BraTUE
AT1G03670	AKBr1	ABraLFAT1G03670	-	-	A10p02080.1_BraBRO	-	-	A10p02170.1_BraCCA	-	-	A10p02160.1_BraCCB	-	-	BraA10g002190.3.1C	-	-	A10p02060.1_BraCXA	-	-	A10p02200.1_BraCXB	-	-	A10p02250.1_BraMIZ	-	-	Ann423610.1_BraOIA	-	-	A10p02330.1_BraOIB	-	-	Ann161550.1_BraOIC	-	-	A10p00330.1_BraPCA	-	-	A10p02100.1_BraPCB	-	-	A10p02090.1_BraTCA	-	-	A10p02430.1_BraTUA	-	-	A10p02110.1_BraTUE	-	-
AT1G03680	AKBr1	-	-	ABraMF2AT1G03680	-	-	A09p65120.1_BraBRO	-	-	A09p66360.1_BraCCA	-	-	A09p60690.1_BraCCB	-	-	BraA09g066180.3.1C	-	-	A09p59700.1_BraCXA	-	-	A09p64640.1_BraCXB	-	-	A09p62260.1_BraMIZ	-	-	Ann371360.1_BraOIA	-	-	A09p63580.1_BraOIB	-	-	Ann217930.1_BraOIC	-	-	A09p67040.1_BraPCA	-	-	A09p65700.1_BraPCB	-	-	A09p65480.1_BraTCA	-	-	A09p70590.1_BraTUA	-	-	A09p66290.1_BraTUE
AT1G03687	AKBr1	-	-	ABraMF2AT1G03687	-	-	A09p65110.1_BraBRO	-	-	A09p66350.1_BraCCA	-	-	A09p60680.1_BraCCB	-	-	BraA09g066170.3.1C	-	-	A09p59690.1_BraCXA	-	-	A09p64630.1_BraCXB	-	-	A09p62250.1_BraMIZ	-	-	Ann371370.1_BraOIA	-	-	A09p63570.1_BraOIB	-	-	Ann217920.1_BraOIC	-	-	A09p67030.1_BraPCA	-	-	A09p65690.1_BraPCB	-	-	A09p65470.1_BraTCA	-	-	A09p70580.1_BraTUA	-	-	A09p66280.1_BraTUE
AT1G03700	AKBr1	ABraLFAT1G03700	-	-	A10p02100.1_BraBRO	-	-	A10p02200.1_BraCCA	-	-	A10p02180.1_BraCCB	-	-	BraA10g002210.3.1C	-	-	A10p02080.1_BraCXA	-	-	A10p02270.1_BraCXB	-	-	A10p02270.1_BraMIZ	-	-	Ann423590.1_BraOIA	-	-	A10p02340.1_BraOIB	-	-	Ann161610.1_BraOIC	-	-	A10p00360.1_BraPCA	-	-	A10p02120.1_BraPCB	-	-	A10p02110.1_BraTCA	-	-	-	-	-	A10p02120.1_BraTUE	-	-
AT1G03710	AKBr1	ABraLFAT1G03710	-	-	A10p02170.1_BraBRO	-	-	A10p02210.1_BraCCA	-	-	A10p02190.1_BraCCB	-	-	-	-	-	A10p02090.1_BraCXA	-	-	A10p02280.1_BraCXB	-	-	A10p02320.1_BraMIZ	-	-	Ann423560.1_BraOIA	-	-	-	-	-	Ann161630.1_BraOIC	-	-	A10p00370.1_BraPCA	-	-	A10p02130.1_BraPCB	-	-	A10p02120.1_BraTCA	-	-	-	-	-	A10p02130.1_BraTUE	-	-
AT1G03720	AKBr1	ABraLFAT1G03720	-	-	A10p02180.1_BraBRO	-	-	A10p02230.1_BraCCA	-	-	A10p02240.1_BraCCB	-	-	BraA10g002250.3.1C	-	-	A10p02110.1_BraCXA	-	-	A10p02300.1_BraCXB	-	-	A10p02330.1_BraMIZ	-	-	Ann423550.1_BraOIA	-	-	A10p02380.1_BraOIB	-	-	Ann161650.1_BraOIC	-	-	A10p00390.1_BraPCA	-	-	A10p02150.1_BraPCB	-	-	A10p02140.1_BraTCA	-	-	-	-	-	A10p02150.1_BraTUE	-	-
AT1G03730	AKBr1	-	-	ABraMF2AT1G03730	-	-	A09p65100.1_BraBRO	-	-	A09p66340.1_BraCCA	-	-	A09p60670.1_BraCCB	-	-	BraA09g066160.3.1C	-	-	A09p59680.1_BraCXA	-	-	A09p64620.1_BraCXB	-	-	A09p62240.1_BraMIZ	-	-	Ann371380.1_BraOIA	-	-	A09p63560.1_BraOIB	-	-	Ann217910.1_BraOIC	-	-	A09p67020.1_BraPCA	-	-	A09p65680.1_BraPCB	-	-	A09p65460.1_BraTCA	-	-	A09p70570.1_BraTUA	-	-	A09p66270.1_BraTUE
AT1G03740	AKBr1	ABraLFAT1G03740	-	-	A10p02210.1_BraBRO	-	-	A10p02240.1_BraCCA	-	-	A10p02250.1_BraCCB	-	-	BraA10g002270.3.1C	-	-	A10p02120.1_BraCXA	-	-	A10p02310.1_BraCXB	-	-	A10p02340.1_BraMIZ	-	-	Ann423540.1_BraOIA	-	-	A10p02420.1_BraOIB	-	-	Ann161670.1_BraOIC	-	-	A10p00420.1_BraPCA	-	-	A10p02160.1_BraPCB	-	-	-	-	-	A10p02390.1_BraTUA	-	-	A10p02160.1_BraTUE	-	-
AT1G03750	AKBr1	-	-	ABraMF2AT1G03750	-	-	A09p65090.1_BraBRO	-	-	A09p66330.1_BraCCA	-	-	A09p60660.1_BraCCB	-	-	BraA09g066150.3.1C	-	-	A09p59670.1_BraCXA	-	-	A09p64580.1_BraCXB	-	-	A09p62230.1_BraMIZ	-	-	Ann371390.1_BraOIA	-	-	A09p63540.1_BraOIB	-	-	Ann217890.1_BraOIC	-	-	A09p66990.1_BraPCA	-	-	A09p65670.1_BraPCB	-	-	A09p65450.1_BraTCA	-	-	A09p70550.1_BraTUA	-	-	A09p66240.1_BraTUE
AT1G03760	AKBr1	ABraLFAT1G03760	ABraMF1AT1G03760	-	A10p02220.1_BraBRO	A08p35930.1_BraBRO	-	A10p02250.1_BraCCA	A08p36090.1_BraCCA	-	A10p02260.1_BraCCB	A08p34560.1_BraCCB	-	BraA10g002280.3.1C	BraA08g035540.3.1C	-	A10p02130.1_BraCXA	A08p32640.1_BraCXA	-	A10p02320.1_BraCXB	A08p35340.1_BraCXB	-	A10p02350.1_BraMIZ	A08p34030.1_BraMIZ	-	Ann423530.1_BraOIA	Ann067310.1_BraOIA	-	A10p02430.1_BraOIB	A08p35800.1_BraOIB	-	Ann161680.1_BraOIC	Ann382760.1_BraOIC	-	A10p00430.1_BraPCA	A08p33610.1_BraPCA	-	A10p02170.1_BraPCB	A08p35810.1_BraPCB	-	-	A08p35460.1_BraTCA	-	A10p02380.1_BraTUA	-	-	A10p02170.1_BraTUE	A08p35990.1_BraTUE	-
AT1G03770	AKBr1	ABraLFAT1G03770	-	-	A10p02230.1_BraBRO	-	-	A10p02260.1_BraCCA	-	-	A10p02280.1_BraCCB	-	-	BraA10g002290.3.1C	-	-	A10p02140.1_BraCXA	-	-	A10p02330.1_BraCXB	-	-	A10p02380.1_BraMIZ	-	-	Ann423510.1_BraOIA	-	-	A10p02450.1_BraOIB	-	-	Ann161690.1_BraOIC	-	-	A10p00440.1_BraPCA	-	-	A10p02200.1_BraPCB	-	-	A10p02190.1_BraTCA	-	-	A10p02370.1_BraTUA	-	-	A10p02190.1_BraTUE	-	-
AT1G03780	AKBr1	ABraLFAT1G03780	-	ABraMF2AT1G03780	A10p02240.1_BraBRO	-	A09p65070.1_BraBRO	A10p02270.1_BraCCA	-	A09p66310.1_BraCCA	A10p02290.1_BraCCB	-	A09p60640.1_BraCCB	BraA10g002300.3.1C	-	BraA09g066130.3.1C	A10p02150.1_BraCXA	-	A09p59650.1_BraCXA	A10p02340.1_BraCXB	-	A09p64570.1_BraCXB	A10p02390.1_BraMIZ	-	A09p62210.1_BraMIZ	Ann423500.1_BraOIA	-	Ann371410.1_BraOIA	A10p02460.1_BraOIB	-	A09p63530.1_BraOIB	Ann161700.1_BraOIC	-	Ann217880.1_BraOIC	A10p00450.1_BraPCA	-	A09p66980.1_BraPCA	A10p02210.1_BraPCB	-	A09p65650.1_BraPCB	A10p02200.1_BraTCA	-	A09p65430.1_BraTCA	A10p02360.1_BraTUA	-	A09p70530.1_BraTUA	A10p02200.1_BraTUE	-	A09p66230.1_BraTUE
AT1G03790	AKBr1	ABraLFAT1G03790	ABraMF1AT1G03790	-	A10p02250.1_BraBRO	A08p35920.1_BraBRO	-	A10p02280.1_BraCCA	A08p36080.1_BraCCA	-	A10p02300.1_BraCCB	A08p34550.1_BraCCB	-	BraA10g002310.3.1C	BraA08g035530.3.1C	-	A10p02160.1_BraCXA	A08p32630.1_BraCXA	-	A10p02350.1_BraCXB	A08p35330.1_BraCXB	-	A10p02400.1_BraMIZ	A08p34020.1_BraMIZ	-	Ann423490.1_BraOIA	Ann067300.1_BraOIA	-	A10p02470.1_BraOIB	A08p35790.1_BraOIB	-	Ann161710.1_BraOIC	Ann382770.1_BraOIC	-	A10p00460.1_BraPCA	A08p33600.1_BraPCA	-	A10p02270.1_BraPCB	A08p35790.1_BraPCB	-	A10p02210.1_BraTCA	A08p35440.1_BraTCA	-	A10p02350.1_BraTUA	A08p36540.1_BraTUA	-	A10p02210.1_BraTUE	A08p35980.1_BraTUE	-
AT1G03800	AKBr1	ABraLFAT1G03800	-	-	A10p02260.1_BraBRO	-	-	A10p02290.1_BraCCA	-	-	A10p02310.1_BraCCB	-	-	BraA10g002320.3.1C	-	-	A10p02180.1_BraCXA	-	-	A10p02360.1_BraCXB	-	-	A10p02410.1_BraMIZ	-	-	Ann423480.1_BraOIA	-	-	A10p02480.1_BraOIB	-	-	Ann161720.1_BraOIC	-	-	A10p00470.1_BraPCA	-	-	A10p02260.1_BraPCB	-	-	A10p02220.1_BraTCA	-	-	A10p02340.1_BraTUA	-	-	A10p02220.1_BraTUE	-	-
AT1G03810	AKBr1	ABraLFAT1G03810	-	-	A10p02270.1_BraBRO	-	-	A10p02300.1_BraCCA	-	-	-	-	-	BraA10g002340.3.1C	-	-	A10p02190.1_BraCXA	-	-	A10p02370.1_BraCXB	-	-	A10p02420.1_BraMIZ	-	-	Ann423470.1_BraOIA	-	-	Ann06200.1_BraOIB	-	-	Ann161730.1_BraOIC	-	-	A10p00480.1_BraPCA	-	-	A10p02250.1_BraPCB	-	-	A10p02230.1_BraTCA	-	-	A10p02330.1_BraTUA	-	-	A10p02230.1_BraTUE	-	-
AT1G03820	AKBr1	ABraLFAT1G03820	ABraMF1AT1G03820	-	A10p02280.1_BraBRO	A08p35910.1_BraBRO	-	A10p02310.1_BraCCA	A08p36070.1_BraCCA	-	A10p02320.1_BraCCB	A08p34540.1_BraCCB	-	BraA10g002350.3.1C	BraA08g035520.3.1C	-	A10p02200.1_BraCXA	A08p32620.1_BraCXA	-	A10p02380.1_BraCXB	A08p35320.1_BraCXB	-	A10p02430.1_BraMIZ	A08p34010.1_BraMIZ	-	Ann423450.1_BraOIA	Ann067290.1_BraOIA	-	Ann06190.1_BraOIB	A08p35780.1_BraOIB	-	Ann161740.1_BraOIC	Ann382780.1_BraOIC	-	A10p00490.1_BraPCA	A08p33590.1_BraPCA	-	A10p02240.1_BraPCB	A08p35780.1_BraPCB	-	A10p02240.1_BraTCA	A08p35430.1_BraTCA	-	A10p02320.1_BraTUA	A08p36530.1_BraTUA	-	A10p02240.1_BraTUE	A08p35970.1_BraTUE	-
AT1G03830	AKBr1	-	ABraMF1AT1G03830	-	-	A08p35900.1_BraBRO	-	-	A08p36060.1_BraCCA	-	-	A08p34530.1_BraCCB	-	-	BraA08g035500.3.1C	-	-	A08p32610.1_BraCXA	-	-	A08p35310.1_BraCXB	-	-	A08p34000.1_BraMIZ	-	-	Ann067270.1_BraOIA	-	-	A08p35770.1_BraOIB	-	-	Ann382790.1_BraOIC	-	-	-	-	-	A08p35770.1_BraPCB	-	-	A08p35420.1_BraTCA	-	-	A08p36520.1_BraTUA	-	-	A08p35940.1_BraTUE	-
AT1G03840	AKBr1	ABraLFAT1G03840	-	ABraMF2AT1G03840	A10p02290.1_BraBRO	-	A09p65060.1_BraBRO	A10p02330.1_BraCCA	-	A09p66300.1_BraCCA	A10p02330.1_BraCCB	-	A09p60630.1_BraCCB	BraA10g002370.3.1C	-	BraA09g066120.3.1C	A10p02210.1_BraCXA	-	A09p59640.1_BraCXA	A10p02390.1_BraCXB	-	A09p64560.1_BraCXB	A10p02440.1_BraMIZ	-	A09p62200.1_BraMIZ	Ann423440.1_BraOIA	-	Ann371420.1_BraOIA	Ann06160.1_BraOIB	-	A09p63520.1_BraOIB	Ann161760.1_BraOIC	-	Ann217870.1_BraOIC	A10p00520.1_BraPCA	-	A09p66970.1_BraPCA	A10p02220.1_BraPCB	-	A09p65640.1_BraPCB	A10p02260.1_BraTCA	-	A09p65420.1_BraTCA	A10p02300.1_BraTUA	-	A09p70520.1_BraTUA	A10p02260.1_BraTUE	-	A09p66220.1_BraTUE
AT1G03850	AKBr1	ABraLFAT1G03850	ABraMF1AT1G03850	ABraMF2AT1G03850	A10p02300.1_BraBRO	-	A09p65050.1_BraBRO	-	-	A09p66290.1_BraCCA	A10p02340.1_BraCCB	A08p34520.1_BraCCB	A09p60620.1_BraCCB	BraA10g002390.3.1C	-	BraA09g066110.3.1C	A10p02220.1_BraCXA	-	A09p59630.1_BraCXA	A10p02410.1_BraCXB	A08p35300.1_BraCXB	A09p64550.1_BraCXB	-	-	A09p62190.1_BraMIZ	Ann423430.1_BraOIA	-	-	A10p02500.1_BraOIB	-	-	Ann161780.1_BraOIC	-	Ann217860.1_BraOIC	A10p00530.1_BraPCA	-	A09p66960.1_BraPCA	-	-	-	A10p02270.1_BraTCA	A08p35410.1_BraTCA	A09p65410.1_BraTCA	A10p02280.1_BraTUA	-	A09p70510.1_BraTUA	-	-	A09p66210.1_BraTUE
AT1G03870	AKBr1	ABraLFAT1G03870	-	-	A10p02320.1_BraBRO	-	-	A10p02350.1_BraCCA	-	-	A10p02360.1_BraCCB	-	-	BraA10g002410.3.1C	-	-	A10p02240.1_BraCXA	-	-	A10p02430.1_BraCXB	-	-	A10p02460.1_BraMIZ	-	-	Ann423410.1_BraOIA	-	-	A10p02520.1_BraOIB	-	-	Ann161800.1_BraOIC	-	-	A10p00550.1_BraPCA	-	-	A10p02310.1_BraPCB	-	-	A10p02290.1_BraTCA	-	-	A10p02260.1_BraTUA	-	-	A10p02280.1_BraTUE	-	-
AT1G03880	AKBr1	ABraLFAT1G03880	-	ABraMF2AT1G03880	A10p02330.1_BraBRO	-	A09p65030.1_BraBRO	A10p02370.1_BraCCA	-	A09p66270.1_BraCCA	A10p02370.1_BraCCB	-	A09p60600.1_BraCCB	BraA10g002420.3.1C	-	BraA09g066090.3.1C	A10p02250.1_BraCXA	-	A09p59610.1_BraCXA	A10p02450.1_BraCXB	-	A09p64530.1_BraCXB	A10p02470.1_BraMIZ	-	A09p62170.1_BraMIZ	Ann423390.1_BraOIA	-	Ann371440.1_BraOIA	A10p02530.1_BraOIB	-	A09p63500.1_BraOIB	Ann161810.1_BraOIC	-	Ann217840.1_BraOIC	A10p00560.1_BraPCA	-	A09p66940.1_BraPCA	A10p02320.1_BraPCB	-	A09p65620.1_BraPCB	A10p02310.1_BraTCA	-	A09p65390.1_BraTCA	A10p02250.1_BraTUA	-	A09p70480.1_BraTUA	A10p02300.1_BraTUE	-	A09p66190.1_BraTUE
AT1G03900	AKBr1	ABraLFAT1G03900	ABraMF1AT1G03900	-	A10p02350.1_BraBRO	A08p35870.1_BraBRO	-	A10p02390.1_BraCCA	A08p36030.1_BraCCA	-	A10p02390.1_BraCCB	A08p34490.1_BraCCB	-	BraA10g002440.3.1C	BraA08g035470.3.1C	-	A10p02270.1_BraCXA	A08p32580.1_BraCXA	-	A10p02470.1_BraCXB	A08p35270.1_BraCXB	-	-	A08p33970.1_BraMIZ	-	Ann423370.1_BraOIA	Ann067240.1_BraOIA	-	A10p02550.1_BraOIB	A08p35740.1_BraOIB	-	-	Ann382820.1_BraOIC	-	A10p00580.1_BraPCA	A08p33560.1_BraPCA	-	-	A08p35740.1_BraPCB	-	A10p02330.1_BraTCA	A08p35370.1_BraTCA	-	A10p02230.1_BraTUA	A08p36490.1_BraTUA	-	A10p02320.1_BraTUE	A08p35910.1_BraTUE	-
AT1G03905	AKBr1	-	ABraMF1AT1G03905	-	-	A08p35860.1_BraBRO	-	-	A08p36020.1_BraCCA	-	-	A08p34480.1_BraCCB	-	-	BraA08g035460.3.1C	-	-	A08p32570.1_BraCXA	-	-	A08p35260.1_BraCXB	-	-	A08p33960.1_BraMIZ	-	-	Ann067230.1_BraOIA	-	-	A08p35730.1_BraOIB	-	-	Ann382830.1_BraOIC	-	-	A08p33550.1_BraPCA	-	-	A08p35730.1_BraPCB	-	-	A08p35360.1_BraTCA	-	-	A08p36480.1_BraTUA	-	-	A08p35900.1_BraTUE	-
AT1G03910	AKBr1	ABraLFAT1G03910	-	ABraMF2AT1G03910	A10p02360.1_BraBRO	-	A09p65000.1_BraBRO	A10p02400.1_BraCCA	-	A09p66260.1_BraCCA	A10p02400.1_BraCCB	-	A09p60590.1_BraCCB	BraA10g002450.3.1C	-	BraA09g066080.3.1C	A10p02280.1_BraCXA	-	A09p59590.1_BraCXA	A10p02480.1_BraCXB	-	A09p64510.1_BraCXB	A10p02490.1_BraMIZ	-	A09p62160.1_BraMIZ	Ann423360.1_BraOIA	-	Ann371460.1_BraOIA	A10p02560.1_BraOIB	-	A09p63490.1_BraOIB	Ann161830.1_BraOIC	-	Ann217820.1_BraOIC	A10p00590.1_BraPCA	-	A09p66930.1_BraPCA	A10p02340.1_BraPCB	-	A09p65610.1_BraPCB	A10p02340.1_BraTCA	-	A09p65370.1_BraTCA	A10p02220.1_BraTUA	-	A09p70470.1_BraTUA	A10p02330.1_BraTUE	-	A09p66170.1_BraTUE
AT1G03920	AKBr1	ABraLFAT1G03920	-	-	A10p02370.1_BraBRO	-	-	A10p02410.1_BraCCA	-	-	A10p02410.1_BraCCB	-	-	BraA10g002460.3.1C	-	-	A10p02290.1_BraCXA	-	-	A10p02490.1_BraCXB	-	-	A10p02500.1_BraMIZ	-	-	Ann423350.1_BraOIA	-	-	A10p02570.1_BraOIB	-	-	Ann161850.1_BraOIC	-	-	A10p00600.1_BraPCA	-	-	A10p02350.1_BraPCB	-	-	A10p02350.1_BraTCA	-	-	-	-	-	A10p02340.1_BraTUE	-	-
AT1G03930	AKBr1	-	-	ABraMF2AT1G03930	-	-	A09p64990.1_BraBRO	-	-	A09p66250.1_BraCCA	-	-	A09p60580.1_BraCCB	-	-	BraA09g066070.3.1C	-	-	A09p59580.1_BraCXA	-	-	A09p64500.1_BraCXB	-	-	A09p62150.1_BraMIZ	-	-	Ann371450.1_BraOIA	-	-	A09p63480.1_BraOIB	-	-	Ann217810.1_BraOIC	-	-	A09p66920.1_BraPCA	-	-	A09p65600.1_BraPCB	-	-	A09p65360.1_BraTCA	-	-	A09p70460.1_BraTUA	-	-	A09p66160.1_BraTUE
AT1G03940	AKBr1	-	ABraMF1AT1G03940	-	-	A08p35850.1_BraBRO	-	-	A08p36010.1_BraCCA	-	-	A08p34470.1_BraCCB	-	-	BraA08g035450.3.1C	-	-	A08p32560.1_BraCXA	-	-	A08p35250.1_BraCXB	-	-	A08p33950.1_BraMIZ	-	-	Ann067220.1_BraOIA	-	-	A08p35720.1_BraOIB	-	-	Ann382840.1_BraOIC	-	-	A08p33540.1_BraPCA	-	-	A08p35720.1_BraPCB	-	-	A08p35350.1_BraTCA	-	-	A08p36470.1_BraTUA	-	-	A08p35880.1_BraTUE	-
AT1G03950	AKBr1	ABraLFAT1G03950	ABraMF1AT1G03950	-	A10p02390.1_BraBRO	A08p35830.1_BraBRO	-	A10p02440.1_BraCCA	A08p35990.1_BraCCA	-	A10p02430.1_BraCCB	A08p34450.1_BraCCB	-	BraA10g002480.3.1C	BraA08g035420.3.1C	-	A10p02310.1_BraCXA	-	-	A10p02520.1_BraCXB	A08p35230.1_BraCXB	-	A10p02520.1_BraMIZ	-	-	Ann423330.1_BraOIA	-	-	A10p02590.1_BraOIB	-	-	Ann161910.1_BraOIC	-	-	A10p00620.1_BraPCA	-	-	A10p02370.1_BraPCB	-	-	A10p02370.1_BraTCA	-	-	A10p02560.1_BraTUA	-	-	A10p02390.1_BraTUE	A08p35860.1_BraTUE	-
AT1G03960	AKBr1	-	ABraMF1AT1G03960	-	-	A08p35840.1_BraBRO	-	-	A08p36000.1_BraCCA	-	-	A08p34460.1_BraCCB	-	-	BraA08g035430.3.1C	-	-	A08p32550.1_BraCXA	-	-	A08p35240.1_BraCXB	-	-	A08p33940.1_BraMIZ	-	-	Ann067210.1_BraOIA	-	-	A08p35710.1_BraOIB	-	-	Ann382850.1_BraOIC	-	-	A08p33530.1_BraPCA	-	-	A08p35710.1_BraPCB	-	-	A08p35340.1_BraTCA	-	-	A08p36460.1_BraTUA	-	-	A08p35870.1_BraTUE	-
AT1G03970	AKBr1	ABraLFAT1G03970	-	-	A10p02400.1_BraBRO	-	-	A10p02450.1_BraCCA	-	-	A10p02440.1_BraCCB	-	-	BraA10g002490.3.1C	-	-	A10p02320.1_BraCXA	-	-	A10p02530.1_BraCXB	-	-	A10p02530.1_BraMIZ	-	-	Ann423320.1_BraOIA	-	-	A10p02600.1_BraOIB	-	-	Ann161920.1_BraOIC	-	-	A10p00640.1_BraPCA	-	-	A10p02380.1_BraPCB	-	-	A10p02380.1_BraTCA	-	-	A10p02570.1_BraTUA	-	-	A10p02400.1_BraTUE	-	-
AT1G03980	AKBr1	-	-	ABraMF2AT1G03980	-	-	A09p64980.1_BraBRO	-	-	A09p66240.1_BraCCA	-	-	A09p60570.1_BraCCB	-	-	BraA09g066060.3.1C	-	-	A09p59570.1_BraCXA	-	-	A09p64490.1_BraCXB	-	-	A09p62140.1_BraMIZ	-	-	Ann371490.1_BraOIA	-	-	A09p63470.1_BraOIB	-	-	Ann217800.1_BraOIC	-	-	A09p66910.1_BraPCA	-	-	A09p65590.1_BraPCB	-	-	A09p65350.1_BraTCA	-	-	A09p70450.1_BraTUA	-	-	A09p66150.1_BraTUE
AT1G03982	AKBr1	ABraLFAT1G03982	-	ABraMF2AT1G03982	A10p02410.1_BraBRO	-	-	A10p02460.1_BraCCA	-	A09p66230.1_BraCCA	A10p02450.1_BraCCB	-	A09p60560.1_BraCCB	BraA10g002500.3.1C	-	BraA09g066050.3.1C	A10p02330.1_BraCXA	-	-	A10p02540.1_BraCXB	-	A09p64480.1_BraCXB	A10p02540.1_BraMIZ	-	A09p62130.1_BraMIZ	Ann423310.1_BraOIA	-	Ann371500.1_BraOIA	A10p02610.1_BraOIB	-	A09p63460.1_BraOIB	Ann161930.1_BraOIC	-	Ann217790.1_BraOIC	A10p00650.1_BraPCA	-	A09p66900.1_BraPCA	A10p02390.1_BraPCB	-	A09p65580.1_BraPCB	A10p02390.1_BraTCA	-	-	A10p02580.1_BraTUA	-	-	A10p02410.1_BraTUE	-	-
AT1G03990	AKBr1	ABraLFAT1G03990	-	-	A10p02420.1_BraBRO	-	-	A10p02470.1_BraCCA	-	-	A10p02470.1_BraCCB	-	-	BraA10g002510.3.1C	-	-	A10p02340.1_BraCXA	-	-	A10p02550.1_BraCXB	-	-	A10p02550.1_BraMIZ	-	-	Ann423290.1_BraOIA	-	-	A10p02620.1_BraOIB	-	-	Ann161940.1_BraOIC	-	-	A10p00660.1_BraPCA	-	-	A10p02410.1_BraPCB	-	-	A10p02400.1_BraTCA	-	-	A10p02590.1_BraTUA	-	-	A10p02420.1_BraTUE	-	-
AT1G04000	AKBr1	ABraLFAT1G04000	-	ABraMF2AT1G04000	A10p02430.1_BraBRO	-	A09p64970.1_BraBRO	A10p02480.1_BraCCA	-	A09p66220.1_BraCCA	A10p02460.1_BraCCB	-	A09p60550.1_BraCCB	BraA10g002520.3.1C	-	BraA09g066040.3.1C	A10p02350.1_BraCXA	-	A09p59560.1_BraCXA	A10p02560.1_BraCXB	-	A09p64470.1_BraCXB	A10p02560.1_BraMIZ	-	A09p62120.1_BraMIZ	Ann423280.1_BraOIA	-	Ann371510.1_BraOIA	A10p02630.1_BraOIB	-	A09p63450.1_BraOIB	Ann161950.1_BraOIC	-	Ann217780.1_BraOIC	A10p00670.1_BraPCA	-	A09p66890.1_BraPCA	A10p02420.1_BraPCB	-	A09p65570.1_BraPCB	A10p02410.1_BraTCA	-	A09p65340.1_BraTCA	A10p02600.1_BraTUA	-	A09p70440.1_BraTUA	A10p02470.1_BraTUE	-	A09p66140.1_BraTUE
AT1G04010	AKBr1	ABraLFAT1G04010	-	ABraMF2AT1G04010	A10p02440.1_BraBRO	-	A09p64960.1_BraBRO	A10p02510.1_BraCCA	-	A09p66210.1_BraCCA	A10p02490.1_BraCCB	-	A09p60540.1_BraCCB	BraA10g002530.3.1C	-	BraA09g066030.3.1C	A10p02360.1_BraCXA	-	A09p59550.1_BraCXA	A10p02570.1_BraCXB	-	A09p64460.1_BraCXB	A10p02570.1_BraMIZ	-	A09p62110.1_BraMIZ	Ann423270.1_BraOIA	-	Ann371520.1_BraOIA	A10p02640.1_BraOIB	-	A09p63440.1_BraOIB	Ann161960.1_BraOIC	-	Ann217770.1_BraOIC	A10p00680.1_BraPCA	-	A09p66880.1_BraPCA	A10p02430.1_BraPCB	-	A09p65560.1_BraPCB	A10p02420.1_BraTCA	-	A09p65330.1_BraTCA	A10p02610.1_BraTUA	-	A09p70430.1_BraTUA	A10p02480.1_BraTUE	-	A09p66110.1_BraTUE
AT1G04020	AKBr1	-	-	ABraMF2AT1G04020	-	-	A09p64930.1_BraBRO	-	-	A09p66200.1_BraCCA	-	-	A09p60530.1_BraCCB	-	-	BraA09g066020.3.1C	-	-	A09p59540.1_BraCXA	-	-	A09p64450.1_BraCXB	-	-	A09p62100.1_BraMIZ	-	-	Ann371530.1_BraOIA	-	-	A09p63430.1_BraOIB	-	-	Ann217760.1_BraOIC	-	-	A09p66870.1_BraPCA	-	-	A09p65550.1_BraPCB	-	-	A09p65320.1_BraTCA	-	-	A09p70420.1_BraTUA	-	-	A09p66100.1_BraTUE
AT1G04040	AKBr1	-	ABraMF1AT1G04040	ABraMF2AT1G04040	-	A08p35820.1_BraBRO	A09p64920.1_BraBRO	-	A08p35980.1_BraCCA	A09p66190.1_BraCCA	-	A08p34440.1_BraCCB	A09p60520.1_BraCCB	-	BraA08g035410.3.1C	BraA09g066010.3.1C	-	A08p32540.1_BraCXA	A09p59530.1_BraCXA	-	A08p35220.1_BraCXB	A09p64440.1_BraCXB	-	A08p33930.1_BraMIZ	A09p62090.1_BraMIZ	-	Ann067200.1_BraOIA	Ann371540.1_BraOIA	-	A08p35700.1_BraOIB	A09p63420.1_BraOIB	-	Ann382860.1_BraOIC	Ann217750.1_BraOIC	-	A08p33520.1_BraPCA	A09p66860.1_BraPCA	-	A08p35700.1_BraPCB	A09p65540.1_BraPCB	-	A08p35330.1_BraTCA	A09p65310.1_BraTCA	-	A08p36450.1_BraTUA	A09p70410.1_BraTUA	-	A08p35850.1_BraTUE	A09p66090.1_BraTUE
AT1G04070	AKBr1	ABraLFAT1G04070	-	-	A10p02460.1_BraBRO	-	-	A10p02540.1_BraCCA	-	-	A10p02510.1_BraCCB	-	-	BraA10g002540.3.1C	-	-	A10p02370.1_BraCXA	-	-	A10p02580.1_BraCXB	-	-	A10p02590.1_BraMIZ	-	-	Ann423260.1_BraOIA	-	-	A10p02650.1_BraOIB	-	-	Ann161970.1_BraOIC	-	-	A10p00690.1_BraPCA	-	-	A10p02440.1_BraPCB	-	-	A10p02430.1_BraTCA	-	-	A10p02620.1_BraTUA	-	-	A10p02490.1_BraTUE	-	-
AT1G04080	AKBr1	ABraLFAT1G04080	ABraMF1AT1G04080	-	A10p02470.1_BraBRO	A08p35810.1_BraBRO	-	A10p02550.1_BraCCA	A08p35970.1_BraCCA	-	A10p02520.1_BraCCB	A08p34430.1_BraCCB	-	BraA10g002550.3.1C	BraA08g035400.3.1C	-	A10p02380.1_BraCXA	A08p32530.1_BraCXA	-	A10p02590.1_BraCXB	A08p35210.1_BraCXB	-	A10p02600.1_BraMIZ	A08p33920.1_BraMIZ	-	Ann423250.1_BraOIA	Ann067190.1_BraOIA	-	A10p02660.1_BraOIB	A08p35690.1_BraOIB	-	Ann161980.1_BraOIC	Ann382870.1_BraOIC	-	A10p00700.1_BraPCA	A08p33510.1_BraPCA	-	A10p02450.1_BraPCB	A08p35690.1_BraPCB	-	A10p02440.1_BraTCA	A08p35320.1_BraTCA	-	A10p02630.1_BraTUA	A08p36440.1_BraTUA	-	A10p02500.1_BraTUE	A08p35840.1_BraTUE	-
AT1G04090	AKBr1	ABraLFAT1G04090	-	-	A10p02480.1_BraBRO	-	-	A10p02560.1_BraCCA	-	-	A10p02530.1_BraCCB	-	-	BraA10g002560.3.1C	-	-	A10p02390.1_BraCXA	-	-	A10p02600.1_BraCXB	-	-	A10p02610.1_BraMIZ	-	-	Ann423240.1_BraOIA	-	-	A10p02670.1_BraOIB	-	-	Ann161990.1_BraOIC	-	-	A10p00710.1_BraPCA	-	-	A10p02460.1_BraPCB	-	-	A10p02450.1_BraTCA	-	-	A10p02640.1_BraTUA	-	-	A10p02510.1_BraTUE	-	-
AT1G04100	AKBr1	ABraLFAT1G04100	-	-	A10p02490.1_BraBRO	-	-	A10p02570.1_BraCCA	-	-	A10p02540.1_BraCCB	-	-	BraA10g002570.3.1C	-	-	A10p02400.1_BraCXA	-	-	A10p02610.1_BraCXB	-	-	A10p02620.1_BraMIZ	-	-	Ann423230.1_BraOIA	-	-	A10p02680.1_BraOIB	-	-	Ann162000.1_BraOIC	-	-	A10p00720.1_BraPCA	-	-	A10p02470.1_BraPCB	-	-	A10p02460.1_BraTCA	-	-	A10p02650.1_BraTUA	-	-	A10p02520.1_BraTUE	-	-
AT1G04110	AKBr1	ABraLFAT1G04110	-	-	-	-	-	A10p02580.1_BraCCA	-	-	A10p02550.1_BraCCB	-	-	BraA10g002580.3.1C	-	-	A10p02410.1_BraCXA	-	-	A10p02620.1_BraCXB	-	-	A10p02630.1_BraMIZ	-	-	Ann423220.1_BraOIA	-	-	A10p02690.1_BraOIB	-	-	Ann162010.1_BraOIC	-	-	A10p00730.1_BraPCA	-	-	A10p02480.1_BraPCB	-	-	A10p02470.1_BraTCA	-	-	A10p02660.1_BraTUA	-	-	A10p02530.1_BraTUE	-	-
AT1G04120	AKBr1	ABraLFAT1G04120	-	-	A10p02500.1_BraBRO	-	-	A10p02590.1_BraCCA	-	-	A10p02570.1_BraCCB	-	-	BraA10g002610.3.1C	-	-	A10p02430.1_BraCXA	-	-	A10p02640.1_BraCXB	-	-	A10p02640.1_BraMIZ	-	-	Ann423210.1_BraOIA	-	-	A10p02700.1_BraOIB	-	-	Ann162020.1_BraOIC	-	-	A10p00750.1_BraPCA	-	-	A10p02500.1_BraPCB	-	-	A10p02480.1_BraTCA	-	-	A10p02670.1_BraTUA	-	-	A10p02540.1_BraTUE	-	-
AT1G04130	AKBr1	ABraLFAT1G04130	-	ABraMF2AT1G04130	-	-	A09p64900.1_BraBRO	-	-	A09p66170.1_BraCCA	-	-	A09p60500.1_BraCCB	-	-	BraA09g065990.3.1C	A10p01830.1_BraCXA	-	A09p59510.1_BraCXA	-	-	A09p64420.1_BraCXB	-	-	A09p62070.1_BraMIZ	-	-	Ann371560.1_BraOIA	-	-	A09p63400.1_BraOIB	-	-	Ann217730.1_BraOIC	-	-	A09p66840.1_BraPCA	-	-	A09p65520.1_BraPCB	-	-	A09p65290.1_BraTCA	-	-	A09p70390.1_BraTUA	-	-	A09p66070.1_BraTUE
AT1G04140	AKBr1	-	ABraMF1AT1G04140	ABraMF2AT1G04140	-	A08p35800.1_BraBRO	A09p64890.1_BraBRO	-	A08p35960.1_BraCCA	A09p66160.1_BraCCA	-	A08p34420.1_BraCCB	A09p60490.1_BraCCB	-	BraA08g035390.3.1C	BraA09g065980.3.1C	-	A08p32520.1_BraCXA	A09p59500.1_BraCXA	-	A08p35190.1_BraCXB	A09p64410.1_BraCXB	-	A08p33910.1_BraMIZ	A09p62060.1_BraMIZ	-	Ann067180.1_BraOIA	Ann371570.1_BraOIA	-	A08p35680.1_BraOIB	A09p63390.1_BraOIB	-	Ann382880.1_BraOIC	Ann217720.1_BraOIC	-	A08p33500.1_BraPCA	A09p66830.1_BraPCA	-	A08p35680.1_BraPCB	A09p65510.1_BraPCB	-	A08p35310.1_BraTCA	A09p65280.1_BraTCA	-	A08p36430.1_BraTUA	A09p70380.1_BraTUA	-	A08p35830.1_BraTUE	A09p66060.1_BraTUE
AT1G04150	AKBr1	-	-	ABraMF2AT1G04150	-	-	A09p64880.1_BraBRO	-	-	A09p66150.1_BraCCA	-	-	A09p60480.1_BraCCB	-	-	BraA09g065970.3.1C	-	-	A09p59490.1_BraCXA	-	-	A09p64400.1_BraCXB	-	-	A09p62050.1_BraMIZ	-	-	Ann371580.1_BraOIA	-	-	A09p63380.1_BraOIB	-	-	Ann217710.1_BraOIC	-	-	A09p66820.1_BraPCA	-	-	A09p65500.1_BraPCB	-	-	A09p65260.1_BraTCA	-	-	A09p70370.1_BraTUA	-	-	A09p66050.1_BraTUE
AT1G04160	AKBr1	-	-	ABraMF2AT1G04160	-	-	A09p64870.1_BraBRO	-	-	A09p66140.1_BraCCA	-	-	A09p60460.1_BraCCB	-	-	BraA09g065960.3.1C	-	-	A09p59480.1_BraCXA	-	-	A09p64390.1_BraCXB	-	-	A09p62040.1_BraMIZ	-	-	Ann371590.1_BraOIA	-	-	A09p63370.1_BraOIB	-	-	Ann217700.1_BraOIC	-	-	A09p66810.1_BraPCA	-	-	A09p65490.1_BraPCB	-	-	A09p65250.1_BraTCA	-	-	A09p70350.1_BraTUA	-	-	A09p66040.1_BraTUE
AT1G04170	AKBr1	ABraLFAT1G04170	ABraMF1AT1G04170	ABraMF2AT1G04170	A10p02510.1_BraBRO	A08p35790.1_BraBRO	A09p64860.1_BraBRO	A10p02600.1_BraCCA	A08p35950.1_BraCCA	A09p66130.1_BraCCA	A10p02580.1_BraCCB	A08p34410.1_BraCCB	A09p60450.1_BraCCB	BraA10g002620.3.1C	BraA08g035380.3.1C	BraA09g065950.3.1C	A10p02440.1_BraCXA	A08p32510.1_BraCXA	A09p59470.1_BraCXA	A10p02650.1_BraCXB	A08p35170.1_BraCXB	A09p64380.1_BraCXB	A10p02650.1_BraMIZ	A08p33900.1_BraMIZ	A09p62030.1_BraMIZ	Ann423200.1_BraOIA	Ann067170.1_BraOIA	Ann371600.1_BraOIA	A10p02710.1_BraOIB	A08p35670.1_BraOIB	A09p63360.1_BraOIB	Ann162030.1_BraOIC	Ann382890.1_BraOIC	Ann217690.1_BraOIC	A10p00760.1_BraPCA	A08p33490.1_BraPCA	A09p66800.1_BraPCA	A10p02510.1_BraPCB	A08p35670.1_BraPCB	A09p65480.1_BraPCB	A10p02490.1_BraTCA	A08p35300.1_BraTCA	A09p65240.1_BraTCA	-	A08p36420.1_BraTUA	A09p70340.1_BraTUA	A10p02550.1_BraTUE	A08p35820.1_BraTUE	A09p66030.1_BraTUE
AT1G04180	AKBr1	ABraLFAT1G04180	-	ABraMF2AT1G04180	A10p02520.1_BraBRO	-	A09p64850.1_BraBRO	A10p02630.1_BraCCA	-	A09p66120.1_BraCCA	A10p02590.1_BraCCB	-	A09p60440.1_BraCCB	BraA10g002650.3.1C	-	BraA09g065940.3.1C	A10p02460.1_BraCXA	-	A09p59460.1_BraCXA	A10p02670.1_BraCXB	-	A09p64370.1_BraCXB	A10p02670.1_BraMIZ	-	A09p62020.1_BraMIZ	Ann423190.1_BraOIA	-	Ann371610.1_BraOIA	A10p02740.1_BraOIB	-	A09p63350.1_BraOIB	Ann162040.1_BraOIC	-	Ann217680.1_BraOIC	A10p00770.1_BraPCA	-	A09p66790.1_BraPCA	A10p02530.1_BraPCB	-	A09p65470.1_BraPCB	A10p02500.1_BraTCA	-	A09p65230.1_BraTCA	A10p02680.1_BraTUA	-	A09p70310.1_BraTUA	A10p02570.1_BraTUE	-	A09p66020.1_BraTUE
AT1G04190	AKBr1	-	ABraMF1AT1G04190	-	-	A08p35780.1_BraBRO	-	-	A08p35940.1_BraCCA	-	-	A08p34400.1_BraCCB	-	-	BraA08g035370.3.1C	-	-	A08p32500.1_BraCXA	-	-	A08p35160.1_BraCXB	-	-	A08p33890.1_BraMIZ	-	-	Ann067160.1_BraOIA	-	-	A08p35660.1_BraOIB	-	-	Ann382900.1_BraOIC	-	-	A08p33480.1_BraPCA	-	-	A08p35660.1_BraPCB	-	-	A08p35290.1_BraTCA	-	-	A08p36410.1_BraTUA	-	-	A08p35810.1_BraTUE	-
AT1G04200	AKBr1	ABraLFAT1G04200	ABraMF1AT1G04200	-	A10p02530.1_BraBRO	A08p35770.1_BraBRO	-	A10p02640.1_BraCCA	A08p35930.1_BraCCA	-	A10p02600.1_BraCCB	A08p34390.1_BraCCB	-	BraA10g002660.3.1C	BraA08g035360.3.1C	-	A10p02470.1_BraCXA	A08p32490.1_BraCXA	-	A10p02680.1_BraCXB	A08p35150.1_BraCXB	-	A10p02700.1_BraMIZ	A08p33880.1_BraMIZ	-	Ann423180.1_BraOIA	Ann067150.1_BraOIA	-	A10p02750.1_BraOIB	A08p35650.1_BraOIB	-	Ann162050.1_BraOIC	Ann382910.1_BraOIC	-	A10p00780.1_BraPCA	A08p33470.1_BraPCA	-	A10p02540.1_BraPCB	A08p35650.1_BraPCB	-	-	A08p35280.1_BraTCA	-	A10p02690.1_BraTUA	A08p36400.1_BraTUA	-	A10p02580.1_BraTUE	A08p35800.1_BraTUE	-
AT1G04210	AKBr1	ABraLFAT1G04210	-	ABraMF2AT1G04210	A10p02540.1_BraBRO	-	A09p64830.1_BraBRO	A10p02650.1_BraCCA	-	A09p66100.1_BraCCA	A10p02610.1_BraCCB	-	A09p60420.1_BraCCB	BraA10g002670.3.1C	-	BraA09g065930.3.1C	A10p02480.1_BraCXA	-	A09p59450.1_BraCXA	A10p02690.1_BraCXB	-	A09p64350.1_BraCXB	A10p02720.1_BraMIZ	-	A09p62010.1_BraMIZ	Ann423170.1_BraOIA	-	Ann371630.1_BraOIA	A10p02760.1_BraOIB	-	A09p63330.1_BraOIB	Ann162060.1_BraOIC	-	Ann217660.1_BraOIC	A10p00790.1_BraPCA	-	A09p66780.1_BraPCA	A10p02550.1_BraPCB	-	A09p65460.1_BraPCB	A10p02530.1_BraTCA	-	A09p65210.1_BraTCA	A10p02700.1_BraTUA	-	A09p70280.1_BraTUA	A10p02590.1_BraTUE	-	A09p66010.1_BraTUE
AT1G04220	AKBr1	ABraLFAT1G04220	ABraMF1AT1G04220	-	A10p02550.1_BraBRO	A08p35760.1_BraBRO	-	A10p02660.1_BraCCA	A08p35920.1_BraCCA	-	A10p02620.1_BraCCB	A08p34380.1_BraCCB	-	BraA10g002680.3.1C	BraA08g035350.3.1C	-	A10p02490.1_BraCXA	A08p32480.1_BraCXA	-	A10p02700.1_BraCXB	A08p35140.1_BraCXB	-	A10p02730.1_BraMIZ	A08p33870.1_BraMIZ	-	Ann423160.1_BraOIA	Ann067140.1_BraOIA	-	A10p02770.1_BraOIB	A08p35640.1_BraOIB	-	Ann162070.1_BraOIC	Ann382920.1_BraOIC	-	A10p00800.1_BraPCA	A08p33460.1_BraPCA	-	A10p02560.1_BraPCB	A08p35640.1_BraPCB	-	A10p02540.1_BraTCA	A08p35270.1_BraTCA	-	A10p02710.1_BraTUA	A08p36390.1_BraTUA	-	A10p02600.1_BraTUE	A08p35790.1_BraTUE	-
AT1G04260	AKBr1	-	ABraMF1AT1G04260	-	-	A08p35730.1_BraBRO	-	-	A08p35900.1_BraCCA	-	-	A08p34330.1_BraCCB	-	-	BraA08g035330.3.1C	-	-	A08p32460.1_BraCXA	-	-	A08p35120.1_BraCXB	-	-	A08p33850.1_BraMIZ	-	-	Ann067120.1_BraOIA	-	-	A08p35620.1_BraOIB	-	-	Ann382940.1_BraOIC	-	-	A08p33440.1_BraPCA	-	-	A08p35620.1_BraPCB	-	-	A08p35250.1_BraTCA	-	-	A08p36350.1_BraTUA	-	-	A08p35760.1_BraTUE	-
AT1G04270	AKBr1	ABraLFAT1G04270	ABraMF1AT1G04270	ABraMF2AT1G04270	A10p02600.1_BraBRO	-	A09p64800.1_BraBRO	A10p02690.1_BraCCA	-	A09p66070.1_BraCCA	A10p02660.1_BraCCB	-	A09p60400.1_BraCCB	BraA10g002710.3.1C	-	BraA09g065900.3.1C	A10p02520.1_BraCXA	-	A09p59410.1_BraCXA	A10p02740.1_BraCXB	-	A09p64320.1_BraCXB	A10p02760.1_BraMIZ	A08p33840.1_BraMIZ	A09p61980.1_BraMIZ	Ann423130.1_BraOIA	-	Ann371660.1_BraOIA	A10p02800.1_BraOIB	A08p35610.1_BraOIB	A09p63300.1_BraOIB	Ann162100.1_BraOIC	Ann382950.1_BraOIC	Ann217630.1_BraOIC	A10p00830.1_BraPCA	-	A09p66730.1_BraPCA	A10p02590.1_BraPCB	-	A09p65420.1_BraPCB	A10p02570.1_BraTCA	A08p35240.1_BraTCA	A09p65180.1_BraTCA	A10p02750.1_BraTUA	-	A09p70250.1_BraTUA	A10p02630.1_BraTUE	-	A09p65970.1_BraTUE
AT1G04280	AKBr1	ABraLFAT1G04280	ABraMF1AT1G04280	-	A10p02610.1_BraBRO	A08p35720.1_BraBRO	-	A10p02700.1_BraCCA	A08p35890.1_BraCCA	-	A10p02670.1_BraCCB	Ann49530.1_BraCCB	-	BraA10g002720.3.1C	BraA08g035320.3.1C	-	A10p02530.1_BraCXA	A08p32450.1_BraCXA	-	A10p02750.1_BraCXB	A08p35110.1_BraCXB	-	A10p02770.1_BraMIZ	A08p33830.1_BraMIZ	-	Ann423120.1_BraOIA	Ann067110.1_BraOIA	-	A10p02810.1_BraOIB	A08p35600.1_BraOIB	-	Ann162110.1_BraOIC	Ann382960.1_BraOIC	-	A10p00840.1_BraPCA	A08p33430.1_BraPCA	-	A10p02600.1_BraPCB	A08p35610.1_BraPCB	-	A10p02580.1_BraTCA	-	-	A10p02760.1_BraTUA	A08p36340.1_BraTUA	-	A10p02640.1_BraTUE	A08p35740.1_BraTUE	-
AT1G04290	AKBr1	ABraLFAT1G04290	ABraMF1AT1G04290	-	A10p02620.1_BraBRO	-	-	A10p02710.1_BraCCA	-	-	A10p02680.1_BraCCB	Ann49540.1_BraCCB	-	BraA10g002730.3.1C	-	-	A10p02540.1_BraCXA	-	-	A10p02760.1_BraCXB	A08p35100.1_BraCXB	-	A10p02780.1_BraMIZ	-	-	Ann423110.1_BraOIA	-	-	A10p02820.1_BraOIB	A08p35590.1_BraOIB	-	Ann162120.1_BraOIC	-	-	A10p00850.1_BraPCA	-	-	A10p02610.1_BraPCB	-	-	A10p02590.1_BraTCA	A08p35230.1_BraTCA	-	A10p02770.1_BraTUA	A08p36330.1_BraTUA	-	A10p02650.1_BraTUE	-	-
AT1G04310	AKBr1	ABraLFAT1G04310	-	-	A10p02640.1_BraBRO	-	-	A10p02730.1_BraCCA	-	-	A10p02700.1_BraCCB	-	-	BraA10g002750.3.1C	-	-	A10p02560.1_BraCXA	-	-	A10p02780.1_BraCXB	-	-	A10p02800.1_BraMIZ	-	-	Ann423090.1_BraOIA	-	-	A10p02840.1_BraOIB	-	-	Ann162140.1_BraOIC	-	-	A10p00870.1_BraPCA	-	-	A10p02630.1_BraPCB	-	-	A10p02610.1_BraTCA	-	-	A10p02790.1_BraTUA	-	-	A10p02670.1_BraTUE	-	-
AT1G04330	AKBr1	ABraLFAT1G04330	-	ABraMF2AT1G04330	A10p02650.1_BraBRO	-	-	A10p02740.1_BraCCA	-	-	A10p02710.1_BraCCB	-	A09p60380.1_BraCCB	BraA10g002760.3.1C	-	-	A10p02570.1_BraCXA	-	-	A10p02790.1_BraCXB	-	A09p64300.1_BraCXB	A10p02810.1_BraMIZ	-	-	Ann423080.1_BraOIA	-	-	A10p02850.1_BraOIB	-	-	Ann162150.1_BraOIC	-	-	A10p00890.1_BraPCA	-	A09p66710.1_BraPCA	A10p02640.1_BraPCB	-	-	A10p02630.1_BraTCA	-	-	A10p02800.1_BraTUA	-	-	A10p02700.1_BraTUE	-	-
AT1G04340	AKBr1	ABraLFAT1G04340	ABraMF1AT1G04340	-	A10p02660.1_BraBRO	A08p35690.1_BraBRO	-	A10p02750.1_BraCCA	A08p35870.1_BraCCA	-	A10p02720.1_BraCCB	A08p34310.1_BraCCB	-	BraA10g002770.3.1C	BraA08g035300.3.1C	-	A10p02580.1_BraCXA	A08p32430.1_BraCXA	-	A10p02800.1_BraCXB	A08p35080.1_BraCXB	-	A10p02820.1_BraMIZ	A08p33810.1_BraMIZ	-	Ann423070.1_BraOIA	Ann067090.1_BraOIA	-	A10p02860.1_BraOIB	A08p35570.1_BraOIB	-	Ann162160.1_BraOIC	Ann382990.1_BraOIC	-	A10p00900.1_BraPCA	A08p33410.1_BraPCA	-	A10p02650.1_BraPCB	A08p35590.1_BraPCB	-	A10p02640.1_BraTCA	A08p35210.1_BraTCA	-	A10p02810.1_BraTUA	A08p36310.1_BraTUA	-	A10p02710.1_BraTUE	-	-
AT1G04350	AKBr1	ABraLFAT1G04350	-	ABraMF2AT1G04350	A10p02670.1_BraBRO	-	A09p64770.1_BraBRO	A10p02760.1_BraCCA	-	A09p66040.1_BraCCA	A10p02730.1_BraCCB	-	A09p60370.1_BraCCB	BraA10g002780.3.1C	-	BraA09g065870.3.1C	-	-	-	A10p02810.1_BraCXB	-	A09p64280.1_BraCXB	A10p02830.1_BraMIZ	-	A09p61950.1_BraMIZ	Ann423050.1_BraOIA	-	Ann371690.1_BraOIA	A10p02870.1_BraOIB	-	A09p63270.1_BraOIB	Ann162170.1_BraOIC	-	Ann217600.1_BraOIC	A10p00910.1_BraPCA	-	A09p66700.1_BraPCA	-	-	-	A10p02650.1_BraTCA	-	A09p65150.1_BraTCA	A10p02820.1_BraTUA	-	A09p70210.1_BraTUA	A10p02720.1_BraTUE	-	A09p65940.1_BraTUE
AT1G04360	AKBr1	ABraLFAT1G04360	-	ABraMF2AT1G04360	A10p02690.1_BraBRO	-	A09p64760.1_BraBRO	A10p02780.1_BraCCA	-	A09p66030.1_BraCCA	A10p02750.1_BraCCB	-	A09p60360.1_BraCCB	BraA10g002800.3.1C	-	BraA09g065860.3.1C	A10p02590.1_BraCXA	-	A09p59380.1_BraCXA	A10p02830.1_BraCXB	-	A09p64270.1_BraCXB	A10p02850.1_BraMIZ	-	A09p61940.1_BraMIZ	Ann423040.1_BraOIA	-	Ann371700.1_BraOIA	A10p02890.1_BraOIB	-	A09p63260.1_BraOIB	Ann162200.1_BraOIC	-	Ann217590.1_BraOIC	A10p00930.1_BraPCA	-	A09p66690.1_BraPCA	A10p02660.1_BraPCB	-	A09p65380.1_BraPCB	A10p02670.1_BraTCA	-	A09p65140.1_BraTCA	A10p02840.1_BraTUA	-	A09p70200.1_BraTUA	A10p02740.1_BraTUE	-	A09p65930.1_BraTUE
AT1G04370	AKBr1	ABraLFAT1G04370	-	ABraMF2AT1G04370	A10p02720.1_BraBRO	-	A09p64750.1_BraBRO	-	-	A09p66020.1_BraCCA	A10p02770.1_BraCCB	-	A09p60350.1_BraCCB	BraA10g002820.3.1C	-	BraA09g065850.3.1C	A10p02610.1_BraCXA	-	A09p59360.1_BraCXA	A10p02850.1_BraCXB	-	A09p64260.1_BraCXB	A10p02880.1_BraMIZ	-	-	Ann423020.1_BraOIA	-	Ann371710.1_BraOIA	A10p02910.1_BraOIB	-	A09p63250.1_BraOIB	Ann162210.1_BraOIC	-	Ann217570.1_BraOIC	A10p00960.1_BraPCA	-	A09p66680.1_BraPCA	-	-	A09p65360.1_BraPCB	A10p02690.1_BraTCA	-	A09p65130.1_BraTCA	A10p02860.1_BraTUA	-	A09p70190.1_BraTUA	A10p02770.1_BraTUE	-	A09p65920.1_BraTUE
AT1G04380	AKBr1	ABraLFAT1G04380	ABraMF1AT1G04380	-	A10p02730.1_BraBRO	A08p35670.1_BraBRO	-	A10p02810.1_BraCCA	A08p35850.1_BraCCA	-	A10p02780.1_BraCCB	-	-	BraA10g002830.3.1C	BraA08g035280.3.1C	-	-	-	-	A10p02860.1_BraCXB	A08p35060.1_BraCXB	-	A10p02890.1_BraMIZ	A08p33790.1_BraMIZ	-	Ann423010.1_BraOIA	Ann067060.1_BraOIA	-	A10p02920.1_BraOIB	A08p35550.1_BraOIB	-	Ann162220.1_BraOIC	Ann383000.1_BraOIC	-	A10p00970.1_BraPCA	A08p33390.1_BraPCA	-	-	-	-	A10p02700.1_BraTCA	A08p35190.1_BraTCA	-	A10p02870.1_BraTUA	A08p36290.1_BraTUA	-	A10p02780.1_BraTUE	A08p35710.1_BraTUE	-
AT1G04390	AKBr1	ABraLFAT1G04390	-	-	A10p02740.1_BraBRO	-	-	A10p02820.1_BraCCA	-	-	A10p02790.1_BraCCB	-	-	BraA10g002840.3.1C	-	-	A10p02620.1_BraCXA	-	-	A10p02870.1_BraCXB	-	-	A10p02900.1_BraMIZ	-	-	Ann423000.1_BraOIA	-	-	A10p02930.1_BraOIB	-	-	Ann162230.1_BraOIC	-	-	A10p00980.1_BraPCA	-	-	A10p02690.1_BraPCB	-	-	A10p02710.1_BraTCA	-	-	A10p02880.1_BraTUA	-	-	A10p02790.1_BraTUE	-	-
AT1G04400	AKBr1	ABraLFAT1G04400	ABraMF1AT1G04400	-	A10p02750.1_BraBRO	A08p35660.1_BraBRO	-	A10p02830.1_BraCCA	A08p35840.1_BraCCA	-	A10p02800.1_BraCCB	A08p34290.1_BraCCB	-	BraA10g002850.3.1C	BraA08g035270.3.1C	-	A10p02630.1_BraCXA	A08p32420.1_BraCXA	-	A10p02880.1_BraCXB	A08p35050.1_BraCXB	-	A10p02910.1_BraMIZ	A08p33780.1_BraMIZ	-	Ann422990.1_BraOIA	Ann067050.1_BraOIA	-	A10p02940.1_BraOIB	A08p35540.1_BraOIB	-	Ann162240.1_BraOIC	Ann383020.1_BraOIC	-	A10p00990.1_BraPCA	A08p33380.1_BraPCA	-	A10p02700.1_BraPCB	A08p35580.1_BraPCB	-	A10p02720.1_BraTCA	A08p35180.1_BraTCA	-	A10p02890.1_BraTUA	A08p36280.1_BraTUA	-	A10p02800.1_BraTUE	A08p35700.1_BraTUE	-
AT1G04410	AKBr1	ABraLFAT1G04410	ABraMF1AT1G04410	-	A10p02760.1_BraBRO	A08p35620.1_BraBRO	-	A10p02840.1_BraCCA	A08p35830.1_BraCCA	-	A10p02810.1_BraCCB	A08p34270.1_BraCCB	-	BraA10g002860.3.1C	BraA08g035260.3.1C	-	A10p02640.1_BraCXA	A08p32410.1_BraCXA	-	A10p02890.1_BraCXB	A08p35040.1_BraCXB	-	A10p02920.1_BraMIZ	A08p33770.1_BraMIZ	-	Ann422980.1_BraOIA	Ann067040.1_BraOIA	-	A10p02950.1_BraOIB	A08p35530.1_BraOIB	-	Ann162250.1_BraOIC	Ann383030.1_BraOIC	-	A10p01000.1_BraPCA	A08p33370.1_BraPCA	-	A10p02710.1_BraPCB	A08p35570.1_BraPCB	-	A10p02730.1_BraTCA	A08p35170.1_BraTCA	-	A10p02900.1_BraTUA	A08p36270.1_BraTUA	-	A10p02810.1_BraTUE	A08p35690.1_BraTUE	-
AT1G04420	AKBr1	ABraLFAT1G04420	-	-	A10p02770.1_BraBRO	-	-	A10p02850.1_BraCCA	-	-	A10p02820.1_BraCCB	-	-	BraA10g002870.3.1C	-	-	A10p02650.1_BraCXA	-	-	A10p02900.1_BraCXB	-	-	A10p02930.1_BraMIZ	-	-	Ann422970.1_BraOIA	-	-	A10p02960.1_BraOIB	-	-	Ann162260.1_BraOIC	-	-	A10p01010.1_BraPCA	-	-	A10p02720.1_BraPCB	-	-	A10p02740.1_BraTCA	-	-	A10p02910.1_BraTUA	-	-	A10p02820.1_BraTUE	-	-
AT1G04430	AKBr1	ABraLFAT1G04430	ABraMF1AT1G04430	ABraMF2AT1G04430	A10p02780.1_BraBRO	A08p35640.1_BraBRO	-	A10p02860.1_BraCCA	A08p35820.1_BraCCA	-	A10p02830.1_BraCCB	A08p34260.1_BraCCB	-	BraA10g002880.3.1C	BraA08g035250.3.1C	-	A10p02660.1_BraCXA	A08p32400.1_BraCXA	-	A10p02910.1_BraCXB	A08p35030.1_BraCXB	-	A10p02940.1_BraMIZ	A08p33760.1_BraMIZ	-	Ann422960.1_BraOIA	Ann067030.1_BraOIA	-	A10p02970.1_BraOIB	A08p35520.1_BraOIB	-	Ann162270.1_BraOIC	Ann383040.1_BraOIC	-	A10p01020.1_BraPCA	A08p33360.1_BraPCA	-	A10p02730.1_BraPCB	A08p35560.1_BraPCB	A09p64890.1_BraPCB	A10p02750.1_BraTCA	A08p35160.1_BraTCA	-	A10p02920.1_BraTUA	A08p36260.1_BraTUA	-	A10p02830.1_BraTUE	A08p35670.1_BraTUE	-
AT1G04440	AKBr1	ABraLFAT1G04440	-	-	A10p02790.1_BraBRO	-	-	A10p02870.1_BraCCA	-	-	A10p02840.1_BraCCB	-	-	BraA10g002890.3.1C	-	-	A10p02670.1_BraCXA	-	-	A10p02920.1_BraCXB	-	-	A10p02950.1_BraMIZ	-	-	Ann422950.1_BraOIA	-	-	A10p02980.1_BraOIB	-	-	Ann162280.1_BraOIC	-	-	-	-	-	A10p02740.1_BraPCB	-	-	A10p02760.1_BraTCA	-	-	A10p02930.1_BraTUA	-	-	A10p02840.1_BraTUE	-	-
AT1G04445	AKBr1	-	ABraMF1AT1G04445	ABraMF2AT1G04445	-	A08p35610.1_BraBRO	A09p64740.1_BraBRO	-	A08p35810.1_BraCCA	A09p65990.1_BraCCA	-	A08p34250.1_BraCCB	-	-	BraA08g035240.3.1C	BraA09g065820.3.1C	-	A08p32390.1_BraCXA	A09p59330.1_BraCXA	-	A08p35020.1_BraCXB	-	-	A08p33750.1_BraMIZ	A09p61910.1_BraMIZ	-	Ann067020.1_BraOIA	Ann371720.1_BraOIA	-	A08p35510.1_BraOIB	A09p63220.1_BraOIB	-	Ann383050.1_BraOIC	Ann217540.1_BraOIC	-	A08p33350.1_BraPCA	A09p66660.1_BraPCA	-	A08p35550.1_BraPCB	A09p65330.1_BraPCB	-	A08p35150.1_BraTCA	A09p65100.1_BraTCA	-	A08p36250.1_BraTUA	A09p70160.1_BraTUA	-	A08p35660.1_BraTUE	A09p65880.1_BraTUE
AT1G04450	AKBr1	-	ABraMF1AT1G04450	ABraMF2AT1G04450	-	A08p35600.1_BraBRO	A09p64720.1_BraBRO	-	A08p35800.1_BraCCA	A09p65980.1_BraCCA	-	A08p34240.1_BraCCB	A09p60320.1_BraCCB	-	BraA08g035230.3.1C	BraA09g065810.3.1C	-	A08p32380.1_BraCXA	A09p59320.1_BraCXA	-	A08p35010.1_BraCXB	A09p64230.1_BraCXB	-	A08p33740.1_BraMIZ	A09p61900.1_BraMIZ	-	Ann067010.1_BraOIA	Ann371750.1_BraOIA	-	A08p35500.1_BraOIB	A09p63210.1_BraOIB	-	Ann383060.1_BraOIC	Ann217530.1_BraOIC	-	A08p33340.1_BraPCA	A09p66650.1_BraPCA	-	A08p35540.1_BraPCB	A09p65320.1_BraPCB	-	A08p35140.1_BraTCA	A09p65090.1_BraTCA	-	A08p36240.1_BraTUA	A09p70150.1_BraTUA	-	A08p35650.1_BraTUE	A09p65870.1_BraTUE
AT1G04470	AKBr1	ABraLFAT1G04470	-	ABraMF2AT1G04470	A10p02800.1_BraBRO	-	A09p64710.1_BraBRO	A10p02880.1_BraCCA	-	A09p65970.1_BraCCA	A10p02850.1_BraCCB	-	A09p60310.1_BraCCB	BraA10g002900.3.1C	-	BraA09g065800.3.1C	A10p02680.1_BraCXA	-	A09p59310.1_BraCXA	A10p02930.1_BraCXB	-	A09p64220.1_BraCXB	A10p02960.1_BraMIZ	-	A09p61890.1_BraMIZ	Ann422930.1_BraOIA	-	Ann371760.1_BraOIA	A10p02990.1_BraOIB	-	A09p63200.1_BraOIB	Ann162290.1_BraOIC	-	Ann217520.1_BraOIC	A10p01030.1_BraPCA	-	A09p66640.1_BraPCA	A10p02750.1_BraPCB	-	A09p65310.1_BraPCB	A10p02770.1_BraTCA	-	A09p65080.1_BraTCA	A10p02940.1_BraTUA	-	A09p70140.1_BraTUA	A10p02850.1_BraTUE	-	A09p65850.1_BraTUE
AT1G04490	AKBr1	ABraLFAT1G04490	-	-	A10p02820.1_BraBRO	-	-	A10p02900.1_BraCCA	-	-	A10p02870.1_BraCCB	-	-	BraA10g002920.3.1C	-	-	A10p02700.1_BraCXA	-	-	A10p02960.1_BraCXB	-	-	A10p02980.1_BraMIZ	-	-	Ann422910.1_BraOIA	-	-	A10p03010.1_BraOIB	-	-	Ann162310.1_BraOIC	-	-	A10p01050.1_BraPCA	-	-	A10p02770.1_BraPCB	-	-	A10p02790.1_BraTCA	-	-	A10p02960.1_BraTUA	-	-	A10p02870.1_BraTUE	-	-
AT1G04500	AKBr1	ABraLFAT1G04500	ABraMF1AT1G04500	-	A10p02830.1_BraBRO	A08p35580.1_BraBRO	-	A10p02910.1_BraCCA	A08p35780.1_BraCCA	-	A10p02880.1_BraCCB	A08p34220.1_BraCCB	-	BraA10g002950.3.1C	BraA08g035210.3.1C	-	A10p02710.1_BraCXA	A08p32360.1_BraCXA	-	A10p02970.1_BraCXB	A08p34990.1_BraCXB	-	A10p03000.1_BraMIZ	A08p33720.1_BraMIZ	-	Ann422890.1_BraOIA	Ann066990.1_BraOIA	-	A10p03020.1_BraOIB	A08p35480.1_BraOIB	-	Ann162330.1_BraOIC	Ann383080.1_BraOIC	-	A10p01070.1_BraPCA	A08p33320.1_BraPCA	-	A10p02780.1_BraPCB	A08p35520.1_BraPCB	-	A10p02810.1_BraTCA	A08p35120.1_BraTCA	-	A10p02970.1_BraTUA	A08p36220.1_BraTUA	-	A10p02890.1_BraTUE	A08p35630.1_BraTUE	-
AT1G04510	AKBr1	ABraLFAT1G04510	ABraMF1AT1G04510	-	A10p02840.1_BraBRO	A08p35560.1_BraBRO	-	A10p02930.1_BraCCA	A08p35760.1_BraCCA	-	A10p02890.1_BraCCB	A08p34210.1_BraCCB	-	BraA10g002960.3.1C	BraA08g035190.3.1C	-	A10p02720.1_BraCXA	A08p32350.1_BraCXA	-	A10p02980.1_BraCXB	A08p34980.1_BraCXB	-	A10p03010.1_BraMIZ	A08p33710.1_BraMIZ	-	Ann422880.1_BraOIA	Ann066970.1_BraOIA	-	A10p03030.1_BraOIB	A08p35470.1_BraOIB	-	Ann162340.1_BraOIC	Ann383090.1_BraOIC	-	A10p01080.1_BraPCA	A08p33290.1_BraPCA	-	A10p02790.1_BraPCB	A08p35500.1_BraPCB	-	A10p02820.1_BraTCA	A08p35100.1_BraTCA	-	A10p02990.1_BraTUA	A08p36210.1_BraTUA	-	A10p02900.1_BraTUE	A08p35610.1_BraTUE	-
AT1G04520	AKBr1	ABraLFAT1G04520	-	-	A10p02850.1_BraBRO	-	-	A10p02940.1_BraCCA	-	-	A10p02900.1_BraCCB	-	-	BraA10g002970.3.1C	-	-	A10p02730.1_BraCXA	-	-	A10p02990.1_BraCXB	-	-	A10p03020.1_BraMIZ	-	-	Ann422870.1_BraOIA	-	-	A10p03040.1_BraOIB	-	-	Ann162350.1_BraOIC	-	-	A10p01090.1_BraPCA	-	-	A10p02800.1_BraPCB	-	-	A10p02830.1_BraTCA	-	-	A10p03000.1_BraTUA	-	-	A10p02910.1_BraTUE	-	-
AT1G04530	AKBr1	ABraLFAT1G04530	-	-	A10p02860.1_BraBRO	-	-	A10p02950.1_BraCCA	-	-	A10p02910.1_BraCCB	-	-	BraA10g002980.3.1C	-	-	A10p02740.1_BraCXA	-	-	A10p03000.1_BraCXB	-	-	A10p03030.1_BraMIZ	-	-	Ann422860.1_BraOIA	-	-	A10p03050.1_BraOIB	-	-	Ann162360.1_BraOIC	-	-	A10p01100.1_BraPCA	-	-	A10p02810.1_BraPCB	-	-	A10p02840.1_BraTCA	-	-	A10p03010.1_BraTUA	-	-	A10p02920.1_BraTUE	-	-
AT1G04540	AKBr1	ABraLFAT1G04540	-	ABraMF2AT1G04540	A10p02870.1_BraBRO	-	A09p64680.1_BraBRO	A10p02970.1_BraCCA	-	A09p65940.1_BraCCA	A10p02930.1_BraCCB	-	A09p60280.1_BraCCB	BraA10g003000.3.1C	-	BraA09g065770.3.1C	-	-	A09p59280.1_BraCXA	A10p03020.1_BraCXB	-	A09p64190.1_BraCXB	A10p03050.1_BraMIZ	-	A09p61860.1_BraMIZ	Ann422830.1_BraOIA	-	Ann371790.1_BraOIA	A10p03080.1_BraOIB	-	A09p63170.1_BraOIB	Ann162380.1_BraOIC	-	Ann217490.1_BraOIC	A10p01120.1_BraPCA	-	A09p66610.1_BraPCA	A10p02830.1_BraPCB	-	A09p65280.1_BraPCB	A10p02860.1_BraTCA	-	A09p65050.1_BraTCA	A10p03030.1_BraTUA	-	A09p70110.1_BraTUA	A10p02950.1_BraTUE	-	A09p65820.1_BraTUE
AT1G04550	AKBr1	ABraLFAT1G04550	-	ABraMF2AT1G04550	-	-	A09p64670.1_BraBRO	A10p02980.1_BraCCA	-	A09p65930.1_BraCCA	A10p02940.1_BraCCB	-	A09p60270.1_BraCCB	BraA10g003010.3.1C	-	BraA09g065750.3.1C	-	-	A09p59270.1_BraCXA	A10p03030.1_BraCXB	-	A09p64180.1_BraCXB	A10p03060.1_BraMIZ	-	A09p61850.1_BraMIZ	-	-	Ann371800.1_BraOIA	-	-	A09p63160.1_BraOIB	Ann162390.1_BraOIC	-	Ann217480.1_BraOIC	A10p01130.1_BraPCA	-	-	-	-	A09p65270.1_BraPCB	A10p02870.1_BraTCA	-	A09p65040.1_BraTCA	A10p03040.1_BraTUA	-	A09p70100.1_BraTUA	-	-	A09p65800.1_BraTUE
AT1G04555	AKBr1	ABraLFAT1G04555	-	-	-	-	-	-	-	-	A10p02950.1_BraCCB	-	-	BraA10g003020.3.1C	-	-	A10p02760.1_BraCXA	-	-	A10p03040.1_BraCXB	-	-	-	-	-	Ann422820.1_BraOIA	-	-	A10p03090.1_BraOIB	-	-	-	-	-	A10p01140.1_BraPCA	-	-	-	-	-	A10p02880.1_BraTCA	-	-	-	-	-	-	-	-
AT1G04560	AKBr1	ABraLFAT1G04560	-	ABraMF2AT1G04560	A10p02880.1_BraBRO	-	A09p64660.1_BraBRO	A10p02990.1_BraCCA	-	A09p65920.1_BraCCA	A10p02960.1_BraCCB	-	A09p60260.1_BraCCB	BraA10g003030.3.1C	-	BraA09g065740.3.1C	A10p02770.1_BraCXA	-	A09p59260.1_BraCXA	A10p03050.1_BraCXB	-	A09p64170.1_BraCXB	A10p03070.1_BraMIZ	-	A09p61840.1_BraMIZ	Ann422810.1_BraOIA	-	Ann371810.1_BraOIA	A10p03100.1_BraOIB	-	A09p63150.1_BraOIB	Ann162400.1_BraOIC	-	Ann217470.1_BraOIC	A10p01150.1_BraPCA	-	A09p66600.1_BraPCA	-	-	A09p65260.1_BraPCB	A10p02890.1_BraTCA	-	A09p65030.1_BraTCA	A10p03050.1_BraTUA	-	A09p70090.1_BraTUA	A10p02960.1_BraTUE	-	A09p65790.1_BraTUE
AT1G04570	AKBr1	ABraLFAT1G04570	-	-	A10p02890.1_BraBRO	-	-	A10p03000.1_BraCCA	-	-	A10p02970.1_BraCCB	-	-	BraA10g003040.3.1C	-	-	A10p02780.1_BraCXA	-	-	A10p03060.1_BraCXB	-	-	A10p03080.1_BraMIZ	-	-	Ann422800.1_BraOIA	-	-	A10p03110.1_BraOIB	-	-	Ann162410.1_BraOIC	-	-	A10p01160.1_BraPCA	-	-	A10p02840.1_BraPCB	-	-	A10p02900.1_BraTCA	-	-	A10p03060.1_BraTUA	-	-	A10p02970.1_BraTUE	-	-
AT1G04580	AKBr1	ABraLFAT1G04580	-	-	A10p02900.1_BraBRO	-	-	A10p03010.1_BraCCA	-	-	A10p02980.1_BraCCB	-	-	BraA10g003050.3.1C	-	-	A10p02790.1_BraCXA	-	-	A10p03070.1_BraCXB	-	-	A10p03090.1_BraMIZ	-	-	Ann422790.1_BraOIA	-	-	A10p03120.1_BraOIB	-	-	Ann162420.1_BraOIC	-	-	A10p01170.1_BraPCA	-	-	A10p02850.1_BraPCB	-	-	A10p02910.1_BraTCA	-	-	A10p03070.1_BraTUA	-	-	A10p02980.1_BraTUE	-	-
AT1G04590	AKBr1	ABraLFAT1G04590	-	ABraMF2AT1G04590	A10p02910.1_BraBRO	-	A09p64650.1_BraBRO	A10p03020.1_BraCCA	-	A09p65910.1_BraCCA	A10p02990.1_BraCCB	-	A09p60250.1_BraCCB	BraA10g003060.3.1C	-	BraA09g065730.3.1C	A10p02800.1_BraCXA	-	A09p59250.1_BraCXA	A10p03080.1_BraCXB	-	A09p64160.1_BraCXB	A10p03100.1_BraMIZ	-	A09p61830.1_BraMIZ	Ann422780.1_BraOIA	-	Ann371820.1_BraOIA	A10p03130.1_BraOIB	-	A09p63140.1_BraOIB	Ann162430.1_BraOIC	-	Ann217460.1_BraOIC	A10p01180.1_BraPCA	-	A09p66590.1_BraPCA	A10p02860.1_BraPCB	-	A09p65250.1_BraPCB	A10p02920.1_BraTCA	-	A09p65020.1_BraTCA	A10p03080.1_BraTUA	-	A09p70080.1_BraTUA	A10p02990.1_BraTUE	-	A09p65780.1_BraTUE
AT1G04600	AKBr1	ABraLFAT1G04600	ABraMF1AT1G04600	-	-	A08p35550.1_BraBRO	-	A10p04010.1_BraCCA	A08p35750.1_BraCCA	-	-	A08p34200.1_BraCCB	-	-	BraA08g035180.3.1C	-	-	A08p32340.1_BraCXA	-	-	A08p34970.1_BraCXB	-	-	A08p33690.1_BraMIZ	-	-	Ann066960.1_BraOIA	-	-	A08p35460.1_BraOIB	-	-	Ann383110.1_BraOIC	-	A10p02260.1_BraPCA	A08p33280.1_BraPCA	-	-	A08p35490.1_BraPCB	-	-	A08p35080.1_BraTCA	-	-	A08p36190.1_BraTUA	-	-	A08p35600.1_BraTUE	-
AT1G04610	AKBr1	ABraLFAT1G04610	-	ABraMF2AT1G04610	A10p02950.1_BraBRO	-	A09p64640.1_BraBRO	A10p03040.1_BraCCA	-	A09p65890.1_BraCCA	A10p03010.1_BraCCB	-	A09p60240.1_BraCCB	BraA10g003080.3.1C	-	BraA09g065710.3.1C	A10p02830.1_BraCXA	-	A09p59240.1_BraCXA	A10p03110.1_BraCXB	-	A09p64150.1_BraCXB	A10p03130.1_BraMIZ	-	A09p61820.1_BraMIZ	Ann422760.1_BraOIA	-	Ann371830.1_BraOIA	A10p03150.1_BraOIB	-	A09p63130.1_BraOIB	Ann162450.1_BraOIC	-	Ann217450.1_BraOIC	A10p01210.1_BraPCA	-	A09p66580.1_BraPCA	A10p02880.1_BraPCB	-	A09p65240.1_BraPCB	A10p02950.1_BraTCA	-	A09p65000.1_BraTCA	A10p03120.1_BraTUA	-	A09p70070.1_BraTUA	A10p03020.1_BraTUE	-	A09p65770.1_BraTUE
AT1G04620	AKBr1	ABraLFAT1G04620	-	-	A10p02960.1_BraBRO	-	-	A10p03050.1_BraCCA	-	-	A10p03020.1_BraCCB	-	-	BraA10g003090.3.1C	-	-	A10p02840.1_BraCXA	-	-	A10p03130.1_BraCXB	-	-	A10p03150.1_BraMIZ	-	-	Ann422750.1_BraOIA	-	-	A10p03160.1_BraOIB	-	-	Ann162470.1_BraOIC	-	-	A10p01230.1_BraPCA	-	-	A10p02890.1_BraPCB	-	-	A10p02970.1_BraTCA	-	-	A10p03140.1_BraTUA	-	-	A10p03030.1_BraTUE	-	-
AT1G04625	AKBr1	ABraLFAT1G04625	-	-	-	-	-	-	-	-	A10p03460.1_BraCCB	-	-	-	-	-	-	-	-	-	-	-	-	-	-	-	-	-	-	-	-	-	-	-	-	-	-	-	-	-	-	-	-	-	-	-	-	-	-
AT1G04640	AKBr1	ABraLFAT1G04640	ABraMF1AT1G04640	-	A10p02980.1_BraBRO	A08p35510.1_BraBRO	-	A10p03070.1_BraCCA	A08p35710.1_BraCCA	-	A10p03040.1_BraCCB	A08p34180.1_BraCCB	-	BraA10g003110.3.1C	BraA08g035150.3.1C	-	A10p02860.1_BraCXA	A08p32300.1_BraCXA	-	A10p03150.1_BraCXB	A08p34920.1_BraCXB	-	A10p03170.1_BraMIZ	A08p33650.1_BraMIZ	-	Ann422730.1_BraOIA	Ann066910.1_BraOIA	-	A10p03180.1_BraOIB	A08p35420.1_BraOIB	-	Ann162490.1_BraOIC	Ann383140.1_BraOIC	-	A10p01250.1_BraPCA	A08p33230.1_BraPCA	-	A10p02910.1_BraPCB	A08p35450.1_BraPCB	-	A10p02990.1_BraTCA	A08p35050.1_BraTCA	-	A10p03160.1_BraTUA	A08p36150.1_BraTUA	-	A10p03050.1_BraTUE	A08p35560.1_BraTUE	-
AT1G04645	AKBr1	-	-	ABraMF2AT1G04645	-	-	A09p64620.1_BraBRO	-	-	A09p65870.1_BraCCA	-	-	A09p60220.1_BraCCB	-	-	BraA09g065690.3.1C	-	-	A09p59220.1_BraCXA	-	-	A09p64130.1_BraCXB	-	-	A09p61800.1_BraMIZ	-	-	Ann371850.1_BraOIA	-	-	-	-	-	-	-	-	A09p66560.1_BraPCA	-	-	A09p65220.1_BraPCB	-	-	A09p64980.1_BraTCA	-	-	A09p70050.1_BraTUA	-	-	A09p65740.1_BraTUE
AT1G04650	AKBr1	ABraLFAT1G04650	ABraMF1AT1G04650	-	A10p02990.1_BraBRO	A08p35490.1_BraBRO	-	A10p03080.1_BraCCA	A08p35690.1_BraCCA	-	A10p03050.1_BraCCB	A08p34150.1_BraCCB	-	BraA10g003120.3.1C	BraA08g035130.3.1C	-	A10p02870.1_BraCXA	A08p32280.1_BraCXA	-	A10p03160.1_BraCXB	A08p34900.1_BraCXB	-	A10p03180.1_BraMIZ	A08p33630.1_BraMIZ	-	Ann422720.1_BraOIA	Ann066880.1_BraOIA	-	A10p03190.1_BraOIB	A08p35400.1_BraOIB	-	Ann162500.1_BraOIC	Ann383130.1_BraOIC	-	A10p01260.1_BraPCA	A08p33210.1_BraPCA	-	A10p02920.1_BraPCB	A08p35440.1_BraPCB	-	A10p03000.1_BraTCA	A08p35030.1_BraTCA	-	A10p03170.1_BraTUA	A08p36130.1_BraTUA	-	A10p03060.1_BraTUE	A08p35550.1_BraTUE	-
AT1G04660	AKBr1	ABraLFAT1G04660	ABraMF1AT1G04660	ABraMF2AT1G04660	-	A08p35480.1_BraBRO	A09p64610.1_BraBRO	A10p03090.1_BraCCA	A08p35680.1_BraCCA	A09p65860.1_BraCCA	A10p03080.1_BraCCB	A08p34130.1_BraCCB	A09p60210.1_BraCCB	-	BraA08g035120.3.1C	BraA09g065680.3.1C	A10p02880.1_BraCXA	A08p32270.1_BraCXA	A09p59210.1_BraCXA	A10p03180.1_BraCXB	A08p34890.1_BraCXB	A09p64120.1_BraCXB	A10p03190.1_BraMIZ	-	A09p61790.1_BraMIZ	Ann422710.1_BraOIA	Ann066870.1_BraOIA	Ann371860.1_BraOIA	A10p03220.1_BraOIB	A08p35390.1_BraOIB	A09p63110.1_BraOIB	Ann162540.1_BraOIC	Ann383170.1_BraOIC	Ann217430.1_BraOIC	A10p01320.1_BraPCA	A08p33200.1_BraPCA	A09p66550.1_BraPCA	A10p02930.1_BraPCB	A08p35420.1_BraPCB	A09p65210.1_BraPCB	-	A08p35020.1_BraTCA	A09p64970.1_BraTCA	A10p03200.1_BraTUA	A08p36120.1_BraTUA	A09p70040.1_BraTUA	-	A08p35540.1_BraTUE	A09p65730.1_BraTUE
AT1G04670	AKBr1	ABraLFAT1G04670	-	ABraMF2AT1G04670	-	-	A09p64600.1_BraBRO	A10p03100.1_BraCCA	-	A09p65850.1_BraCCA	A10p03090.1_BraCCB	-	A09p60200.1_BraCCB	BraA10g003140.3.1C	-	BraA09g065670.3.1C	A10p02890.1_BraCXA	-	A09p59200.1_BraCXA	A10p03190.1_BraCXB	-	A09p64110.1_BraCXB	A10p03200.1_BraMIZ	-	A09p61780.1_BraMIZ	Ann422700.1_BraOIA	-	Ann371870.1_BraOIA	A10p03230.1_BraOIB	-	A09p63100.1_BraOIB	Ann162550.1_BraOIC	-	Ann217420.1_BraOIC	A10p01330.1_BraPCA	-	A09p66540.1_BraPCA	A10p02940.1_BraPCB	-	A09p65200.1_BraPCB	A10p03050.1_BraTCA	-	A09p64960.1_BraTCA	-	-	A09p70030.1_BraTUA	A10p03080.1_BraTUE	-	A09p65720.1_BraTUE
AT1G04690	AKBr1	ABraLFAT1G04690	ABraMF1AT1G04690	-	A10p03030.1_BraBRO	A08p35460.1_BraBRO	-	A10p03130.1_BraCCA	A08p35660.1_BraCCA	-	A10p03110.1_BraCCB	A08p34110.1_BraCCB	-	BraA10g003160.3.1C	BraA08g035100.3.1C	-	A10p02910.1_BraCXA	A08p32250.1_BraCXA	-	A10p03210.1_BraCXB	A08p34850.1_BraCXB	-	A10p03220.1_BraMIZ	A08p33610.1_BraMIZ	-	Ann422670.1_BraOIA	Ann066850.1_BraOIA	-	A10p03250.1_BraOIB	A08p35370.1_BraOIB	-	Ann162570.1_BraOIC	Ann383190.1_BraOIC	-	A10p01350.1_BraPCA	A08p33180.1_BraPCA	-	A10p02960.1_BraPCB	A08p35390.1_BraPCB	-	A10p03080.1_BraTCA	A08p35000.1_BraTCA	-	A10p03220.1_BraTUA	A08p36100.1_BraTUA	-	A10p03100.1_BraTUE	A08p35520.1_BraTUE	-
AT1G04700	AKBr1	ABraLFAT1G04700	-	-	A10p03040.1_BraBRO	-	-	A10p03140.1_BraCCA	-	-	A10p03120.1_BraCCB	-	-	BraA10g003170.3.1C	-	-	A10p02920.1_BraCXA	-	-	A10p03220.1_BraCXB	-	-	A10p03230.1_BraMIZ	-	-	Ann422660.1_BraOIA	-	-	A10p03260.1_BraOIB	-	-	Ann162580.1_BraOIC	-	-	A10p01360.1_BraPCA	-	-	A10p02970.1_BraPCB	-	-	A10p03090.1_BraTCA	-	-	A10p03230.1_BraTUA	-	-	A10p03110.1_BraTUE	-	-
AT1G04710	AKBr1	-	ABraMF1AT1G04710	-	-	A08p35440.1_BraBRO	-	-	A08p35640.1_BraCCA	-	-	A08p34090.1_BraCCB	-	-	BraA08g035080.3.1C	-	-	A08p32230.1_BraCXA	-	-	A08p34830.1_BraCXB	-	-	A08p33590.1_BraMIZ	-	-	Ann066830.1_BraOIA	-	-	A08p35350.1_BraOIB	-	-	Ann383210.1_BraOIC	-	-	A08p33160.1_BraPCA	-	-	A08p35370.1_BraPCB	-	-	A08p34980.1_BraTCA	-	-	A08p36080.1_BraTUA	-	-	A08p35490.1_BraTUE	-
AT1G04730	AKBr1	ABraLFAT1G04730	ABraMF1AT1G04730	-	A10p03050.1_BraBRO	A08p35430.1_BraBRO	-	A10p03150.1_BraCCA	A08p35630.1_BraCCA	-	A10p03130.1_BraCCB	A08p34080.1_BraCCB	-	BraA10g003180.3.1C	BraA08g035070.3.1C	-	A10p02930.1_BraCXA	A08p32220.1_BraCXA	-	A10p03230.1_BraCXB	A08p34820.1_BraCXB	-	A10p03240.1_BraMIZ	-	-	Ann422650.1_BraOIA	Ann066820.1_BraOIA	-	A10p03270.1_BraOIB	A08p35340.1_BraOIB	-	Ann162590.1_BraOIC	Ann383220.1_BraOIC	-	A10p01370.1_BraPCA	A08p33150.1_BraPCA	-	A10p02980.1_BraPCB	A08p35360.1_BraPCB	-	A10p03100.1_BraTCA	A08p34970.1_BraTCA	-	A10p03240.1_BraTUA	-	-	A10p03120.1_BraTUE	A08p35480.1_BraTUE	-
AT1G04750	AKBr1	ABraLFAT1G04750	ABraMF1AT1G04750	ABraMF2AT1G04750	A10p03080.1_BraBRO	A08p35420.1_BraBRO	A09p64580.1_BraBRO	A10p03160.1_BraCCA	A08p35620.1_BraCCA	A09p65830.1_BraCCA	A10p03150.1_BraCCB	A08p34070.1_BraCCB	A09p60180.1_BraCCB	BraA10g003190.3.1C	BraA08g035060.3.1C	BraA09g065650.3.1C	A10p02940.1_BraCXA	A08p32210.1_BraCXA	A09p59180.1_BraCXA	A10p03240.1_BraCXB	A08p34810.1_BraCXB	A09p64090.1_BraCXB	A10p03250.1_BraMIZ	A08p33580.1_BraMIZ	-	Ann422640.1_BraOIA	Ann066810.1_BraOIA	Ann371890.1_BraOIA	A10p03280.1_BraOIB	A08p35330.1_BraOIB	A09p63080.1_BraOIB	Ann162600.1_BraOIC	Ann383230.1_BraOIC	Ann217390.1_BraOIC	A10p01380.1_BraPCA	A08p33140.1_BraPCA	A09p66510.1_BraPCA	A10p02990.1_BraPCB	A08p35350.1_BraPCB	A09p65180.1_BraPCB	A10p03110.1_BraTCA	A08p34960.1_BraTCA	A09p64930.1_BraTCA	A10p03250.1_BraTUA	A08p36070.1_BraTUA	A09p70010.1_BraTUA	A10p03130.1_BraTUE	A08p35470.1_BraTUE	A09p65700.1_BraTUE
AT1G04770	AKBr1	ABraLFAT1G04770	ABraMF1AT1G04770	-	A10p03090.1_BraBRO	A08p35410.1_BraBRO	-	A10p03170.1_BraCCA	A08p35610.1_BraCCA	-	A10p03160.1_BraCCB	A08p34060.1_BraCCB	-	BraA10g003200.3.1C	BraA08g035050.3.1C	-	A10p02950.1_BraCXA	A08p32200.1_BraCXA	-	A10p03250.1_BraCXB	A08p34800.1_BraCXB	-	A10p03260.1_BraMIZ	A08p33570.1_BraMIZ	-	Ann422630.1_BraOIA	Ann066800.1_BraOIA	-	A10p03290.1_BraOIB	A08p35320.1_BraOIB	-	Ann162610.1_BraOIC	Ann383240.1_BraOIC	-	A10p01390.1_BraPCA	A08p33130.1_BraPCA	-	A10p03000.1_BraPCB	A08p35330.1_BraPCB	-	A10p03120.1_BraTCA	A08p34950.1_BraTCA	-	A10p03260.1_BraTUA	A08p36060.1_BraTUA	-	A10p03140.1_BraTUE	A08p35460.1_BraTUE	-
AT1G04780	AKBr1	ABraLFAT1G04780	ABraMF1AT1G04780	-	A10p03100.1_BraBRO	A08p35400.1_BraBRO	-	A10p03200.1_BraCCA	A08p35600.1_BraCCA	-	A10p03180.1_BraCCB	A08p34050.1_BraCCB	-	BraA10g003240.3.1C	BraA08g035040.3.1C	-	A10p02970.1_BraCXA	A08p32190.1_BraCXA	-	A10p03260.1_BraCXB	A08p34790.1_BraCXB	-	A10p03280.1_BraMIZ	A08p33560.1_BraMIZ	-	Ann422610.1_BraOIA	Ann066790.1_BraOIA	-	A10p03320.1_BraOIB	A08p35310.1_BraOIB	-	Ann162640.1_BraOIC	Ann383250.1_BraOIC	-	A10p01410.1_BraPCA	A08p33120.1_BraPCA	-	A10p03030.1_BraPCB	A08p35320.1_BraPCB	-	A10p03140.1_BraTCA	A08p34940.1_BraTCA	-	A10p03280.1_BraTUA	A08p36050.1_BraTUA	-	A10p03160.1_BraTUE	A08p35450.1_BraTUE	-
AT1G04790	AKBr1	ABraLFAT1G04790	-	-	A10p03110.1_BraBRO	-	-	A10p03210.1_BraCCA	-	-	A10p03190.1_BraCCB	-	-	BraA10g003250.3.1C	-	-	A10p02980.1_BraCXA	-	-	A10p03280.1_BraCXB	-	-	A10p03290.1_BraMIZ	-	-	Ann422600.1_BraOIA	-	-	A10p03330.1_BraOIB	-	-	Ann162650.1_BraOIC	-	-	A10p01420.1_BraPCA	-	-	A10p03040.1_BraPCB	-	-	A10p03150.1_BraTCA	-	-	A10p03290.1_BraTUA	-	-	A10p03180.1_BraTUE	-	-
AT1G04820	AKBr1	ABraLFAT1G04820	-	-	A10p04290.1_BraBRO	-	-	-	-	-	-	-	-	-	-	-	-	-	-	-	-	-	-	-	-	-	-	-	-	-	-	-	-	-	-	-	-	-	-	-	-	-	-	-	-	-	-	-	-
AT1G04830	AKBr1	ABraLFAT1G04830	ABraMF1AT1G04830	-	A10p03160.1_BraBRO	A08p35390.1_BraBRO	-	A10p03220.1_BraCCA	A08p35590.1_BraCCA	-	A10p03210.1_BraCCB	A08p34040.1_BraCCB	-	BraA10g003270.3.1C	BraA08g035030.3.1C	-	A10p03000.1_BraCXA	A08p32180.1_BraCXA	-	A10p03290.1_BraCXB	A08p34780.1_BraCXB	-	A10p03310.1_BraMIZ	A08p33550.1_BraMIZ	-	Ann422590.1_BraOIA	Ann066780.1_BraOIA	-	A10p03340.1_BraOIB	A08p35300.1_BraOIB	-	Ann162670.1_BraOIC	Ann383260.1_BraOIC	-	A10p01430.1_BraPCA	A08p33110.1_BraPCA	-	A10p03050.1_BraPCB	A08p35310.1_BraPCB	-	A10p03170.1_BraTCA	A08p34930.1_BraTCA	-	A10p03300.1_BraTUA	A08p36040.1_BraTUA	-	A10p03200.1_BraTUE	A08p35440.1_BraTUE	-
AT1G04840	AKBr1	ABraLFAT1G04840	-	-	A10p03170.1_BraBRO	-	-	A10p03280.1_BraCCA	-	-	A10p03290.1_BraCCB	-	-	BraA10g003330.3.1C	-	-	A10p03060.1_BraCXA	-	-	A10p03360.1_BraCXB	-	-	A10p03410.1_BraMIZ	-	-	Ann422550.1_BraOIA	-	-	A10p03410.1_BraOIB	-	-	Ann162720.1_BraOIC	-	-	A10p01520.1_BraPCA	-	-	A10p03120.1_BraPCB	-	-	A10p03260.1_BraTCA	-	-	A10p03360.1_BraTUA	-	-	A10p03260.1_BraTUE	-	-
AT1G04850	AKBr1	-	ABraMF1AT1G04850	-	-	A08p35380.1_BraBRO	-	-	A08p35580.1_BraCCA	-	-	A08p34030.1_BraCCB	-	-	BraA08g035020.3.1C	-	-	A08p32170.1_BraCXA	-	-	A08p34770.1_BraCXB	-	-	A08p33540.1_BraMIZ	-	-	Ann066770.1_BraOIA	-	-	A08p35290.1_BraOIB	-	-	Ann383270.1_BraOIC	-	-	A08p33100.1_BraPCA	-	-	A08p35300.1_BraPCB	-	-	A08p34920.1_BraTCA	-	-	A08p36030.1_BraTUA	-	-	A08p35430.1_BraTUE	-
AT1G04860	AKBr1	-	ABraMF1AT1G04860	ABraMF2AT1G04860	-	A08p35370.1_BraBRO	A09p64570.1_BraBRO	-	A08p35570.1_BraCCA	A09p65820.1_BraCCA	-	A08p34020.1_BraCCB	A09p60170.1_BraCCB	-	BraA08g035010.3.1C	BraA09g065640.3.1C	-	A08p32160.1_BraCXA	A09p59170.1_BraCXA	-	A08p34760.1_BraCXB	A09p64080.1_BraCXB	-	A08p33530.1_BraMIZ	A09p61760.1_BraMIZ	-	Ann066760.1_BraOIA	Ann371900.1_BraOIA	-	A08p35280.1_BraOIB	A09p63070.1_BraOIB	-	Ann383280.1_BraOIC	Ann217380.1_BraOIC	-	A08p33090.1_BraPCA	A09p66500.1_BraPCA	-	A08p35290.1_BraPCB	A09p65170.1_BraPCB	-	A08p34910.1_BraTCA	A09p64920.1_BraTCA	-	A08p36020.1_BraTUA	A09p70000.1_BraTUA	-	A08p35420.1_BraTUE	A09p65690.1_BraTUE
AT1G04890	AKBr1	ABraLFAT1G04890	-	-	A10p03190.1_BraBRO	-	-	A10p03310.1_BraCCA	-	-	A10p03340.1_BraCCB	-	-	BraA10g003380.3.1C	-	-	A10p03100.1_BraCXA	-	-	A10p03400.1_BraCXB	-	-	A10p03430.1_BraMIZ	-	-	Ann422530.1_BraOIA	-	-	A10p03450.1_BraOIB	-	-	Ann162740.1_BraOIC	-	-	A10p01580.1_BraPCA	-	-	A10p03170.1_BraPCB	-	-	A10p03310.1_BraTCA	-	-	A10p03390.1_BraTUA	-	-	A10p03300.1_BraTUE	-	-
AT1G04900	AKBr1	ABraLFAT1G04900	-	-	A10p03210.1_BraBRO	-	-	A10p03330.1_BraCCA	-	-	A10p03360.1_BraCCB	-	-	BraA10g003400.3.1C	-	-	A10p03120.1_BraCXA	-	-	A10p03420.1_BraCXB	-	-	A10p03440.1_BraMIZ	-	-	Ann422510.1_BraOIA	-	-	A10p03460.1_BraOIB	-	-	Ann162750.1_BraOIC	-	-	A10p01600.1_BraPCA	-	-	A10p03190.1_BraPCB	-	-	A10p03320.1_BraTCA	-	-	A10p03400.1_BraTUA	-	-	A10p03310.1_BraTUE	-	-
AT1G04910	AKBr1	ABraLFAT1G04910	-	ABraMF2AT1G04910	A10p03220.1_BraBRO	-	A09p64530.1_BraBRO	A10p03340.1_BraCCA	-	A09p65770.1_BraCCA	A10p03370.1_BraCCB	-	A09p60130.1_BraCCB	BraA10g003410.3.1C	-	BraA09g065590.3.1C	A10p03130.1_BraCXA	-	A09p59140.1_BraCXA	A10p03430.1_BraCXB	-	A09p64040.1_BraCXB	A10p03450.1_BraMIZ	-	A09p61720.1_BraMIZ	Ann422500.1_BraOIA	-	Ann371930.1_BraOIA	A10p03470.1_BraOIB	-	A09p63040.1_BraOIB	Ann162760.1_BraOIC	-	Ann217350.1_BraOIC	A10p01610.1_BraPCA	-	A09p66460.1_BraPCA	A10p03200.1_BraPCB	-	A09p65130.1_BraPCB	A10p03330.1_BraTCA	-	A09p64870.1_BraTCA	A10p03410.1_BraTUA	-	A09p69960.1_BraTUA	A10p03320.1_BraTUE	-	A09p65650.1_BraTUE
AT1G04920	AKBr1	ABraLFAT1G04920	-	-	A10p03230.1_BraBRO	-	-	A10p03350.1_BraCCA	-	-	A10p03380.1_BraCCB	-	-	BraA10g003420.3.1C	-	-	A10p03140.1_BraCXA	-	-	A10p03440.1_BraCXB	-	-	A10p03460.1_BraMIZ	-	-	Ann422490.1_BraOIA	-	-	A10p03480.1_BraOIB	-	-	Ann162770.1_BraOIC	-	-	A10p01620.1_BraPCA	-	-	A10p03210.1_BraPCB	-	-	A10p03340.1_BraTCA	-	-	A10p03420.1_BraTUA	-	-	A10p03330.1_BraTUE	-	-
AT1G04930	AKBr1	ABraLFAT1G04930	-	-	A10p03240.1_BraBRO	-	-	A10p03360.1_BraCCA	-	-	A10p03390.1_BraCCB	-	-	BraA10g003430.3.1C	-	-	A10p03150.1_BraCXA	-	-	A10p03450.1_BraCXB	-	-	A10p03470.1_BraMIZ	-	-	Ann422480.1_BraOIA	-	-	A10p03490.1_BraOIB	-	-	Ann162780.1_BraOIC	-	-	A10p01630.1_BraPCA	-	-	A10p03220.1_BraPCB	-	-	A10p03350.1_BraTCA	-	-	A10p03430.1_BraTUA	-	-	A10p03340.1_BraTUE	-	-
AT1G04940	AKBr1	ABraLFAT1G04940	-	ABraMF2AT1G04940	A10p03250.1_BraBRO	-	A09p64490.1_BraBRO	A10p03370.1_BraCCA	-	A09p65740.1_BraCCA	A10p03400.1_BraCCB	-	A09p60110.1_BraCCB	BraA10g003440.3.1C	-	BraA09g065550.3.1C	A10p03160.1_BraCXA	-	A09p59100.1_BraCXA	A10p03460.1_BraCXB	-	A09p64010.1_BraCXB	A10p03480.1_BraMIZ	-	-	Ann422470.1_BraOIA	-	-	A10p03500.1_BraOIB	-	A09p63020.1_BraOIB	Ann162790.1_BraOIC	-	Ann217300.1_BraOIC	A10p01640.1_BraPCA	-	A09p66450.1_BraPCA	A10p03230.1_BraPCB	-	A09p65100.1_BraPCB	A10p03360.1_BraTCA	-	A09p64840.1_BraTCA	A10p03440.1_BraTUA	-	A09p69940.1_BraTUA	A10p03350.1_BraTUE	-	-
AT1G04945	AKBr1	-	ABraMF1AT1G04945	-	-	A08p35330.1_BraBRO	-	-	A08p35540.1_BraCCA	-	-	A08p33970.1_BraCCB	-	-	BraA08g034970.3.1C	-	-	A08p32120.1_BraCXA	-	-	A08p34730.1_BraCXB	-	-	A08p33490.1_BraMIZ	-	-	Ann066710.1_BraOIA	-	-	A08p35250.1_BraOIB	-	-	Ann383320.1_BraOIC	-	-	A08p33050.1_BraPCA	-	-	A08p35250.1_BraPCB	-	-	A08p34870.1_BraTCA	-	-	A08p35980.1_BraTUA	-	-	A08p35380.1_BraTUE	-
AT1G04950	AKBr1	ABraLFAT1G04950	ABraMF1AT1G04950	-	A10p03260.1_BraBRO	A08p35320.1_BraBRO	-	A10p03380.1_BraCCA	A08p35530.1_BraCCA	-	A10p03410.1_BraCCB	A08p33960.1_BraCCB	-	BraA10g003450.3.1C	BraA08g034960.3.1C	-	A10p03170.1_BraCXA	A08p32110.1_BraCXA	-	A10p03470.1_BraCXB	A08p34720.1_BraCXB	-	A10p03490.1_BraMIZ	A08p33480.1_BraMIZ	-	Ann422460.1_BraOIA	Ann066700.1_BraOIA	-	A10p03510.1_BraOIB	A08p35240.1_BraOIB	-	Ann162800.1_BraOIC	Ann383330.1_BraOIC	-	A10p01650.1_BraPCA	A08p33040.1_BraPCA	-	A10p03240.1_BraPCB	A08p35240.1_BraPCB	-	A10p03370.1_BraTCA	A08p34860.1_BraTCA	-	A10p03450.1_BraTUA	A08p35970.1_BraTUA	-	A10p03360.1_BraTUE	A08p35370.1_BraTUE	-
AT1G04960	AKBr1	ABraLFAT1G04960	-	-	A10p03270.1_BraBRO	-	-	A10p03390.1_BraCCA	-	-	A10p03420.1_BraCCB	-	-	BraA10g003460.3.1C	-	-	A10p03180.1_BraCXA	-	-	A10p03480.1_BraCXB	-	-	A10p03500.1_BraMIZ	-	-	Ann422450.1_BraOIA	-	-	A10p03520.1_BraOIB	-	-	Ann162810.1_BraOIC	-	-	A10p01660.1_BraPCA	-	-	A10p03250.1_BraPCB	-	-	A10p03380.1_BraTCA	-	-	A10p03460.1_BraTUA	-	-	A10p03370.1_BraTUE	-	-
AT1G04970	AKBr1	ABraLFAT1G04970	-	-	A10p03290.1_BraBRO	-	-	A10p03410.1_BraCCA	-	-	A10p03440.1_BraCCB	-	-	BraA10g003480.3.1C	-	-	A10p03200.1_BraCXA	-	-	A10p03500.1_BraCXB	-	-	A10p03520.1_BraMIZ	-	-	Ann422430.1_BraOIA	-	-	A10p03540.1_BraOIB	-	-	Ann162830.1_BraOIC	-	-	A10p01680.1_BraPCA	-	-	A10p03270.1_BraPCB	-	-	A10p03400.1_BraTCA	-	-	A10p03480.1_BraTUA	-	-	A10p03390.1_BraTUE	-	-
AT1G04980	AKBr1	ABraLFAT1G04980	-	-	A10p03320.1_BraBRO	-	-	A10p03440.1_BraCCA	-	-	A10p03490.1_BraCCB	-	-	BraA10g003510.3.1C	-	-	A10p03220.1_BraCXA	-	-	A10p03540.1_BraCXB	-	-	A10p03530.1_BraMIZ	-	-	Ann422410.1_BraOIA	-	-	A10p03560.1_BraOIB	-	-	Ann162860.1_BraOIC	-	-	A10p01690.1_BraPCA	-	-	A10p03300.1_BraPCB	-	-	A10p03420.1_BraTCA	-	-	A10p03500.1_BraTUA	-	-	A10p03400.1_BraTUE	-	-
AT1G04985	AKBr1	-	ABraMF1AT1G04985	-	-	A08p35310.1_BraBRO	-	-	A08p35520.1_BraCCA	-	-	A08p33950.1_BraCCB	-	-	-	-	-	-	-	-	A08p34710.1_BraCXB	-	-	-	-	-	Ann066690.1_BraOIA	-	-	A08p35230.1_BraOIB	-	-	Ann383340.1_BraOIC	-	-	A08p33030.1_BraPCA	-	-	-	-	-	A08p34850.1_BraTCA	-	-	-	-	-	-	-
AT1G04990	AKBr1	ABraLFAT1G04990	-	-	A10p03330.1_BraBRO	-	-	A10p03450.1_BraCCA	-	-	A10p03500.1_BraCCB	-	-	BraA10g003520.3.1C	-	-	A10p03230.1_BraCXA	-	-	A10p03550.1_BraCXB	-	-	A10p03540.1_BraMIZ	-	-	Ann422400.1_BraOIA	-	-	A10p03570.1_BraOIB	-	-	Ann162870.1_BraOIC	-	-	A10p01700.1_BraPCA	-	-	A10p03310.1_BraPCB	-	-	A10p03430.1_BraTCA	-	-	A10p03510.1_BraTUA	-	-	A10p03410.1_BraTUE	-	-
AT1G05000	AKBr1	ABraLFAT1G05000	-	-	A10p03360.1_BraBRO	-	-	A10p03480.1_BraCCA	-	-	A10p03520.1_BraCCB	-	-	BraA10g003550.3.1C	-	-	A10p03260.1_BraCXA	-	-	A10p03570.1_BraCXB	-	-	A10p03550.1_BraMIZ	-	-	Ann422390.1_BraOIA	-	-	A10p03590.1_BraOIB	-	-	Ann162900.1_BraOIC	-	-	A10p01720.1_BraPCA	-	-	A10p03340.1_BraPCB	-	-	A10p03460.1_BraTCA	-	-	A10p03530.1_BraTUA	-	-	A10p03440.1_BraTUE	-	-
AT1G05010	AKBr1	ABraLFAT1G05010	-	-	A10p03370.1_BraBRO	-	-	A10p03490.1_BraCCA	-	-	A10p03530.1_BraCCB	-	-	BraA10g003560.3.1C	-	-	A10p03270.1_BraCXA	-	-	A10p03580.1_BraCXB	-	-	A10p03560.1_BraMIZ	-	-	Ann422380.1_BraOIA	-	-	A10p03600.1_BraOIB	-	-	Ann162910.1_BraOIC	-	-	A10p01730.1_BraPCA	-	-	A10p03350.1_BraPCB	-	-	A10p03470.1_BraTCA	-	-	A10p03540.1_BraTUA	-	-	A10p03450.1_BraTUE	-	-
AT1G05020	AKBr1	ABraLFAT1G05020	ABraMF1AT1G05020	-	A10p03390.1_BraBRO	A08p35300.1_BraBRO	-	A10p03500.1_BraCCA	A08p35510.1_BraCCA	-	A10p03540.1_BraCCB	A08p33940.1_BraCCB	-	BraA10g003570.3.1C	BraA08g034950.3.1C	-	A10p03280.1_BraCXA	A08p32100.1_BraCXA	-	A10p03590.1_BraCXB	A08p34700.1_BraCXB	-	A10p03570.1_BraMIZ	A08p33470.1_BraMIZ	-	Ann422370.1_BraOIA	-	-	A10p03610.1_BraOIB	A08p35220.1_BraOIB	-	Ann162920.1_BraOIC	Ann383350.1_BraOIC	-	A10p01740.1_BraPCA	-	-	A10p03360.1_BraPCB	A08p35230.1_BraPCB	-	A10p03480.1_BraTCA	A08p34840.1_BraTCA	-	A10p03570.1_BraTUA	A08p35960.1_BraTUA	-	A10p03460.1_BraTUE	A08p35360.1_BraTUE	-
AT1G05040	AKBr1	ABraLFAT1G05040	-	-	A10p03430.1_BraBRO	-	-	A10p03540.1_BraCCA	-	-	A10p03570.1_BraCCB	-	-	BraA10g003610.3.1C	-	-	A10p03320.1_BraCXA	-	-	A10p03630.1_BraCXB	-	-	A10p03610.1_BraMIZ	-	-	Ann422330.1_BraOIA	-	-	A10p03630.1_BraOIB	-	-	Ann162950.1_BraOIC	-	-	A10p01750.1_BraPCA	-	-	A10p03400.1_BraPCB	-	-	A10p03490.1_BraTCA	-	-	A10p03580.1_BraTUA	-	-	A10p03490.1_BraTUE	-	-
AT1G05055	AKBr1	-	ABraMF1AT1G05055	-	-	A08p35290.1_BraBRO	-	-	A08p35490.1_BraCCA	-	-	A08p33900.1_BraCCB	-	-	BraA08g034920.3.1C	-	-	A08p32080.1_BraCXA	-	-	A08p34680.1_BraCXB	-	-	-	-	-	Ann066660.1_BraOIA	-	-	A08p35200.1_BraOIB	-	-	Ann383370.1_BraOIC	-	-	A08p33020.1_BraPCA	-	-	A08p35210.1_BraPCB	-	-	A08p34830.1_BraTCA	-	-	A08p35950.1_BraTUA	-	-	A08p35340.1_BraTUE	-
AT1G05060	AKBr1	-	-	ABraMF2AT1G05060	-	-	-	-	-	-	-	-	-	-	-	BraA09g065570.3.1C	-	-	A09p59120.1_BraCXA	-	-	-	-	-	-	-	-	-	-	-	-	-	-	-	-	-	-	-	-	-	-	-	A09p64860.1_BraTCA	-	-	-	-	-	-
AT1G05065	AKBr1	ABraLFAT1G05065	-	ABraMF2AT1G05065	-	-	-	-	-	A09p65720.1_BraCCA	-	-	-	-	-	-	-	-	-	-	-	A09p63990.1_BraCXB	-	-	-	-	-	Ann371970.1_BraOIA	-	-	-	-	-	-	-	-	-	-	-	-	A10p03500.1_BraTCA	-	A09p64830.1_BraTCA	-	-	-	-	-	-
AT1G05070	AKBr1	ABraLFAT1G05070	-	-	A10p03450.1_BraBRO	-	-	A10p03560.1_BraCCA	-	-	A10p03600.1_BraCCB	-	-	BraA10g003630.3.1C	-	-	A10p03340.1_BraCXA	-	-	A10p03650.1_BraCXB	-	-	A10p03630.1_BraMIZ	-	-	Ann422310.1_BraOIA	-	-	A10p03650.1_BraOIB	-	-	Ann162980.1_BraOIC	-	-	A10p01770.1_BraPCA	-	-	A10p03420.1_BraPCB	-	-	A10p03510.1_BraTCA	-	-	A10p03610.1_BraTUA	-	-	A10p03510.1_BraTUE	-	-
AT1G05080	AKBr1	ABraLFAT1G05080	-	-	-	-	-	-	-	-	A10p03270.1_BraCCB	-	-	-	-	-	A10p03040.1_BraCXA	-	-	A10p03340.1_BraCXB	-	-	A10p03360.1_BraMIZ	-	-	-	-	-	-	-	-	-	-	-	A10p01500.1_BraPCA	-	-	A10p03100.1_BraPCB	-	-	-	-	-	-	-	-	A10p03240.1_BraTUE	-	-
AT1G05090	AKBr1	ABraLFAT1G05090	ABraMF1AT1G05090	-	A10p03460.1_BraBRO	A08p35280.1_BraBRO	-	A10p03570.1_BraCCA	A08p35480.1_BraCCA	-	A10p03610.1_BraCCB	A08p33890.1_BraCCB	-	BraA10g003640.3.1C	BraA08g034910.3.1C	-	A10p03350.1_BraCXA	A08p32070.1_BraCXA	-	A10p03660.1_BraCXB	A08p34670.1_BraCXB	-	A10p03640.1_BraMIZ	A08p33440.1_BraMIZ	-	Ann422300.1_BraOIA	Ann066650.1_BraOIA	-	A10p03660.1_BraOIB	A08p35190.1_BraOIB	-	Ann162990.1_BraOIC	Ann383380.1_BraOIC	-	A10p01780.1_BraPCA	A08p33010.1_BraPCA	-	A10p03430.1_BraPCB	A08p35200.1_BraPCB	-	A10p03530.1_BraTCA	A08p34820.1_BraTCA	-	A10p03620.1_BraTUA	A08p35940.1_BraTUA	-	A10p03520.1_BraTUE	A08p35330.1_BraTUE	-
AT1G05100	AKBr1	ABraLFAT1G05100	-	-	A10p03470.1_BraBRO	-	-	A10p03580.1_BraCCA	-	-	A10p03630.1_BraCCB	-	-	BraA10g003650.3.1C	-	-	A10p03360.1_BraCXA	-	-	A10p03670.1_BraCXB	-	-	A10p03650.1_BraMIZ	-	-	Ann422290.1_BraOIA	-	-	A10p03670.1_BraOIB	-	-	Ann163000.1_BraOIC	-	-	A10p01790.1_BraPCA	-	-	A10p03440.1_BraPCB	-	-	A10p03540.1_BraTCA	-	-	A10p03630.1_BraTUA	-	-	A10p03530.1_BraTUE	-	-
AT1G05120	AKBr1	ABraLFAT1G05120	ABraMF1AT1G05120	-	A10p03480.1_BraBRO	A08p35270.1_BraBRO	-	A10p03590.1_BraCCA	A08p35470.1_BraCCA	-	A10p03620.1_BraCCB	A08p33880.1_BraCCB	-	BraA10g003660.3.1C	BraA08g034900.3.1C	-	A10p03370.1_BraCXA	A08p32060.1_BraCXA	-	A10p03680.1_BraCXB	A08p34660.1_BraCXB	-	A10p03660.1_BraMIZ	A08p33430.1_BraMIZ	-	Ann422280.1_BraOIA	Ann066640.1_BraOIA	-	A10p03680.1_BraOIB	A08p35180.1_BraOIB	-	Ann163010.1_BraOIC	Ann383390.1_BraOIC	-	A10p01800.1_BraPCA	A08p33000.1_BraPCA	-	A10p03450.1_BraPCB	A08p35190.1_BraPCB	-	A10p03550.1_BraTCA	A08p34810.1_BraTCA	-	A10p03640.1_BraTUA	A08p35930.1_BraTUA	-	A10p03540.1_BraTUE	A08p35320.1_BraTUE	-
AT1G05136	AKBr1	-	ABraMF1AT1G05136	-	-	-	-	-	-	-	-	-	-	-	-	-	-	-	-	-	-	-	-	-	-	-	-	-	-	-	-	-	-	-	-	-	-	-	-	-	-	-	-	-	-	-	-	-	-
AT1G05140	AKBr1	ABraLFAT1G05140	-	-	A10p03500.1_BraBRO	-	-	A10p03630.1_BraCCA	-	-	A10p03660.1_BraCCB	-	-	BraA10g003690.3.1C	-	-	A10p03400.1_BraCXA	-	-	A10p03720.1_BraCXB	-	-	A10p03690.1_BraMIZ	-	-	Ann422240.1_BraOIA	-	-	A10p03750.1_BraOIB	-	-	Ann163080.1_BraOIC	-	-	A10p01840.1_BraPCA	-	-	A10p03480.1_BraPCB	-	-	A10p03580.1_BraTCA	-	-	A10p03680.1_BraTUA	-	-	A10p03570.1_BraTUE	-	-
AT1G05150	AKBr1	ABraLFAT1G05150	ABraMF1AT1G05150	-	-	-	-	A10p03640.1_BraCCA	A08p35450.1_BraCCA	-	A10p03680.1_BraCCB	-	-	BraA10g003710.3.1C	-	-	A10p03420.1_BraCXA	-	-	A10p03740.1_BraCXB	-	-	A10p03710.1_BraMIZ	-	-	Ann422220.1_BraOIA	-	-	A10p03770.1_BraOIB	-	-	Ann163100.1_BraOIC	-	-	A10p01860.1_BraPCA	-	-	A10p03490.1_BraPCB	-	-	A10p03600.1_BraTCA	-	-	A10p03690.1_BraTUA	-	-	A10p03580.1_BraTUE	-	-
AT1G05160	AKBr1	ABraLFAT1G05160	-	-	A10p03520.1_BraBRO	-	-	A10p03650.1_BraCCA	-	-	A10p03690.1_BraCCB	-	-	BraA10g003720.3.1C	-	-	A10p03430.1_BraCXA	-	-	A10p03750.1_BraCXB	-	-	A10p03720.1_BraMIZ	-	-	Ann422210.1_BraOIA	-	-	A10p03780.1_BraOIB	-	-	Ann163110.1_BraOIC	-	-	A10p01870.1_BraPCA	-	-	A10p03500.1_BraPCB	-	-	A10p03610.1_BraTCA	-	-	A10p03700.1_BraTUA	-	-	A10p03590.1_BraTUE	-	-
AT1G05170	AKBr1	ABraLFAT1G05170	-	-	A10p03530.1_BraBRO	-	-	A10p03660.1_BraCCA	-	-	A10p03700.1_BraCCB	-	-	BraA10g003730.3.1C	-	-	A10p03440.1_BraCXA	-	-	A10p03760.1_BraCXB	-	-	A10p03730.1_BraMIZ	-	-	Ann422200.1_BraOIA	-	-	A10p03790.1_BraOIB	-	-	Ann163120.1_BraOIC	-	-	A10p01880.1_BraPCA	-	-	A10p03510.1_BraPCB	-	-	A10p03620.1_BraTCA	-	-	A10p03710.1_BraTUA	-	-	-	-	-
AT1G05190	AKBr1	ABraLFAT1G05190	-	ABraMF2AT1G05190	A10p03550.1_BraBRO	-	A09p64460.1_BraBRO	A10p03680.1_BraCCA	-	A09p65690.1_BraCCA	A10p03720.1_BraCCB	-	A09p60070.1_BraCCB	BraA10g003760.3.1C	-	BraA09g065510.3.1C	A10p03460.1_BraCXA	-	A09p59000.1_BraCXA	A10p03790.1_BraCXB	-	A09p63920.1_BraCXB	A10p03750.1_BraMIZ	-	A09p61690.1_BraMIZ	Ann422180.1_BraOIA	-	Ann372000.1_BraOIA	A10p03810.1_BraOIB	-	A09p62980.1_BraOIB	Ann163140.1_BraOIC	-	Ann217260.1_BraOIC	A10p01900.1_BraPCA	-	A09p66390.1_BraPCA	A10p03540.1_BraPCB	-	A09p64990.1_BraPCB	A10p03650.1_BraTCA	-	A09p64800.1_BraTCA	A10p03730.1_BraTUA	-	A09p69910.1_BraTUA	A10p03610.1_BraTUE	-	A09p65590.1_BraTUE
AT1G05200	AKBr1	ABraLFAT1G05200	-	ABraMF2AT1G05200	A10p03570.1_BraBRO	-	A09p64450.1_BraBRO	A10p03690.1_BraCCA	-	A09p65680.1_BraCCA	A10p03730.1_BraCCB	-	A09p60060.1_BraCCB	BraA10g003770.3.1C	-	BraA09g065500.3.1C	A10p03470.1_BraCXA	-	A09p58990.1_BraCXA	A10p03800.1_BraCXB	-	A09p63910.1_BraCXB	A10p03760.1_BraMIZ	-	A09p61680.1_BraMIZ	Ann422170.1_BraOIA	-	Ann372010.1_BraOIA	A10p03820.1_BraOIB	-	A09p62970.1_BraOIB	Ann163150.1_BraOIC	-	Ann217250.1_BraOIC	A10p01910.1_BraPCA	-	A09p66380.1_BraPCA	A10p03550.1_BraPCB	-	A09p64980.1_BraPCB	A10p03660.1_BraTCA	-	A09p64790.1_BraTCA	A10p03750.1_BraTUA	-	A09p69900.1_BraTUA	A10p03620.1_BraTUE	-	A09p65580.1_BraTUE
AT1G05205	AKBr1	ABraLFAT1G05205	-	ABraMF2AT1G05205	A10p03580.1_BraBRO	-	-	A10p03700.1_BraCCA	-	A09p65670.1_BraCCA	A10p03740.1_BraCCB	-	A09p60050.1_BraCCB	BraA10g003780.3.1C	-	-	A10p03480.1_BraCXA	-	-	A10p03810.1_BraCXB	-	A09p63900.1_BraCXB	-	-	A09p61670.1_BraMIZ	Ann422160.1_BraOIA	-	Ann372020.1_BraOIA	A10p03830.1_BraOIB	-	A09p62960.1_BraOIB	Ann163160.1_BraOIC	-	Ann217240.1_BraOIC	A10p01920.1_BraPCA	-	A09p66370.1_BraPCA	A10p03560.1_BraPCB	-	A09p64970.1_BraPCB	A10p03670.1_BraTCA	-	-	A10p03760.1_BraTUA	-	-	A10p03630.1_BraTUE	-	A09p65570.1_BraTUE
AT1G05210	AKBr1	ABraLFAT1G05210	ABraMF1AT1G05210	-	A10p03590.1_BraBRO	A08p35240.1_BraBRO	-	A10p03710.1_BraCCA	A08p35420.1_BraCCA	-	A10p03750.1_BraCCB	A08p33860.1_BraCCB	-	BraA10g003790.3.1C	BraA08g034880.3.1C	-	A10p03490.1_BraCXA	A08p32040.1_BraCXA	-	A10p03820.1_BraCXB	A08p34640.1_BraCXB	-	A10p03770.1_BraMIZ	A08p33410.1_BraMIZ	-	Ann422150.1_BraOIA	Ann066620.1_BraOIA	-	A10p03840.1_BraOIB	A08p35150.1_BraOIB	-	Ann163170.1_BraOIC	Ann383420.1_BraOIC	-	A10p01930.1_BraPCA	A08p32960.1_BraPCA	-	A10p03570.1_BraPCB	A08p35150.1_BraPCB	-	A10p03680.1_BraTCA	A08p34780.1_BraTCA	-	A10p03770.1_BraTUA	A08p35910.1_BraTUA	-	A10p03640.1_BraTUE	A08p35300.1_BraTUE	-
AT1G05230	AKBr1	ABraLFAT1G05230	-	ABraMF2AT1G05230	A10p03600.1_BraBRO	-	A09p64440.1_BraBRO	A10p03720.1_BraCCA	-	A09p65660.1_BraCCA	A10p03760.1_BraCCB	-	A09p60040.1_BraCCB	BraA10g003800.3.1C	-	BraA09g065490.3.1C	A10p03500.1_BraCXA	-	A09p58980.1_BraCXA	A10p03830.1_BraCXB	-	A09p63890.1_BraCXB	A10p03780.1_BraMIZ	-	A09p61660.1_BraMIZ	Ann422140.1_BraOIA	-	Ann372030.1_BraOIA	A10p03850.1_BraOIB	-	A09p62950.1_BraOIB	Ann163180.1_BraOIC	-	Ann217230.1_BraOIC	A10p01940.1_BraPCA	-	A09p66360.1_BraPCA	A10p03580.1_BraPCB	-	A09p64960.1_BraPCB	A10p03690.1_BraTCA	-	A09p64780.1_BraTCA	A10p03780.1_BraTUA	-	A09p69890.1_BraTUA	A10p03650.1_BraTUE	-	A09p65560.1_BraTUE
AT1G05270	AKBr1	ABraLFAT1G05270	ABraMF1AT1G05270	ABraMF2AT1G05270	A10p03640.1_BraBRO	A08p35210.1_BraBRO	A09p64380.1_BraBRO	A10p03760.1_BraCCA	A08p35390.1_BraCCA	A09p65600.1_BraCCA	A10p03800.1_BraCCB	A08p33830.1_BraCCB	A09p59990.1_BraCCB	BraA10g003840.3.1C	BraA08g034850.3.1C	BraA09g065440.3.1C	A10p03540.1_BraCXA	A08p32010.1_BraCXA	A09p58930.1_BraCXA	A10p03870.1_BraCXB	A08p34610.1_BraCXB	A09p63840.1_BraCXB	A10p03830.1_BraMIZ	A08p33380.1_BraMIZ	A09p61590.1_BraMIZ	Ann422120.1_BraOIA	Ann066590.1_BraOIA	Ann372050.1_BraOIA	A10p03910.1_BraOIB	A08p35120.1_BraOIB	A09p62880.1_BraOIB	Ann163240.1_BraOIC	Ann383450.1_BraOIC	Ann217180.1_BraOIC	A10p01980.1_BraPCA	A08p32930.1_BraPCA	A09p66310.1_BraPCA	A10p03620.1_BraPCB	A08p35120.1_BraPCB	A09p64910.1_BraPCB	A10p03730.1_BraTCA	A08p34750.1_BraTCA	A09p64720.1_BraTCA	A10p03840.1_BraTUA	A08p35860.1_BraTUA	A09p69840.1_BraTUA	A10p03710.1_BraTUE	A08p35270.1_BraTUE	-
AT1G05280	AKBr1	ABraLFAT1G05280	ABraMF1AT1G05280	ABraMF2AT1G05280	A10p03710.1_BraBRO	A08p35190.1_BraBRO	A09p64370.1_BraBRO	A10p03790.1_BraCCA	A08p35370.1_BraCCA	A09p65590.1_BraCCA	A10p03850.1_BraCCB	A08p33820.1_BraCCB	A09p59980.1_BraCCB	BraA10g003880.3.1C	BraA08g034830.3.1C	BraA09g065430.3.1C	A10p03580.1_BraCXA	A08p31990.1_BraCXA	A09p58920.1_BraCXA	A10p03920.1_BraCXB	A08p34590.1_BraCXB	A09p63830.1_BraCXB	A10p03860.1_BraMIZ	A08p33360.1_BraMIZ	A09p61580.1_BraMIZ	Ann422040.1_BraOIA	Ann066570.1_BraOIA	Ann372070.1_BraOIA	A10p03960.1_BraOIB	A08p35100.1_BraOIB	A09p62870.1_BraOIB	Ann163290.1_BraOIC	Ann383460.1_BraOIC	Ann217170.1_BraOIC	A10p02030.1_BraPCA	A08p32870.1_BraPCA	A09p66300.1_BraPCA	A10p03700.1_BraPCB	A08p35100.1_BraPCB	A09p64900.1_BraPCB	A10p03780.1_BraTCA	-	A09p64710.1_BraTCA	-	A08p35840.1_BraTUA	A09p69830.1_BraTUA	A10p03760.1_BraTUE	A08p35250.1_BraTUE	A09p65500.1_BraTUE
AT1G05290	AKBr1	ABraLFAT1G05290	-	ABraMF2AT1G05290	-	-	A09p64360.1_BraBRO	A10p03860.1_BraCCA	-	A09p65580.1_BraCCA	A10p03910.1_BraCCB	-	A09p59970.1_BraCCB	BraA10g003920.3.1C	-	BraA09g065420.3.1C	A10p03620.1_BraCXA	-	A09p58900.1_BraCXA	A10p03980.1_BraCXB	-	A09p63780.1_BraCXB	A10p03900.1_BraMIZ	-	A09p61570.1_BraMIZ	-	-	Ann372080.1_BraOIA	A10p04020.1_BraOIB	-	A09p62860.1_BraOIB	Ann163340.1_BraOIC	-	Ann217150.1_BraOIC	A10p02080.1_BraPCA	-	A09p66290.1_BraPCA	A10p03770.1_BraPCB	-	-	A10p03820.1_BraTCA	-	A09p64700.1_BraTCA	A10p03910.1_BraTUA	-	A09p69800.1_BraTUA	A10p03830.1_BraTUE	-	A09p65490.1_BraTUE
AT1G05291	AKBr1	ABraLFAT1G05291	-	-	A10p03770.1_BraBRO	-	-	A10p03840.1_BraCCA	-	-	A10p03890.1_BraCCB	-	-	BraA10g003670.3.1C	-	-	A10p03610.1_BraCXA	-	-	A10p03990.1_BraCXB	-	-	A10p03890.1_BraMIZ	-	-	Ann422030.1_BraOIA	-	-	A10p04000.1_BraOIB	-	-	Ann163320.1_BraOIC	-	-	A10p02070.1_BraPCA	-	-	A10p03750.1_BraPCB	-	-	A10p03560.1_BraTCA	-	-	A10p03890.1_BraTUA	-	-	A10p03550.1_BraTUE	-	-
AT1G05300	AKBr1	ABraLFAT1G05300	-	-	A10p03790.1_BraBRO	-	-	A10p03910.1_BraCCA	-	-	A10p03950.1_BraCCB	-	-	BraA10g004000.3.1C	-	-	A10p03650.1_BraCXA	-	-	A10p04020.1_BraCXB	-	-	A10p03950.1_BraMIZ	-	-	Ann422000.1_BraOIA	-	-	A10p04070.1_BraOIB	-	-	Ann163410.1_BraOIC	-	-	A10p02140.1_BraPCA	-	-	A10p03830.1_BraPCB	-	-	A10p03920.1_BraTCA	-	-	A10p03970.1_BraTUA	-	-	A10p03880.1_BraTUE	-	-
AT1G05310	AKBr1	ABraLFAT1G05310	-	ABraMF2AT1G05310	A10p03810.1_BraBRO	-	A09p64340.1_BraBRO	A10p03920.1_BraCCA	-	A09p65560.1_BraCCA	A10p03960.1_BraCCB	-	A09p59950.1_BraCCB	BraA10g004020.3.1C	-	BraA09g065400.3.1C	A10p03660.1_BraCXA	-	A09p58880.1_BraCXA	A10p04030.1_BraCXB	-	A09p63760.1_BraCXB	A10p03960.1_BraMIZ	-	A09p61550.1_BraMIZ	Ann421990.1_BraOIA	-	Ann372100.1_BraOIA	A10p04090.1_BraOIB	-	A09p62840.1_BraOIB	Ann163420.1_BraOIC	-	Ann217130.1_BraOIC	A10p02160.1_BraPCA	-	A09p66270.1_BraPCA	A10p03840.1_BraPCB	-	A09p64860.1_BraPCB	A10p03960.1_BraTCA	-	A09p64680.1_BraTCA	A10p03990.1_BraTUA	-	A09p69820.1_BraTUA	A10p03900.1_BraTUE	-	A09p65470.1_BraTUE
AT1G05320	AKBr1	ABraLFAT1G05320	-	ABraMF2AT1G05320	A10p03820.1_BraBRO	-	A09p64330.1_BraBRO	A10p03930.1_BraCCA	-	A09p65550.1_BraCCA	A10p03980.1_BraCCB	-	A09p59940.1_BraCCB	BraA10g004040.3.1C	-	BraA09g065390.3.1C	A10p03670.1_BraCXA	-	A09p58870.1_BraCXA	A10p04040.1_BraCXB	-	A09p63750.1_BraCXB	A10p03970.1_BraMIZ	-	A09p61540.1_BraMIZ	Ann421980.1_BraOIA	-	Ann372110.1_BraOIA	A10p04100.1_BraOIB	-	A09p62830.1_BraOIB	Ann163430.1_BraOIC	-	Ann217120.1_BraOIC	A10p02180.1_BraPCA	-	A09p66260.1_BraPCA	A10p03860.1_BraPCB	-	A09p64850.1_BraPCB	A10p03970.1_BraTCA	-	A09p64670.1_BraTCA	A10p04000.1_BraTUA	-	A09p69790.1_BraTUA	A10p03910.1_BraTUE	-	A09p65460.1_BraTUE
AT1G05330	AKBr1	ABraLFAT1G05330	-	-	-	-	-	A10p03940.1_BraCCA	-	-	A10p03990.1_BraCCB	-	-	-	-	-	-	-	-	A10p04050.1_BraCXB	-	-	A10p03980.1_BraMIZ	-	-	Ann421970.1_BraOIA	-	-	A10p04110.1_BraOIB	-	-	Ann163440.1_BraOIC	-	-	A10p02190.1_BraPCA	-	-	A10p03870.1_BraPCB	-	-	A10p03980.1_BraTCA	-	-	A10p04010.1_BraTUA	-	-	A10p03920.1_BraTUE	-	-
AT1G05350	AKBr1	ABraLFAT1G05350	-	ABraMF2AT1G05350	A10p03840.1_BraBRO	-	A09p64320.1_BraBRO	A10p03970.1_BraCCA	-	A09p65540.1_BraCCA	A10p04010.1_BraCCB	-	A09p59930.1_BraCCB	BraA10g004060.3.1C	-	BraA09g065380.3.1C	A10p03690.1_BraCXA	-	A09p58860.1_BraCXA	A10p04070.1_BraCXB	-	A09p63740.1_BraCXB	A10p04000.1_BraMIZ	-	A09p61530.1_BraMIZ	Ann421950.1_BraOIA	-	Ann372120.1_BraOIA	A10p04150.1_BraOIB	-	A09p62820.1_BraOIB	Ann163460.1_BraOIC	-	Ann217110.1_BraOIC	A10p02210.1_BraPCA	-	A09p66250.1_BraPCA	A10p03890.1_BraPCB	-	A09p64840.1_BraPCB	A10p04000.1_BraTCA	-	A09p64660.1_BraTCA	A10p04020.1_BraTUA	-	A09p69780.1_BraTUA	A10p03930.1_BraTUE	-	A09p65450.1_BraTUE
AT1G05360	AKBr1	-	-	ABraMF2AT1G05360	-	-	A09p64310.1_BraBRO	-	-	A09p65530.1_BraCCA	-	-	A09p59920.1_BraCCB	-	-	BraA09g065370.3.1C	-	-	A09p58850.1_BraCXA	-	-	A09p63730.1_BraCXB	-	-	A09p61520.1_BraMIZ	-	-	Ann372130.1_BraOIA	-	-	A09p62810.1_BraOIB	-	-	Ann217100.1_BraOIC	-	-	A09p66240.1_BraPCA	-	-	A09p64830.1_BraPCB	-	-	A09p64650.1_BraTCA	-	-	A09p69770.1_BraTUA	-	-	A09p65440.1_BraTUE
AT1G05370	AKBr1	ABraLFAT1G05370	-	ABraMF2AT1G05370	A10p03860.1_BraBRO	-	A09p64300.1_BraBRO	A10p03990.1_BraCCA	-	A09p65520.1_BraCCA	A10p04030.1_BraCCB	-	A09p59910.1_BraCCB	BraA10g004080.3.1C	-	BraA09g065360.3.1C	A10p03710.1_BraCXA	-	A09p58840.1_BraCXA	A10p04080.1_BraCXB	-	A09p63720.1_BraCXB	A10p04020.1_BraMIZ	-	A09p61510.1_BraMIZ	Ann421930.1_BraOIA	-	Ann372140.1_BraOIA	A10p04180.1_BraOIB	-	A09p62800.1_BraOIB	Ann163490.1_BraOIC	-	Ann217090.1_BraOIC	A10p02220.1_BraPCA	-	A09p66230.1_BraPCA	A10p03920.1_BraPCB	-	A09p64820.1_BraPCB	A10p04010.1_BraTCA	-	A09p64640.1_BraTCA	A10p04050.1_BraTUA	-	A09p69760.1_BraTUA	A10p03950.1_BraTUE	-	A09p65430.1_BraTUE
AT1G05380	AKBr1	ABraLFAT1G05380	-	-	A10p03870.1_BraBRO	-	-	A10p04020.1_BraCCA	-	-	A10p04040.1_BraCCB	-	-	BraA10g004110.3.1C	-	-	A10p03720.1_BraCXA	-	-	A10p04100.1_BraCXB	-	-	A10p04030.1_BraMIZ	-	-	Ann421920.1_BraOIA	-	-	A10p04190.1_BraOIB	-	-	Ann163500.1_BraOIC	-	-	A10p02270.1_BraPCA	-	-	A10p03930.1_BraPCB	-	-	A10p04050.1_BraTCA	-	-	A10p04060.1_BraTUA	-	-	A10p03960.1_BraTUE	-	-
AT1G05385	AKBr1	ABraLFAT1G05385	-	-	A10p03880.1_BraBRO	-	-	A10p04030.1_BraCCA	-	-	A10p04050.1_BraCCB	-	-	BraA10g004120.3.1C	-	-	A10p03730.1_BraCXA	-	-	A10p04110.1_BraCXB	-	-	A10p04040.1_BraMIZ	-	-	Ann421910.1_BraOIA	-	-	A10p04200.1_BraOIB	-	-	Ann163510.1_BraOIC	-	-	A10p02280.1_BraPCA	-	-	A10p03940.1_BraPCB	-	-	A10p04060.1_BraTCA	-	-	A10p04070.1_BraTUA	-	-	A10p03970.1_BraTUE	-	-
AT1G05410	AKBr1	ABraLFAT1G05410	-	-	A10p03900.1_BraBRO	-	-	A10p04060.1_BraCCA	-	-	A10p04070.1_BraCCB	-	-	BraA10g004150.3.1C	-	-	A10p03750.1_BraCXA	-	-	A10p04140.1_BraCXB	-	-	A10p04060.1_BraMIZ	-	-	Ann421880.1_BraOIA	-	-	A10p04230.1_BraOIB	-	-	Ann163540.1_BraOIC	-	-	A10p02300.1_BraPCA	-	-	A10p03960.1_BraPCB	-	-	A10p04080.1_BraTCA	-	-	A10p04090.1_BraTUA	-	-	A10p04010.1_BraTUE	-	-
AT1G05420	AKBr1	ABraLFAT1G05420	-	ABraMF2AT1G05420	A10p03890.1_BraBRO	-	A09p64290.1_BraBRO	A10p04050.1_BraCCA	-	A09p65510.1_BraCCA	A10p04060.1_BraCCB	-	A09p59900.1_BraCCB	BraA10g004140.3.1C	-	BraA09g065350.3.1C	A10p03740.1_BraCXA	-	A09p58830.1_BraCXA	A10p04120.1_BraCXB	-	A09p63710.1_BraCXB	A10p04050.1_BraMIZ	-	A09p61500.1_BraMIZ	Ann421900.1_BraOIA	-	Ann372150.1_BraOIA	A10p04210.1_BraOIB	-	A09p62790.1_BraOIB	Ann163520.1_BraOIC	-	Ann217080.1_BraOIC	A10p02290.1_BraPCA	-	A09p66220.1_BraPCA	A10p03950.1_BraPCB	-	A09p64810.1_BraPCB	A10p04070.1_BraTCA	-	A09p64630.1_BraTCA	A10p04080.1_BraTUA	-	A09p69750.1_BraTUA	A10p04000.1_BraTUE	-	A09p65420.1_BraTUE
AT1G05430	AKBr1	ABraLFAT1G05430	-	-	A10p03910.1_BraBRO	-	-	A10p04070.1_BraCCA	-	-	A10p04080.1_BraCCB	-	-	BraA10g004160.3.1C	-	-	A10p03760.1_BraCXA	-	-	A10p04150.1_BraCXB	-	-	A10p04070.1_BraMIZ	-	-	Ann421870.1_BraOIA	-	-	A10p04240.1_BraOIB	-	-	Ann163550.1_BraOIC	-	-	A10p02310.1_BraPCA	-	-	A10p03970.1_BraPCB	-	-	A10p04090.1_BraTCA	-	-	A10p04100.1_BraTUA	-	-	A10p04020.1_BraTUE	-	-
AT1G05440	AKBr1	ABraLFAT1G05440	-	ABraMF2AT1G05440	A10p03920.1_BraBRO	-	A09p64260.1_BraBRO	A10p04080.1_BraCCA	-	A09p65500.1_BraCCA	A10p04090.1_BraCCB	-	A09p59890.1_BraCCB	BraA10g004170.3.1C	-	BraA09g065340.3.1C	A10p03770.1_BraCXA	-	A09p58820.1_BraCXA	A10p04160.1_BraCXB	-	A09p63700.1_BraCXB	A10p04080.1_BraMIZ	-	A09p61490.1_BraMIZ	Ann420550.1_BraOIA	-	Ann372180.1_BraOIA	A10p04250.1_BraOIB	-	A09p62780.1_BraOIB	Ann163560.1_BraOIC	-	Ann217070.1_BraOIC	A10p02320.1_BraPCA	-	A09p66210.1_BraPCA	A10p03980.1_BraPCB	-	A09p64800.1_BraPCB	A10p04100.1_BraTCA	-	A09p64620.1_BraTCA	A10p04110.1_BraTUA	-	A09p69740.1_BraTUA	A10p04030.1_BraTUE	-	A09p65410.1_BraTUE
AT1G05450	AKBr1	ABraLFAT1G05450	-	ABraMF2AT1G05450	A10p03940.1_BraBRO	-	A09p64250.1_BraBRO	A10p04100.1_BraCCA	-	A09p65490.1_BraCCA	A10p04110.1_BraCCB	-	A09p59880.1_BraCCB	BraA10g004190.3.1C	-	BraA09g065330.3.1C	A10p03790.1_BraCXA	-	A09p58780.1_BraCXA	A10p04180.1_BraCXB	-	A09p63690.1_BraCXB	A10p04110.1_BraMIZ	-	A09p61480.1_BraMIZ	Ann421840.1_BraOIA	-	Ann372190.1_BraOIA	A10p04270.1_BraOIB	-	A09p62770.1_BraOIB	Ann163580.1_BraOIC	-	Ann217060.1_BraOIC	A10p02340.1_BraPCA	-	A09p66200.1_BraPCA	A10p04000.1_BraPCB	-	A09p64790.1_BraPCB	A10p04120.1_BraTCA	-	A09p64610.1_BraTCA	A10p04130.1_BraTUA	-	A09p69730.1_BraTUA	A10p04050.1_BraTUE	-	A09p65400.1_BraTUE
AT1G05460	AKBr1	ABraLFAT1G05460	-	-	A10p03950.1_BraBRO	-	-	A10p04110.1_BraCCA	-	-	A10p04120.1_BraCCB	-	-	BraA10g004200.3.1C	-	-	A10p03800.1_BraCXA	-	-	A10p04190.1_BraCXB	-	-	A10p04120.1_BraMIZ	-	-	Ann421830.1_BraOIA	-	-	A10p04280.1_BraOIB	-	-	Ann163590.1_BraOIC	-	-	A10p02350.1_BraPCA	-	-	A10p04010.1_BraPCB	-	-	A10p04130.1_BraTCA	-	-	A10p04140.1_BraTUA	-	-	A10p04060.1_BraTUE	-	-
AT1G05470	AKBr1	ABraLFAT1G05470	ABraMF1AT1G05470	ABraMF2AT1G05470	A10p03960.1_BraBRO	A08p35180.1_BraBRO	-	A10p04120.1_BraCCA	A08p35360.1_BraCCA	-	A10p04130.1_BraCCB	A08p33810.1_BraCCB	-	BraA10g004210.3.1C	BraA08g034810.3.1C	-	A10p03810.1_BraCXA	A08p31980.1_BraCXA	-	A10p04200.1_BraCXB	A08p34580.1_BraCXB	-	A10p04130.1_BraMIZ	A08p33350.1_BraMIZ	-	Ann421820.1_BraOIA	Ann066560.1_BraOIA	-	A10p04290.1_BraOIB	A08p35090.1_BraOIB	-	Ann163600.1_BraOIC	Ann383480.1_BraOIC	-	A10p02360.1_BraPCA	A08p32860.1_BraPCA	-	A10p04020.1_BraPCB	A08p35090.1_BraPCB	A09p64770.1_BraPCB	A10p04140.1_BraTCA	A08p34700.1_BraTCA	-	A10p04150.1_BraTUA	A08p35830.1_BraTUA	-	A10p04080.1_BraTUE	A08p35240.1_BraTUE	-
AT1G05490	AKBr1	ABraLFAT1G05490	-	-	A10p03980.1_BraBRO	-	-	A10p04140.1_BraCCA	-	-	A10p04150.1_BraCCB	-	-	BraA10g004230.3.1C	-	-	A10p03830.1_BraCXA	-	-	A10p04220.1_BraCXB	-	-	A10p04150.1_BraMIZ	-	-	Ann421800.1_BraOIA	-	-	A10p04310.1_BraOIB	-	-	Ann163620.1_BraOIC	-	-	A10p02380.1_BraPCA	-	-	A10p04040.1_BraPCB	-	-	A10p04160.1_BraTCA	-	-	A10p04170.1_BraTUA	-	-	A10p04100.1_BraTUE	-	-
AT1G05500	AKBr1	ABraLFAT1G05500	ABraMF1AT1G05500	-	A10p04000.1_BraBRO	A08p35170.1_BraBRO	-	A10p04150.1_BraCCA	A08p35350.1_BraCCA	-	A10p04160.1_BraCCB	A08p33800.1_BraCCB	-	BraA10g004240.3.1C	BraA08g034800.3.1C	-	A10p03840.1_BraCXA	A08p31970.1_BraCXA	-	A10p04230.1_BraCXB	A08p34570.1_BraCXB	-	A10p04160.1_BraMIZ	A08p33340.1_BraMIZ	-	Ann421790.1_BraOIA	Ann066550.1_BraOIA	-	A10p04320.1_BraOIB	A08p35080.1_BraOIB	-	Ann163630.1_BraOIC	Ann383490.1_BraOIC	-	A10p02390.1_BraPCA	A08p32850.1_BraPCA	-	A10p04050.1_BraPCB	A08p35080.1_BraPCB	-	A10p04170.1_BraTCA	A08p34690.1_BraTCA	-	A10p04180.1_BraTUA	A08p35820.1_BraTUA	-	A10p04110.1_BraTUE	A08p35230.1_BraTUE	-
AT1G05510	AKBr1	ABraLFAT1G05510	-	-	A10p04010.1_BraBRO	-	-	A10p04160.1_BraCCA	-	-	A10p04170.1_BraCCB	-	-	BraA10g004250.3.1C	-	-	A10p03850.1_BraCXA	-	-	A10p04240.1_BraCXB	-	-	A10p04170.1_BraMIZ	-	-	Ann421780.1_BraOIA	-	-	A10p04330.1_BraOIB	-	-	Ann163640.1_BraOIC	-	-	A10p02400.1_BraPCA	-	-	A10p04060.1_BraPCB	-	-	A10p04180.1_BraTCA	-	-	A10p04190.1_BraTUA	-	-	A10p04120.1_BraTUE	-	-
AT1G05520	AKBr1	ABraLFAT1G05520	ABraMF1AT1G05520	-	A10p04020.1_BraBRO	A08p35160.1_BraBRO	-	-	A08p35340.1_BraCCA	-	-	A08p33790.1_BraCCB	-	-	BraA08g034790.3.1C	-	-	A08p31960.1_BraCXA	-	-	A08p34560.1_BraCXB	-	-	A08p33330.1_BraMIZ	-	-	Ann066540.1_BraOIA	-	A10p04340.1_BraOIB	A08p35070.1_BraOIB	-	Ann163650.1_BraOIC	Ann383500.1_BraOIC	-	-	A08p32840.1_BraPCA	-	-	A08p35070.1_BraPCB	-	-	A08p34680.1_BraTCA	-	-	A08p35810.1_BraTUA	-	-	A08p35220.1_BraTUE	-
AT1G05540	AKBr1	ABraLFAT1G05540	ABraMF1AT1G05540	-	A10p04030.1_BraBRO	A08p35140.1_BraBRO	-	A10p04170.1_BraCCA	A08p35310.1_BraCCA	-	A10p04180.1_BraCCB	A08p33760.1_BraCCB	-	BraA10g004270.3.1C	BraA08g034770.3.1C	-	A10p03860.1_BraCXA	A08p31940.1_BraCXA	-	A10p04250.1_BraCXB	A08p34540.1_BraCXB	-	A10p04210.1_BraMIZ	A08p33320.1_BraMIZ	-	Ann421760.1_BraOIA	Ann066520.1_BraOIA	-	A10p04350.1_BraOIB	A08p35050.1_BraOIB	-	Ann163660.1_BraOIC	Ann383510.1_BraOIC	-	A10p02410.1_BraPCA	A08p32820.1_BraPCA	-	A10p04070.1_BraPCB	A08p35050.1_BraPCB	-	A10p04190.1_BraTCA	A08p34660.1_BraTCA	-	A10p04200.1_BraTUA	A08p35790.1_BraTUA	-	A10p04130.1_BraTUE	A08p35200.1_BraTUE	-
AT1G05560	AKBr1	ABraLFAT1G05560	-	-	A10p04050.1_BraBRO	-	-	A10p04190.1_BraCCA	-	-	A10p04200.1_BraCCB	-	-	BraA10g004290.3.1C	-	-	A10p03880.1_BraCXA	-	-	A10p04270.1_BraCXB	-	-	A10p04220.1_BraMIZ	-	-	Ann421750.1_BraOIA	-	-	A10p04370.1_BraOIB	-	-	Ann163680.1_BraOIC	-	-	A10p02440.1_BraPCA	-	-	A10p04090.1_BraPCB	-	-	A10p04210.1_BraTCA	-	-	A10p04220.1_BraTUA	-	-	A10p04140.1_BraTUE	-	-
AT1G05570	AKBr1	ABraLFAT1G05570	-	-	A10p04320.1_BraBRO	-	-	A10p04200.1_BraCCA	-	-	A10p04210.1_BraCCB	-	-	BraA10g004300.3.1C	-	-	A10p03890.1_BraCXA	-	-	A10p04280.1_BraCXB	-	-	A10p04230.1_BraMIZ	-	-	Ann421740.1_BraOIA	-	-	A10p04380.1_BraOIB	-	-	Ann163690.1_BraOIC	-	-	A10p02450.1_BraPCA	-	-	A10p04100.1_BraPCB	-	-	A10p04220.1_BraTCA	-	-	A10p04230.1_BraTUA	-	-	A10p04150.1_BraTUE	-	-
AT1G05575	AKBr1	ABraLFAT1G05575	-	-	-	-	-	-	-	-	A10p04230.1_BraCCB	-	-	BraA10g004310.3.1C	-	-	A10p03900.1_BraCXA	-	-	A10p04290.1_BraCXB	-	-	A10p04240.1_BraMIZ	-	-	Ann421730.1_BraOIA	-	-	A10p04390.1_BraOIB	-	-	Ann163700.1_BraOIC	-	-	-	-	-	-	-	-	A10p04230.1_BraTCA	-	-	A10p04250.1_BraTUA	-	-	-	-	-
AT1G05577	AKBr1	ABraLFAT1G05577	-	ABraMF2AT1G05577	A10p04430.1_BraBRO	-	A09p64240.1_BraBRO	A10p04240.1_BraCCA	-	A09p65480.1_BraCCA	A10p04260.1_BraCCB	-	A09p59870.1_BraCCB	BraA10g004350.3.1C	-	BraA09g065320.3.1C	A10p03910.1_BraCXA	-	A09p58750.1_BraCXA	A10p04330.1_BraCXB	-	A09p63680.1_BraCXB	A10p04280.1_BraMIZ	-	A09p61470.1_BraMIZ	Ann421680.1_BraOIA	-	Ann372200.1_BraOIA	A10p04400.1_BraOIB	-	A09p62760.1_BraOIB	Ann163750.1_BraOIC	-	Ann217050.1_BraOIC	A10p02490.1_BraPCA	-	A09p66190.1_BraPCA	A10p04140.1_BraPCB	-	A09p64760.1_BraPCB	A10p04290.1_BraTCA	-	A09p64600.1_BraTCA	A10p04290.1_BraTUA	-	A09p69720.1_BraTUA	A10p04190.1_BraTUE	-	A09p65390.1_BraTUE
AT1G05580	AKBr1	ABraLFAT1G05580	-	-	A10p04440.1_BraBRO	-	-	A10p04250.1_BraCCA	-	-	A10p04270.1_BraCCB	-	-	BraA10g004360.3.1C	-	-	A10p04000.1_BraCXA	-	-	A10p04340.1_BraCXB	-	-	A10p04290.1_BraMIZ	-	-	Ann421670.1_BraOIA	-	-	A10p04450.1_BraOIB	-	-	Ann163760.1_BraOIC	-	-	A10p02500.1_BraPCA	-	-	A10p04150.1_BraPCB	-	-	A10p04300.1_BraTCA	-	-	A10p04310.1_BraTUA	-	-	A10p04200.1_BraTUE	-	-
AT1G05590	AKBr1	-	-	ABraMF2AT1G05590	-	-	A09p64230.1_BraBRO	-	-	A09p65470.1_BraCCA	-	-	A09p59860.1_BraCCB	-	-	BraA09g065310.3.1C	-	-	A09p58730.1_BraCXA	-	-	A09p63670.1_BraCXB	-	-	-	-	-	Ann372210.1_BraOIA	-	-	A09p62750.1_BraOIB	-	-	Ann217040.1_BraOIC	-	-	A09p66180.1_BraPCA	-	-	A09p64750.1_BraPCB	-	-	A09p64590.1_BraTCA	-	-	A09p69710.1_BraTUA	-	-	A09p65380.1_BraTUE
AT1G05600	AKBr1	ABraLFAT1G05600	-	-	A10p04450.1_BraBRO	-	-	A10p04260.1_BraCCA	-	-	A10p04280.1_BraCCB	-	-	BraA10g004370.3.1C	-	-	A10p04010.1_BraCXA	-	-	A10p04350.1_BraCXB	-	-	A10p04300.1_BraMIZ	-	-	Ann421660.1_BraOIA	-	-	A10p04460.1_BraOIB	-	-	Ann163770.1_BraOIC	-	-	A10p02510.1_BraPCA	-	-	A10p04160.1_BraPCB	-	-	A10p04310.1_BraTCA	-	-	A10p04320.1_BraTUA	-	-	A10p04210.1_BraTUE	-	-
AT1G05610	AKBr1	ABraLFAT1G05610	-	-	A10p04460.1_BraBRO	-	-	A10p04270.1_BraCCA	-	-	A10p04290.1_BraCCB	-	-	BraA10g004380.3.1C	-	-	A10p04020.1_BraCXA	-	-	A10p04360.1_BraCXB	-	-	A10p04310.1_BraMIZ	-	-	Ann421650.1_BraOIA	-	-	A10p04470.1_BraOIB	-	-	Ann163780.1_BraOIC	-	-	A10p02520.1_BraPCA	-	-	A10p04170.1_BraPCB	-	-	A10p04320.1_BraTCA	-	-	A10p04330.1_BraTUA	-	-	A10p04220.1_BraTUE	-	-
AT1G05620	AKBr1	-	ABraMF1AT1G05620	ABraMF2AT1G05620	-	A08p35130.1_BraBRO	A09p64210.1_BraBRO	-	A08p35300.1_BraCCA	A09p65450.1_BraCCA	-	A08p33750.1_BraCCB	A09p59840.1_BraCCB	-	BraA08g034760.3.1C	BraA09g065290.3.1C	-	A08p31930.1_BraCXA	A09p58710.1_BraCXA	-	A08p34530.1_BraCXB	A09p63650.1_BraCXB	-	A08p33310.1_BraMIZ	-	-	Ann066510.1_BraOIA	Ann372230.1_BraOIA	-	A08p35040.1_BraOIB	A09p62730.1_BraOIB	-	Ann383530.1_BraOIC	Ann217020.1_BraOIC	-	A08p32810.1_BraPCA	A09p66160.1_BraPCA	-	A08p35040.1_BraPCB	A09p64730.1_BraPCB	-	A08p34650.1_BraTCA	A09p64570.1_BraTCA	-	A08p35780.1_BraTUA	A09p69690.1_BraTUA	-	A08p35190.1_BraTUE	A09p65360.1_BraTUE
AT1G05630	AKBr1	ABraLFAT1G05630	ABraMF1AT1G05630	ABraMF2AT1G05630	A10p04480.1_BraBRO	A08p35120.1_BraBRO	A09p64190.1_BraBRO	A10p04290.1_BraCCA	A08p35290.1_BraCCA	A09p65420.1_BraCCA	A10p04310.1_BraCCB	A08p33740.1_BraCCB	A09p59810.1_BraCCB	BraA10g004400.3.1C	BraA08g034750.3.1C	BraA09g065260.3.1C	A10p04040.1_BraCXA	A08p31920.1_BraCXA	A09p58690.1_BraCXA	A10p04380.1_BraCXB	A08p34520.1_BraCXB	A09p63630.1_BraCXB	A10p04330.1_BraMIZ	A08p33290.1_BraMIZ	-	Ann421630.1_BraOIA	Ann066500.1_BraOIA	Ann372250.1_BraOIA	A10p04490.1_BraOIB	A08p35030.1_BraOIB	A09p62710.1_BraOIB	Ann163800.1_BraOIC	Ann383540.1_BraOIC	Ann217000.1_BraOIC	A10p02550.1_BraPCA	A08p32800.1_BraPCA	A09p66120.1_BraPCA	A10p04200.1_BraPCB	A08p35030.1_BraPCB	A09p64700.1_BraPCB	A10p04360.1_BraTCA	A08p34640.1_BraTCA	A09p64540.1_BraTCA	A10p04350.1_BraTUA	A08p35770.1_BraTUA	A09p69670.1_BraTUA	A10p04240.1_BraTUE	A08p35180.1_BraTUE	A09p65330.1_BraTUE
AT1G05640	AKBr1	-	ABraMF1AT1G05640	-	-	A08p35110.1_BraBRO	-	-	A08p35280.1_BraCCA	-	-	A08p33730.1_BraCCB	-	-	BraA08g034740.3.1C	-	-	A08p31910.1_BraCXA	-	-	A08p34510.1_BraCXB	-	-	A08p33280.1_BraMIZ	-	-	Ann066490.1_BraOIA	-	-	A08p35020.1_BraOIB	-	-	Ann383550.1_BraOIC	-	-	A08p32790.1_BraPCA	-	-	A08p35020.1_BraPCB	-	-	A08p34630.1_BraTCA	-	-	A08p35760.1_BraTUA	-	-	A08p35170.1_BraTUE	-
AT1G05650	AKBr1	ABraLFAT1G05650	ABraMF1AT1G05650	-	A10p04490.1_BraBRO	A08p35090.1_BraBRO	-	A10p04300.1_BraCCA	A08p35260.1_BraCCA	-	A10p04320.1_BraCCB	A08p33710.1_BraCCB	-	BraA10g004410.3.1C	-	-	A10p04050.1_BraCXA	-	-	A10p04390.1_BraCXB	A08p34500.1_BraCXB	-	A10p04340.1_BraMIZ	A08p33270.1_BraMIZ	-	Ann421620.1_BraOIA	Ann066460.1_BraOIA	-	A10p04500.1_BraOIB	A08p35000.1_BraOIB	-	Ann163810.1_BraOIC	Ann383570.1_BraOIC	-	A10p02560.1_BraPCA	A08p32770.1_BraPCA	-	A10p04210.1_BraPCB	A08p35010.1_BraPCB	-	A10p04370.1_BraTCA	A08p34610.1_BraTCA	-	A10p04360.1_BraTUA	A08p35300.1_BraTUA	-	A10p04250.1_BraTUE	A08p35160.1_BraTUE	-
AT1G05670	AKBr1	ABraLFAT1G05670	ABraMF1AT1G05670	-	A10p04500.1_BraBRO	A08p35080.1_BraBRO	-	A10p04310.1_BraCCA	A08p35250.1_BraCCA	-	A10p04330.1_BraCCB	A08p33700.1_BraCCB	-	BraA10g004420.3.1C	BraA08g034730.3.1C	-	A10p04060.1_BraCXA	A08p31900.1_BraCXA	-	A10p04400.1_BraCXB	A08p34490.1_BraCXB	-	A10p04380.1_BraMIZ	A08p33260.1_BraMIZ	-	Ann420780.1_BraOIA	Ann066450.1_BraOIA	-	A10p04510.1_BraOIB	A08p34990.1_BraOIB	-	Ann163820.1_BraOIC	Ann383580.1_BraOIC	-	A10p02570.1_BraPCA	A08p32760.1_BraPCA	-	A10p04220.1_BraPCB	A08p35000.1_BraPCB	-	A10p04380.1_BraTCA	A08p34600.1_BraTCA	-	A10p04400.1_BraTUA	A08p35750.1_BraTUA	-	A10p04290.1_BraTUE	A08p35130.1_BraTUE	-
AT1G05690	AKBr1	-	ABraMF1AT1G05690	-	-	A08p35070.1_BraBRO	-	-	A08p35230.1_BraCCA	-	-	A08p33680.1_BraCCB	-	-	BraA08g034720.3.1C	-	-	A08p31890.1_BraCXA	-	-	A08p34480.1_BraCXB	-	-	A08p33250.1_BraMIZ	-	-	Ann066440.1_BraOIA	-	-	A08p34980.1_BraOIB	-	-	Ann383590.1_BraOIC	-	-	A08p32740.1_BraPCA	-	-	A08p34990.1_BraPCB	-	-	-	-	-	A08p35740.1_BraTUA	-	-	A08p35120.1_BraTUE	-
AT1G05700	AKBr1	ABraLFAT1G05700	ABraMF1AT1G05700	-	A10p04520.1_BraBRO	A08p35340.1_BraBRO	-	A10p04330.1_BraCCA	A08p35550.1_BraCCA	-	A10p04350.1_BraCCB	A08p33980.1_BraCCB	-	BraA10g004440.3.1C	BraA08g034980.3.1C	-	A10p04080.1_BraCXA	A08p32130.1_BraCXA	-	A10p04430.1_BraCXB	A08p34740.1_BraCXB	-	A10p04400.1_BraMIZ	A08p33500.1_BraMIZ	-	Ann421590.1_BraOIA	Ann066720.1_BraOIA	-	A10p04530.1_BraOIB	A08p35260.1_BraOIB	-	Ann163840.1_BraOIC	Ann383300.1_BraOIC	-	A10p02590.1_BraPCA	A08p33060.1_BraPCA	-	A10p04240.1_BraPCB	A08p35260.1_BraPCB	-	A10p04400.1_BraTCA	A08p34880.1_BraTCA	-	A10p04420.1_BraTUA	A08p35990.1_BraTUA	-	A10p04310.1_BraTUE	A08p35390.1_BraTUE	-
AT1G05710	AKBr1	ABraLFAT1G05710	-	-	A10p04530.1_BraBRO	-	-	A10p04340.1_BraCCA	-	-	A10p04360.1_BraCCB	-	-	BraA10g004450.3.1C	-	-	A10p04090.1_BraCXA	-	-	A10p04440.1_BraCXB	-	-	A10p04410.1_BraMIZ	-	-	Ann421580.1_BraOIA	-	-	A10p04540.1_BraOIB	-	-	Ann225160.1_BraOIC	-	-	A10p02600.1_BraPCA	-	-	A10p04250.1_BraPCB	-	-	A10p04410.1_BraTCA	-	-	A10p04430.1_BraTUA	-	-	A10p04320.1_BraTUE	-	-
AT1G05720	AKBr1	-	ABraMF1AT1G05720	ABraMF2AT1G05720	-	A08p35010.1_BraBRO	A09p64180.1_BraBRO	-	A08p35200.1_BraCCA	A09p65410.1_BraCCA	-	A08p33650.1_BraCCB	A09p59800.1_BraCCB	-	BraA08g034680.3.1C	BraA09g065250.3.1C	-	A08p31870.1_BraCXA	A09p58680.1_BraCXA	-	A08p34450.1_BraCXB	A09p63620.1_BraCXB	-	A08p33220.1_BraMIZ	-	-	Ann066410.1_BraOIA	Ann372270.1_BraOIA	-	A08p34960.1_BraOIB	A09p62700.1_BraOIB	-	Ann383620.1_BraOIC	Ann216990.1_BraOIC	-	A08p32710.1_BraPCA	A09p66110.1_BraPCA	-	A08p34960.1_BraPCB	A09p64690.1_BraPCB	-	A08p34580.1_BraTCA	A09p64530.1_BraTCA	-	A08p35710.1_BraTUA	A09p69660.1_BraTUA	-	A08p35100.1_BraTUE	A09p65320.1_BraTUE
AT1G05730	AKBr1	-	-	ABraMF2AT1G05730	-	-	A09p64170.1_BraBRO	-	-	A09p65400.1_BraCCA	-	-	A09p59790.1_BraCCB	-	-	BraA09g065240.3.1C	-	-	A09p58670.1_BraCXA	-	-	A09p63610.1_BraCXB	-	-	-	-	-	Ann372280.1_BraOIA	-	-	A09p62690.1_BraOIB	-	-	Ann216980.1_BraOIC	-	-	A09p66100.1_BraPCA	-	-	A09p64680.1_BraPCB	-	-	A09p64520.1_BraTCA	-	-	A09p69650.1_BraTUA	-	-	A09p65310.1_BraTUE
AT1G05750	AKBr1	-	ABraMF1AT1G05750	-	-	A08p35000.1_BraBRO	-	-	A08p35190.1_BraCCA	-	-	A08p33640.1_BraCCB	-	-	BraA08g034670.3.1C	-	-	A08p31860.1_BraCXA	-	-	A08p34440.1_BraCXB	-	-	A08p33210.1_BraMIZ	-	-	Ann066400.1_BraOIA	-	-	A08p34950.1_BraOIB	-	-	Ann383630.1_BraOIC	-	-	A08p32700.1_BraPCA	-	-	A08p34950.1_BraPCB	-	-	A08p34570.1_BraTCA	-	-	A08p35700.1_BraTUA	-	-	A08p35090.1_BraTUE	-
AT1G05760	AKBr1	ABraLFAT1G05760	-	-	A10p04540.1_BraBRO	-	-	A10p04350.1_BraCCA	-	-	A10p04370.1_BraCCB	-	-	BraA10g004460.3.1C	-	-	A10p04100.1_BraCXA	-	-	A10p04450.1_BraCXB	-	-	A10p04420.1_BraMIZ	-	-	Ann421570.1_BraOIA	-	-	A10p04550.1_BraOIB	-	-	Ann225150.1_BraOIC	-	-	A10p02610.1_BraPCA	-	-	A10p04260.1_BraPCB	-	-	A10p04420.1_BraTCA	-	-	A10p04440.1_BraTUA	-	-	A10p04330.1_BraTUE	-	-
AT1G05785	AKBr1	ABraLFAT1G05785	-	-	A10p04550.1_BraBRO	-	-	A10p04360.1_BraCCA	-	-	A10p04380.1_BraCCB	-	-	BraA10g004470.3.1C	-	-	A10p04110.1_BraCXA	-	-	A10p04460.1_BraCXB	-	-	A10p04430.1_BraMIZ	-	-	Ann421560.1_BraOIA	-	-	A10p04560.1_BraOIB	-	-	Ann225140.1_BraOIC	-	-	A10p02620.1_BraPCA	-	-	A10p04270.1_BraPCB	-	-	A10p04430.1_BraTCA	-	-	A10p04450.1_BraTUA	-	-	A10p04340.1_BraTUE	-	-
AT1G05790	AKBr1	ABraLFAT1G05790	ABraMF1AT1G05790	-	A10p04560.1_BraBRO	A08p34990.1_BraBRO	-	A10p04370.1_BraCCA	A08p35180.1_BraCCA	-	A10p04390.1_BraCCB	A08p33630.1_BraCCB	-	BraA10g004480.3.1C	BraA08g034660.3.1C	-	A10p04120.1_BraCXA	A08p31850.1_BraCXA	-	A10p04470.1_BraCXB	A08p34430.1_BraCXB	-	A10p04440.1_BraMIZ	A08p33200.1_BraMIZ	-	Ann421550.1_BraOIA	Ann066390.1_BraOIA	-	A10p04570.1_BraOIB	A08p34940.1_BraOIB	-	Ann225130.1_BraOIC	Ann383640.1_BraOIC	-	A10p02630.1_BraPCA	A08p32690.1_BraPCA	-	A10p04280.1_BraPCB	A08p34940.1_BraPCB	-	A10p04440.1_BraTCA	A08p34560.1_BraTCA	-	A10p04460.1_BraTUA	A08p35690.1_BraTUA	-	A10p04350.1_BraTUE	A08p35080.1_BraTUE	-
AT1G05800	AKBr1	ABraLFAT1G05800	-	-	A10p04570.1_BraBRO	-	-	A10p04380.1_BraCCA	-	-	A10p04400.1_BraCCB	-	-	BraA10g004490.3.1C	-	-	A10p04130.1_BraCXA	-	-	A10p04480.1_BraCXB	-	-	A10p04450.1_BraMIZ	-	-	Ann421540.1_BraOIA	-	-	A10p04580.1_BraOIB	-	-	Ann225120.1_BraOIC	-	-	A10p02640.1_BraPCA	-	-	A10p04290.1_BraPCB	-	-	A10p04450.1_BraTCA	-	-	A10p04470.1_BraTUA	-	-	A10p04360.1_BraTUE	-	-
AT1G05805	AKBr1	ABraLFAT1G05805	-	-	A10p04610.1_BraBRO	-	-	A10p04390.1_BraCCA	-	-	A10p04430.1_BraCCB	-	-	BraA10g004510.3.1C	-	-	A10p04140.1_BraCXA	-	-	A10p04500.1_BraCXB	-	-	A10p04460.1_BraMIZ	-	-	Ann421530.1_BraOIA	-	-	A10p04590.1_BraOIB	-	-	Ann225110.1_BraOIC	-	-	A10p02660.1_BraPCA	-	-	A10p04300.1_BraPCB	-	-	A10p04460.1_BraTCA	-	-	A10p04490.1_BraTUA	-	-	A10p04380.1_BraTUE	-	-
AT1G05810	AKBr1	-	-	ABraMF2AT1G05810	-	-	A09p64160.1_BraBRO	-	-	A09p65390.1_BraCCA	-	-	A09p59770.1_BraCCB	-	-	BraA09g065230.3.1C	-	-	A09p58660.1_BraCXA	-	-	A09p63600.1_BraCXB	-	-	A09p61420.1_BraMIZ	-	-	Ann372290.1_BraOIA	-	-	A09p62680.1_BraOIB	-	-	Ann216970.1_BraOIC	-	-	A09p66090.1_BraPCA	-	-	A09p64670.1_BraPCB	-	-	A09p64510.1_BraTCA	-	-	A09p69640.1_BraTUA	-	-	A09p65300.1_BraTUE
AT1G05820	AKBr1	-	ABraMF1AT1G05820	-	-	-	-	-	A08p35170.1_BraCCA	-	-	A08p33620.1_BraCCB	-	-	BraA08g034650.3.1C	-	-	A08p31840.1_BraCXA	-	-	A08p34420.1_BraCXB	-	-	A08p33190.1_BraMIZ	-	-	Ann066380.1_BraOIA	-	-	A08p34930.1_BraOIB	-	-	Ann383650.1_BraOIC	-	-	A08p32680.1_BraPCA	-	-	A08p34930.1_BraPCB	-	-	A08p34550.1_BraTCA	-	-	A08p35670.1_BraTUA	-	-	-	-
AT1G05835	AKBr1	-	ABraMF1AT1G05835	-	-	A08p34980.1_BraBRO	-	-	A08p35160.1_BraCCA	-	-	A08p33610.1_BraCCB	-	-	BraA08g034640.3.1C	-	-	A08p31820.1_BraCXA	-	-	A08p34410.1_BraCXB	-	-	A08p33180.1_BraMIZ	-	-	Ann066370.1_BraOIA	-	-	A08p34920.1_BraOIB	-	-	Ann383660.1_BraOIC	-	-	A08p32670.1_BraPCA	-	-	A08p34920.1_BraPCB	-	-	A08p34540.1_BraTCA	-	-	A08p35660.1_BraTUA	-	-	A08p35070.1_BraTUE	-
AT1G05840	AKBr1	-	-	ABraMF2AT1G05840	-	-	A09p64150.1_BraBRO	-	-	-	-	-	A09p59750.1_BraCCB	-	-	-	-	-	A09p58640.1_BraCXA	-	-	A09p63580.1_BraCXB	-	-	A09p61370.1_BraMIZ	-	-	Ann372310.1_BraOIA	-	-	A09p62660.1_BraOIB	-	-	Ann216950.1_BraOIC	-	-	-	-	-	A09p64650.1_BraPCB	-	-	A09p64490.1_BraTCA	-	-	-	-	-	A09p65280.1_BraTUE
AT1G05850	AKBr1	ABraLFAT1G05850	ABraMF1AT1G05850	-	A10p04620.1_BraBRO	A08p34970.1_BraBRO	-	A10p04400.1_BraCCA	A08p35150.1_BraCCA	-	A10p04440.1_BraCCB	A08p33600.1_BraCCB	-	BraA10g004520.3.1C	BraA08g034630.3.1C	-	A10p04150.1_BraCXA	A08p31810.1_BraCXA	-	A10p04510.1_BraCXB	A08p34400.1_BraCXB	-	A10p04470.1_BraMIZ	A08p33170.1_BraMIZ	-	Ann421520.1_BraOIA	Ann066360.1_BraOIA	-	A10p04600.1_BraOIB	A08p34910.1_BraOIB	-	Ann225100.1_BraOIC	Ann383670.1_BraOIC	-	A10p02680.1_BraPCA	A08p32660.1_BraPCA	-	A10p04320.1_BraPCB	A08p34910.1_BraPCB	-	A10p04470.1_BraTCA	A08p34530.1_BraTCA	-	A10p04500.1_BraTUA	A08p35650.1_BraTUA	-	A10p04390.1_BraTUE	A08p35060.1_BraTUE	-
AT1G05860	AKBr1	ABraLFAT1G05860	ABraMF1AT1G05860	-	A10p04630.1_BraBRO	A08p34960.1_BraBRO	-	A10p04410.1_BraCCA	A08p35140.1_BraCCA	-	A10p04450.1_BraCCB	A08p33590.1_BraCCB	-	BraA10g004530.3.1C	BraA08g034620.3.1C	-	A10p04160.1_BraCXA	A08p31800.1_BraCXA	-	A10p04520.1_BraCXB	A08p34390.1_BraCXB	-	A10p04480.1_BraMIZ	A08p33160.1_BraMIZ	-	Ann421510.1_BraOIA	Ann066350.1_BraOIA	-	A10p04610.1_BraOIB	A08p34900.1_BraOIB	-	Ann225090.1_BraOIC	Ann383680.1_BraOIC	-	A10p02690.1_BraPCA	A08p32650.1_BraPCA	-	A10p04330.1_BraPCB	A08p34900.1_BraPCB	-	A10p04480.1_BraTCA	A08p34520.1_BraTCA	-	A10p04510.1_BraTUA	A08p35640.1_BraTUA	-	A10p04400.1_BraTUE	A08p35050.1_BraTUE	-
AT1G05870	AKBr1	ABraLFAT1G05870	-	ABraMF2AT1G05870	A10p04640.1_BraBRO	-	-	A10p04420.1_BraCCA	-	-	A10p04460.1_BraCCB	-	-	BraA10g004540.3.1C	-	-	A10p04170.1_BraCXA	-	A09p58630.1_BraCXA	A10p04530.1_BraCXB	-	A09p63570.1_BraCXB	A10p04490.1_BraMIZ	-	A09p61360.1_BraMIZ	Ann421500.1_BraOIA	-	Ann372320.1_BraOIA	A10p04620.1_BraOIB	-	A09p62650.1_BraOIB	Ann225080.1_BraOIC	-	Ann216940.1_BraOIC	A10p02700.1_BraPCA	-	-	A10p04340.1_BraPCB	-	-	A10p04490.1_BraTCA	-	A09p64480.1_BraTCA	A10p04520.1_BraTUA	-	-	A10p04410.1_BraTUE	-	-
AT1G05880	AKBr1	ABraLFAT1G05880	ABraMF1AT1G05880	-	A10p04650.1_BraBRO	A08p34950.1_BraBRO	-	A10p04430.1_BraCCA	A08p35130.1_BraCCA	-	A10p04470.1_BraCCB	A08p33580.1_BraCCB	-	BraA10g004550.3.1C	BraA08g034610.3.1C	-	A10p04180.1_BraCXA	A08p31790.1_BraCXA	-	A10p04540.1_BraCXB	-	-	A10p04500.1_BraMIZ	A08p33150.1_BraMIZ	-	Ann421490.1_BraOIA	-	-	A10p04630.1_BraOIB	-	-	Ann225070.1_BraOIC	Ann383690.1_BraOIC	-	A10p02710.1_BraPCA	-	-	A10p04350.1_BraPCB	A08p34890.1_BraPCB	-	A10p04500.1_BraTCA	A08p34510.1_BraTCA	-	A10p04530.1_BraTUA	A08p35630.1_BraTUA	-	A10p04430.1_BraTUE	-	-
AT1G05894	AKBr1	-	ABraMF1AT1G05894	-	-	A08p34940.1_BraBRO	-	-	A08p35120.1_BraCCA	-	-	-	-	-	BraA08g034600.3.1C	-	-	A08p31780.1_BraCXA	-	-	A08p34380.1_BraCXB	-	-	A08p33140.1_BraMIZ	-	-	Ann066340.1_BraOIA	-	-	A08p34890.1_BraOIB	-	-	Ann383700.1_BraOIC	-	-	A08p32640.1_BraPCA	-	-	A08p34870.1_BraPCB	-	-	A08p34500.1_BraTCA	-	-	A08p35620.1_BraTUA	-	-	A08p35040.1_BraTUE	-
AT1G05900	AKBr1	-	-	ABraMF2AT1G05900	-	-	A09p64140.1_BraBRO	-	-	A09p65380.1_BraCCA	-	-	A09p59740.1_BraCCB	-	-	BraA09g065220.3.1C	-	-	A09p58620.1_BraCXA	-	-	A09p63560.1_BraCXB	-	-	A09p61350.1_BraMIZ	-	-	Ann372300.1_BraOIA	-	-	A09p62640.1_BraOIB	-	-	Ann216930.1_BraOIC	-	-	A09p66080.1_BraPCA	-	-	A09p64640.1_BraPCB	-	-	A09p64470.1_BraTCA	-	-	A09p69630.1_BraTUA	-	-	A09p65270.1_BraTUE
AT1G05910	AKBr1	ABraLFAT1G05910	-	ABraMF2AT1G05910	A10p04700.1_BraBRO	-	A09p64130.1_BraBRO	A10p04460.1_BraCCA	-	A09p65370.1_BraCCA	A10p04530.1_BraCCB	-	A09p59730.1_BraCCB	BraA10g004580.3.1C	-	BraA09g065210.3.1C	A10p04210.1_BraCXA	-	A09p58610.1_BraCXA	A10p04600.1_BraCXB	-	A09p63550.1_BraCXB	A10p04530.1_BraMIZ	-	A09p61340.1_BraMIZ	Ann421430.1_BraOIA	-	Ann372340.1_BraOIA	A10p04670.1_BraOIB	-	A09p62630.1_BraOIB	Ann225030.1_BraOIC	-	Ann216920.1_BraOIC	A10p02770.1_BraPCA	-	A09p66070.1_BraPCA	A10p04400.1_BraPCB	-	A09p64630.1_BraPCB	A10p04560.1_BraTCA	-	A09p64460.1_BraTCA	A10p04560.1_BraTUA	-	A09p69620.1_BraTUA	A10p04480.1_BraTUE	-	A09p65260.1_BraTUE
AT1G05920	AKBr1	ABraLFAT1G05920	-	-	A10p04710.1_BraBRO	-	-	A10p04470.1_BraCCA	-	-	A10p04540.1_BraCCB	-	-	BraA10g004590.3.1C	-	-	A10p04220.1_BraCXA	-	-	A10p04610.1_BraCXB	-	-	A10p04540.1_BraMIZ	-	-	Ann421420.1_BraOIA	-	-	A10p04680.1_BraOIB	-	-	Ann225020.1_BraOIC	-	-	A10p02780.1_BraPCA	-	-	A10p04410.1_BraPCB	-	-	A10p04570.1_BraTCA	-	-	A10p04570.1_BraTUA	-	-	A10p04490.1_BraTUE	-	-
AT1G05950	AKBr1	-	-	ABraMF2AT1G05950	-	-	A09p64100.1_BraBRO	-	-	A09p65350.1_BraCCA	-	-	A09p59710.1_BraCCB	-	-	BraA09g065180.3.1C	-	-	A09p58580.1_BraCXA	-	-	A09p63520.1_BraCXB	-	-	A09p61310.1_BraMIZ	-	-	Ann372350.1_BraOIA	-	-	A09p62600.1_BraOIB	-	-	Ann216890.1_BraOIC	-	-	A09p66050.1_BraPCA	-	-	A09p64610.1_BraPCB	-	-	A09p64430.1_BraTCA	-	-	A09p69570.1_BraTUA	-	-	A09p65230.1_BraTUE
AT1G05970	AKBr1	ABraLFAT1G05970	-	-	A10p04730.1_BraBRO	-	-	A10p04490.1_BraCCA	-	-	A10p04560.1_BraCCB	-	-	BraA10g004610.3.1C	-	-	A10p04240.1_BraCXA	-	-	A10p04630.1_BraCXB	-	-	A10p04560.1_BraMIZ	-	-	Ann421400.1_BraOIA	-	-	A10p04700.1_BraOIB	-	-	Ann225000.1_BraOIC	-	-	A10p02800.1_BraPCA	-	-	A10p04430.1_BraPCB	-	-	A10p04590.1_BraTCA	-	-	A10p04590.1_BraTUA	-	-	A10p04510.1_BraTUE	-	-
AT1G05990	AKBr1	-	ABraMF1AT1G05990	ABraMF2AT1G05990	-	-	-	-	-	A09p65330.1_BraCCA	-	A08p33560.1_BraCCB	A09p59690.1_BraCCB	-	BraA08g034580.3.1C	BraA09g065160.3.1C	-	A08p31760.1_BraCXA	A09p58560.1_BraCXA	-	-	-	-	A08p33120.1_BraMIZ	-	-	Ann066320.1_BraOIA	Ann372390.1_BraOIA	-	A08p34870.1_BraOIB	-	-	Ann383720.1_BraOIC	-	-	-	A09p66030.1_BraPCA	-	A08p34850.1_BraPCB	A09p64590.1_BraPCB	-	A08p34480.1_BraTCA	A09p64410.1_BraTCA	-	-	A09p69550.1_BraTUA	-	A08p35020.1_BraTUE	A09p65210.1_BraTUE
AT1G06000	AKBr1	-	-	ABraMF2AT1G06000	-	-	-	-	-	-	-	-	-	-	-	-	-	-	-	-	-	-	-	-	-	-	-	-	-	-	-	-	-	-	-	-	-	-	-	-	-	-	-	-	-	A09p69530.1_BraTUA	-	-	-
AT1G06010	AKBr1	-	ABraMF1AT1G06010	ABraMF2AT1G06010	-	A08p34920.1_BraBRO	A09p64080.1_BraBRO	-	A08p35100.1_BraCCA	-	-	-	A09p59680.1_BraCCB	-	BraA08g034570.3.1C	BraA09g065150.3.1C	-	A08p31750.1_BraCXA	-	-	A08p34360.1_BraCXB	-	-	-	A09p61290.1_BraMIZ	-	Ann066310.1_BraOIA	-	-	A08p34860.1_BraOIB	A09p62580.1_BraOIB	-	Ann383730.1_BraOIC	Ann216870.1_BraOIC	-	A08p32620.1_BraPCA	-	-	A08p34840.1_BraPCB	-	-	A08p34470.1_BraTCA	A09p64400.1_BraTCA	-	A08p35600.1_BraTUA	A09p69520.1_BraTUA	-	A08p35000.1_BraTUE	-
AT1G06020	AKBr1	ABraLFAT1G06020	ABraMF1AT1G06020	ABraMF2AT1G06020	A10p04740.1_BraBRO	A08p34910.1_BraBRO	-	A10p04510.1_BraCCA	A08p35090.1_BraCCA	A09p65320.1_BraCCA	A10p04570.1_BraCCB	A08p33550.1_BraCCB	A09p59670.1_BraCCB	BraA10g004630.3.1C	BraA08g034560.3.1C	BraA09g065140.3.1C	A10p04250.1_BraCXA	A08p31740.1_BraCXA	A09p58550.1_BraCXA	A10p04640.1_BraCXB	A08p34350.1_BraCXB	A09p63490.1_BraCXB	A10p04570.1_BraMIZ	A08p33110.1_BraMIZ	-	Ann421390.1_BraOIA	Ann066300.1_BraOIA	Ann372400.1_BraOIA	A10p04710.1_BraOIB	A08p34850.1_BraOIB	-	Ann224990.1_BraOIC	Ann383740.1_BraOIC	-	A10p02820.1_BraPCA	A08p32610.1_BraPCA	A09p66020.1_BraPCA	A10p04450.1_BraPCB	A08p34830.1_BraPCB	A09p64580.1_BraPCB	A10p04600.1_BraTCA	A08p34460.1_BraTCA	-	A10p04610.1_BraTUA	A08p35590.1_BraTUA	A09p69510.1_BraTUA	A10p04530.1_BraTUE	A08p34990.1_BraTUE	-
AT1G06040	AKBr1	ABraLFAT1G06040	ABraMF1AT1G06040	ABraMF2AT1G06040	A10p04750.1_BraBRO	A08p34900.1_BraBRO	A09p64070.1_BraBRO	A10p04520.1_BraCCA	A08p35080.1_BraCCA	A09p65310.1_BraCCA	A10p04580.1_BraCCB	A08p33540.1_BraCCB	A09p59660.1_BraCCB	BraA10g004640.3.1C	BraA08g034550.3.1C	BraA09g065130.3.1C	A10p04260.1_BraCXA	A08p31730.1_BraCXA	A09p58540.1_BraCXA	A10p04650.1_BraCXB	A08p34340.1_BraCXB	A09p63480.1_BraCXB	A10p04580.1_BraMIZ	A08p33100.1_BraMIZ	A09p61280.1_BraMIZ	Ann421380.1_BraOIA	Ann066290.1_BraOIA	Ann372410.1_BraOIA	A10p04720.1_BraOIB	A08p34840.1_BraOIB	A09p62570.1_BraOIB	Ann224980.1_BraOIC	Ann383750.1_BraOIC	Ann216860.1_BraOIC	A10p02830.1_BraPCA	A08p32600.1_BraPCA	A09p66010.1_BraPCA	A10p04460.1_BraPCB	A08p34820.1_BraPCB	A09p64570.1_BraPCB	A10p04610.1_BraTCA	A08p34450.1_BraTCA	A09p64390.1_BraTCA	A10p04620.1_BraTUA	A08p35580.1_BraTUA	A09p69500.1_BraTUA	A10p04540.1_BraTUE	A08p34980.1_BraTUE	A09p65200.1_BraTUE
AT1G06050	AKBr1	ABraLFAT1G06050	-	-	A10p04760.1_BraBRO	-	-	A10p04530.1_BraCCA	-	-	A10p04590.1_BraCCB	-	-	BraA10g004650.3.1C	-	-	A10p04270.1_BraCXA	-	-	A10p04660.1_BraCXB	-	-	A10p04590.1_BraMIZ	-	-	Ann421370.1_BraOIA	-	-	A10p04730.1_BraOIB	-	-	Ann224970.1_BraOIC	-	-	A10p02840.1_BraPCA	-	-	A10p04470.1_BraPCB	-	-	A10p04620.1_BraTCA	-	-	A10p04630.1_BraTUA	-	-	A10p04550.1_BraTUE	-	-
AT1G06060	AKBr1	ABraLFAT1G06060	ABraMF1AT1G06060	-	A10p04770.1_BraBRO	A08p34890.1_BraBRO	-	-	A08p35070.1_BraCCA	-	-	A08p33530.1_BraCCB	-	-	BraA08g034540.3.1C	-	-	A08p31720.1_BraCXA	-	-	A08p34330.1_BraCXB	-	-	A08p33090.1_BraMIZ	-	-	Ann066280.1_BraOIA	-	-	A08p34830.1_BraOIB	-	Ann224960.1_BraOIC	Ann383760.1_BraOIC	-	-	A08p32590.1_BraPCA	-	-	A08p34810.1_BraPCB	-	-	A08p34440.1_BraTCA	-	-	A08p35560.1_BraTUA	-	-	A08p34970.1_BraTUE	-
AT1G06070	AKBr1	ABraLFAT1G06070	ABraMF1AT1G06070	-	A10p04780.1_BraBRO	A08p34880.1_BraBRO	-	A10p04540.1_BraCCA	A08p35060.1_BraCCA	-	A10p04600.1_BraCCB	A08p33520.1_BraCCB	-	BraA10g004660.3.1C	BraA08g034530.3.1C	-	A10p04280.1_BraCXA	A08p31710.1_BraCXA	-	A10p04670.1_BraCXB	A08p34320.1_BraCXB	-	A10p04600.1_BraMIZ	A08p33080.1_BraMIZ	-	Ann421360.1_BraOIA	Ann066270.1_BraOIA	-	A10p04740.1_BraOIB	A08p34820.1_BraOIB	-	Ann224950.1_BraOIC	Ann383770.1_BraOIC	-	A10p02850.1_BraPCA	A08p32580.1_BraPCA	-	A10p04480.1_BraPCB	A08p34800.1_BraPCB	-	A10p04630.1_BraTCA	A08p34430.1_BraTCA	-	A10p04640.1_BraTUA	A08p35550.1_BraTUA	-	A10p04560.1_BraTUE	A08p34960.1_BraTUE	-
AT1G06110	AKBr1	ABraLFAT1G06110	ABraMF1AT1G06110	-	A10p04810.1_BraBRO	A08p34860.1_BraBRO	-	A10p04570.1_BraCCA	A08p35040.1_BraCCA	-	A10p04630.1_BraCCB	A08p33500.1_BraCCB	-	BraA10g004690.3.1C	BraA08g034510.3.1C	-	A10p04310.1_BraCXA	A08p31690.1_BraCXA	-	A10p04690.1_BraCXB	A08p34300.1_BraCXB	-	A10p04630.1_BraMIZ	A08p33060.1_BraMIZ	-	Ann421330.1_BraOIA	Ann066250.1_BraOIA	-	A10p04770.1_BraOIB	A08p34800.1_BraOIB	-	Ann224920.1_BraOIC	Ann383790.1_BraOIC	-	A10p02880.1_BraPCA	A08p32560.1_BraPCA	-	A10p04510.1_BraPCB	A08p34780.1_BraPCB	-	A10p04660.1_BraTCA	A08p34410.1_BraTCA	-	A10p04670.1_BraTUA	A08p35530.1_BraTUA	-	A10p04600.1_BraTUE	A08p34940.1_BraTUE	-
AT1G06130	AKBr1	-	-	ABraMF2AT1G06130	-	-	A09p64020.1_BraBRO	-	-	A09p65270.1_BraCCA	-	-	A09p59630.1_BraCCB	-	-	BraA09g065080.3.1C	-	-	A09p58500.1_BraCXA	-	-	A09p63460.1_BraCXB	-	-	A09p61240.1_BraMIZ	-	-	Ann194410.1_BraOIA	-	-	A09p62530.1_BraOIB	-	-	Ann216820.1_BraOIC	-	-	A09p65970.1_BraPCA	-	-	A09p64530.1_BraPCB	-	-	A09p64350.1_BraTCA	-	-	A09p69450.1_BraTUA	-	-	A09p65150.1_BraTUE
AT1G06135	AKBr1	ABraLFAT1G06135	-	-	A10p04820.1_BraBRO	-	-	-	-	-	-	-	-	BraA10g004700.3.1C	-	-	-	-	-	-	-	-	A10p04640.1_BraMIZ	-	-	-	-	-	A10p04800.1_BraOIB	-	-	Ann224900.1_BraOIC	-	-	-	-	-	A10p04520.1_BraPCB	-	-	A10p04670.1_BraTCA	-	-	A10p04680.1_BraTUA	-	-	-	-	-
AT1G06137	AKBr1	-	-	ABraMF2AT1G06137	-	-	-	-	-	A09p65260.1_BraCCA	-	-	A09p59620.1_BraCCB	-	-	BraA09g065070.3.1C	-	-	A09p58490.1_BraCXA	-	-	A09p63450.1_BraCXB	-	-	A09p61230.1_BraMIZ	-	-	Ann194420.1_BraOIA	-	-	A09p62520.1_BraOIB	-	-	Ann216810.1_BraOIC	-	-	A09p65960.1_BraPCA	-	-	A09p64520.1_BraPCB	-	-	A09p64340.1_BraTCA	-	-	-	-	-	-
AT1G06140	AKBr1	ABraLFAT1G06140	-	ABraMF2AT1G06140	-	-	A09p64010.1_BraBRO	A10p04580.1_BraCCA	-	A09p65250.1_BraCCA	A10p04640.1_BraCCB	-	A09p59610.1_BraCCB	BraA10g004710.3.1C	-	BraA09g065060.3.1C	A10p04320.1_BraCXA	-	A09p58480.1_BraCXA	A10p04700.1_BraCXB	-	A09p63440.1_BraCXB	A10p04650.1_BraMIZ	-	A09p61220.1_BraMIZ	Ann421320.1_BraOIA	-	Ann194430.1_BraOIA	-	-	A09p62510.1_BraOIB	Ann224880.1_BraOIC	-	Ann216800.1_BraOIC	A10p02890.1_BraPCA	-	A09p65950.1_BraPCA	-	-	A09p64510.1_BraPCB	-	-	A09p64330.1_BraTCA	A10p04690.1_BraTUA	-	A09p69440.1_BraTUA	A10p04610.1_BraTUE	-	A09p65140.1_BraTUE
AT1G06160	AKBr1	ABraLFAT1G06160	-	ABraMF2AT1G06160	A10p04940.1_BraBRO	-	A09p64000.1_BraBRO	-	-	A09p65240.1_BraCCA	A10p04300.1_BraCCB	-	A09p59600.1_BraCCB	BraA10g004750.3.1C	-	BraA09g065050.3.1C	A10p04360.1_BraCXA	-	A09p58470.1_BraCXA	A10p04740.1_BraCXB	-	A09p63430.1_BraCXB	A10p04680.1_BraMIZ	-	A09p61210.1_BraMIZ	Ann421290.1_BraOIA	-	Ann194440.1_BraOIA	A10p04820.1_BraOIB	-	A09p62500.1_BraOIB	Ann224830.1_BraOIC	-	Ann216790.1_BraOIC	A10p02540.1_BraPCA	-	A09p65940.1_BraPCA	A10p04190.1_BraPCB	-	A09p64500.1_BraPCB	A10p04340.1_BraTCA	-	A09p64320.1_BraTCA	A10p04730.1_BraTUA	-	A09p69430.1_BraTUA	A10p04640.1_BraTUE	-	A09p65130.1_BraTUE
AT1G06170	AKBr1	ABraLFAT1G06170	-	ABraMF2AT1G06170	A10p04900.1_BraBRO	-	-	A10p04690.1_BraCCA	-	-	A10p04820.1_BraCCB	-	-	BraA10g004840.3.1C	-	-	A10p04420.1_BraCXA	-	-	A10p04780.1_BraCXB	-	-	A10p04720.1_BraMIZ	-	-	Ann421230.1_BraOIA	-	-	A10p04860.1_BraOIB	-	A09p62490.1_BraOIB	Ann224780.1_BraOIC	-	-	A10p02960.1_BraPCA	-	-	A10p04620.1_BraPCB	-	-	A10p04730.1_BraTCA	-	-	A10p04750.1_BraTUA	-	-	A10p04680.1_BraTUE	-	-
AT1G06180	AKBr1	ABraLFAT1G06180	-	-	A10p04890.1_BraBRO	-	-	A10p04700.1_BraCCA	-	-	A10p04830.1_BraCCB	-	-	BraA10g004850.3.1C	-	-	A10p04430.1_BraCXA	-	-	A10p04790.1_BraCXB	-	-	A10p04730.1_BraMIZ	-	-	Ann421220.1_BraOIA	-	-	A10p04980.1_BraOIB	-	-	Ann224770.1_BraOIC	-	-	A10p02970.1_BraPCA	-	-	A10p04630.1_BraPCB	-	-	A10p04740.1_BraTCA	-	-	A10p04760.1_BraTUA	-	-	A10p04840.1_BraTUE	-	-
AT1G06190	AKBr1	ABraLFAT1G06190	-	-	A10p04880.1_BraBRO	-	-	A10p04710.1_BraCCA	-	-	A10p04840.1_BraCCB	-	-	BraA10g004860.3.1C	-	-	A10p04440.1_BraCXA	-	-	A10p04800.1_BraCXB	-	-	A10p04740.1_BraMIZ	-	-	Ann421210.1_BraOIA	-	-	A10p05000.1_BraOIB	-	-	Ann224750.1_BraOIC	-	-	A10p02980.1_BraPCA	-	-	A10p04640.1_BraPCB	-	-	A10p04750.1_BraTCA	-	-	A10p04770.1_BraTUA	-	-	A10p04850.1_BraTUE	-	-
AT1G06200	AKBr1	ABraLFAT1G06200	ABraMF1AT1G06200	-	A10p04870.1_BraBRO	A08p34850.1_BraBRO	-	A10p04720.1_BraCCA	A08p35030.1_BraCCA	-	A10p04850.1_BraCCB	A08p33490.1_BraCCB	-	BraA10g004870.3.1C	BraA08g034500.3.1C	-	A10p04450.1_BraCXA	A08p31680.1_BraCXA	-	-	A08p34290.1_BraCXB	-	A10p04750.1_BraMIZ	A08p33050.1_BraMIZ	-	Ann421200.1_BraOIA	Ann066240.1_BraOIA	-	A10p05010.1_BraOIB	A08p34790.1_BraOIB	-	Ann224740.1_BraOIC	Ann383800.1_BraOIC	-	A10p02990.1_BraPCA	A08p32550.1_BraPCA	-	A10p04650.1_BraPCB	A08p34770.1_BraPCB	-	A10p04760.1_BraTCA	A08p34400.1_BraTCA	-	A10p04780.1_BraTUA	A08p35520.1_BraTUA	-	A10p04860.1_BraTUE	A08p34930.1_BraTUE	-
AT1G06220	AKBr1	-	ABraMF1AT1G06220	ABraMF2AT1G06220	-	A08p34830.1_BraBRO	-	-	A08p35010.1_BraCCA	-	-	A08p33470.1_BraCCB	-	-	BraA08g034480.3.1C	-	-	A08p31660.1_BraCXA	A09p58440.1_BraCXA	-	A08p34270.1_BraCXB	-	-	A08p33030.1_BraMIZ	-	-	Ann066220.1_BraOIA	-	-	A08p34770.1_BraOIB	-	-	Ann383820.1_BraOIC	-	-	A08p32530.1_BraPCA	-	-	A08p34750.1_BraPCB	-	-	A08p34380.1_BraTCA	-	-	A08p35500.1_BraTUA	A09p69410.1_BraTUA	-	A08p34910.1_BraTUE	-
AT1G06225	AKBr1	ABraLFAT1G06225	-	-	A10p04850.1_BraBRO	-	-	A10p04740.1_BraCCA	-	-	-	-	-	-	-	-	A10p04470.1_BraCXA	-	-	A10p04820.1_BraCXB	-	-	-	-	-	-	-	-	A10p05040.1_BraOIB	-	-	Ann224720.1_BraOIC	-	-	A10p03010.1_BraPCA	-	-	-	-	-	A10p04780.1_BraTCA	-	-	-	-	-	-	-	-
AT1G06230	AKBr1	ABraLFAT1G06230	ABraMF1AT1G06230	ABraMF2AT1G06230	-	A08p34820.1_BraBRO	A09p63980.1_BraBRO	A10p04770.1_BraCCA	A08p35000.1_BraCCA	A09p65220.1_BraCCA	A10p04880.1_BraCCB	A08p33460.1_BraCCB	A09p59580.1_BraCCB	BraA10g004900.3.1C	BraA08g034470.3.1C	BraA09g065030.3.1C	A10p04510.1_BraCXA	A08p31650.1_BraCXA	A09p58400.1_BraCXA	A10p04900.1_BraCXB	A08p34260.1_BraCXB	A09p63410.1_BraCXB	A10p04780.1_BraMIZ	A08p33020.1_BraMIZ	A09p61190.1_BraMIZ	Ann421170.1_BraOIA	Ann066210.1_BraOIA	Ann194460.1_BraOIA	A10p05080.1_BraOIB	A08p34760.1_BraOIB	A09p62470.1_BraOIB	Ann224690.1_BraOIC	Ann383830.1_BraOIC	Ann216770.1_BraOIC	A10p03040.1_BraPCA	A08p32510.1_BraPCA	A09p65920.1_BraPCA	A10p04730.1_BraPCB	A08p34740.1_BraPCB	A09p64480.1_BraPCB	A10p04840.1_BraTCA	A08p34370.1_BraTCA	A09p64300.1_BraTCA	A10p04820.1_BraTUA	A08p35490.1_BraTUA	A09p69400.1_BraTUA	A10p04900.1_BraTUE	A08p34900.1_BraTUE	A09p65110.1_BraTUE
AT1G06240	AKBr1	-	ABraMF1AT1G06240	-	-	A08p34810.1_BraBRO	-	-	A08p34990.1_BraCCA	-	-	A08p33450.1_BraCCB	-	-	BraA08g034460.3.1C	-	-	A08p31640.1_BraCXA	-	-	A08p34250.1_BraCXB	-	-	A08p33010.1_BraMIZ	-	-	Ann066200.1_BraOIA	-	-	A08p34750.1_BraOIB	-	-	Ann383840.1_BraOIC	-	-	A08p32500.1_BraPCA	-	-	A08p34730.1_BraPCB	-	-	A08p34360.1_BraTCA	-	-	-	-	-	A08p34890.1_BraTUE	-
AT1G06250	AKBr1	ABraLFAT1G06250	ABraMF1AT1G06250	-	-	A08p34800.1_BraBRO	-	A10p04780.1_BraCCA	A08p34980.1_BraCCA	-	A10p04890.1_BraCCB	A08p33440.1_BraCCB	-	BraA10g004910.3.1C	BraA08g034450.3.1C	-	A10p04520.1_BraCXA	A08p31630.1_BraCXA	-	A10p04910.1_BraCXB	A08p34240.1_BraCXB	-	A10p04790.1_BraMIZ	A08p33000.1_BraMIZ	-	Ann421160.1_BraOIA	Ann066190.1_BraOIA	-	A10p05090.1_BraOIB	A08p34740.1_BraOIB	-	Ann224680.1_BraOIC	Ann383850.1_BraOIC	-	A10p03050.1_BraPCA	A08p32490.1_BraPCA	-	A10p04740.1_BraPCB	A08p34720.1_BraPCB	-	A10p04850.1_BraTCA	A08p34350.1_BraTCA	-	A10p04830.1_BraTUA	A08p35480.1_BraTUA	-	A10p04910.1_BraTUE	A08p34880.1_BraTUE	-
AT1G06260	AKBr1	ABraLFAT1G06260	ABraMF1AT1G06260	-	-	A08p34790.1_BraBRO	-	A10p04790.1_BraCCA	A08p34970.1_BraCCA	-	A10p04900.1_BraCCB	A08p33430.1_BraCCB	-	BraA10g004920.3.1C	BraA08g034440.3.1C	-	A10p04530.1_BraCXA	A08p31620.1_BraCXA	-	A10p04920.1_BraCXB	A08p34230.1_BraCXB	-	A10p04800.1_BraMIZ	A08p32990.1_BraMIZ	-	Ann421150.1_BraOIA	Ann066180.1_BraOIA	-	A10p05100.1_BraOIB	A08p34730.1_BraOIB	-	Ann224670.1_BraOIC	Ann383860.1_BraOIC	-	A10p03060.1_BraPCA	A08p32480.1_BraPCA	-	A10p04750.1_BraPCB	A08p34710.1_BraPCB	-	A10p04860.1_BraTCA	A08p34340.1_BraTCA	-	A10p04840.1_BraTUA	A08p35470.1_BraTUA	-	A10p04920.1_BraTUE	A08p34870.1_BraTUE	-
AT1G06270	AKBr1	ABraLFAT1G06270	-	-	-	-	-	A10p04800.1_BraCCA	-	-	A10p04910.1_BraCCB	-	-	BraA10g004930.3.1C	-	-	A10p04540.1_BraCXA	-	-	A10p04930.1_BraCXB	-	-	A10p04810.1_BraMIZ	-	-	Ann421140.1_BraOIA	-	-	A10p05110.1_BraOIB	-	-	Ann224660.1_BraOIC	-	-	A10p03070.1_BraPCA	-	-	A10p04760.1_BraPCB	-	-	A10p04870.1_BraTCA	-	-	A10p04850.1_BraTUA	-	-	A10p04930.1_BraTUE	-	-
AT1G06280	AKBr1	ABraLFAT1G06280	ABraMF1AT1G06280	ABraMF2AT1G06280	A10p04980.1_BraBRO	A08p34780.1_BraBRO	A09p63970.1_BraBRO	-	A08p34960.1_BraCCA	A09p65210.1_BraCCA	-	A08p33420.1_BraCCB	A09p59560.1_BraCCB	-	BraA08g034430.3.1C	BraA09g065020.3.1C	-	A08p31610.1_BraCXA	A09p58390.1_BraCXA	-	A08p34220.1_BraCXB	A09p63400.1_BraCXB	A10p04870.1_BraMIZ	A08p32980.1_BraMIZ	A09p61180.1_BraMIZ	-	Ann066170.1_BraOIA	Ann194470.1_BraOIA	-	A08p34720.1_BraOIB	A09p62450.1_BraOIB	-	Ann383870.1_BraOIC	Ann216760.1_BraOIC	-	A08p32470.1_BraPCA	A09p65910.1_BraPCA	-	A08p34700.1_BraPCB	A09p64470.1_BraPCB	A10p04900.1_BraTCA	A08p34330.1_BraTCA	A09p64290.1_BraTCA	A10p04900.1_BraTUA	A08p35460.1_BraTUA	A09p69390.1_BraTUA	-	-	A09p65100.1_BraTUE
AT1G06290	AKBr1	ABraLFAT1G06290	-	-	A10p05060.1_BraBRO	-	-	A10p04850.1_BraCCA	-	-	A10p04950.1_BraCCB	-	-	BraA10g005000.3.1C	-	-	A10p04600.1_BraCXA	-	-	A10p04980.1_BraCXB	-	-	A10p04950.1_BraMIZ	-	-	Ann421060.1_BraOIA	-	-	A10p05150.1_BraOIB	-	-	Ann224570.1_BraOIC	-	-	A10p03130.1_BraPCA	-	-	A10p04830.1_BraPCB	-	-	A10p05010.1_BraTCA	-	-	A10p04930.1_BraTUA	-	-	A10p05090.1_BraTUE	-	-
AT1G06320	AKBr1	-	ABraMF1AT1G06320	ABraMF2AT1G06320	-	-	A09p63960.1_BraBRO	-	A08p34950.1_BraCCA	A09p65200.1_BraCCA	-	A08p33410.1_BraCCB	A09p59550.1_BraCCB	-	BraA08g034420.3.1C	BraA09g065010.3.1C	-	A08p31600.1_BraCXA	A09p58380.1_BraCXA	-	A08p34210.1_BraCXB	A09p63390.1_BraCXB	-	A08p32970.1_BraMIZ	A09p61170.1_BraMIZ	-	Ann066160.1_BraOIA	-	-	A08p34710.1_BraOIB	A09p62440.1_BraOIB	-	Ann383880.1_BraOIC	Ann216750.1_BraOIC	-	A08p32460.1_BraPCA	-	-	A08p34690.1_BraPCB	A09p64460.1_BraPCB	-	A08p34320.1_BraTCA	A09p64280.1_BraTCA	-	-	A09p69380.1_BraTUA	-	A08p34860.1_BraTUE	A09p65090.1_BraTUE
AT1G06330	AKBr1	-	-	ABraMF2AT1G06330	-	-	A09p63950.1_BraBRO	-	-	A09p65190.1_BraCCA	-	-	A09p59540.1_BraCCB	-	-	BraA09g065000.3.1C	-	-	A09p58370.1_BraCXA	-	-	A09p63380.1_BraCXB	-	-	A09p61160.1_BraMIZ	-	-	Ann194480.1_BraOIA	-	-	A09p62430.1_BraOIB	-	-	Ann216740.1_BraOIC	-	-	A09p65900.1_BraPCA	-	-	A09p64450.1_BraPCB	-	-	A09p64270.1_BraTCA	-	-	A09p69370.1_BraTUA	-	-	A09p65080.1_BraTUE
AT1G06340	AKBr1	-	-	ABraMF2AT1G06340	-	-	A09p63940.1_BraBRO	-	-	A09p65180.1_BraCCA	-	-	A09p59530.1_BraCCB	-	-	BraA09g064990.3.1C	-	-	A09p58350.1_BraCXA	-	-	A09p63360.1_BraCXB	-	-	A09p61150.1_BraMIZ	-	-	Ann101180.1_BraOIA	-	-	A09p62420.1_BraOIB	-	-	Ann216730.1_BraOIC	-	-	A09p65880.1_BraPCA	-	-	A09p64440.1_BraPCB	-	-	A09p64250.1_BraTCA	-	-	A09p69360.1_BraTUA	-	-	A09p65070.1_BraTUE
AT1G06350	AKBr1	ABraLFAT1G06350	ABraMF1AT1G06350	-	A10p05070.1_BraBRO	A08p34750.1_BraBRO	-	A10p04840.1_BraCCA	A08p34930.1_BraCCA	-	A10p04970.1_BraCCB	A08p33400.1_BraCCB	-	BraA10g005020.3.1C	BraA08g034400.3.1C	-	A10p04620.1_BraCXA	A08p31580.1_BraCXA	-	A10p04990.1_BraCXB	A08p34190.1_BraCXB	-	A10p04960.1_BraMIZ	A08p32950.1_BraMIZ	-	Ann421050.1_BraOIA	Ann066140.1_BraOIA	-	A10p05160.1_BraOIB	A08p34670.1_BraOIB	-	-	Ann383890.1_BraOIC	-	A10p03150.1_BraPCA	A08p32440.1_BraPCA	-	A10p04850.1_BraPCB	A08p34670.1_BraPCB	-	A10p05030.1_BraTCA	A08p34300.1_BraTCA	-	A10p04940.1_BraTUA	A08p35440.1_BraTUA	-	A10p05110.1_BraTUE	A08p34840.1_BraTUE	-
AT1G06380	AKBr1	-	-	ABraMF2AT1G06380	-	-	A09p63930.1_BraBRO	-	-	A09p65170.1_BraCCA	-	-	A09p59520.1_BraCCB	-	-	BraA09g064980.3.1C	-	-	A09p58340.1_BraCXA	-	-	A09p63350.1_BraCXB	-	-	A09p61140.1_BraMIZ	-	-	Ann101170.1_BraOIA	-	-	A09p62410.1_BraOIB	-	-	Ann216720.1_BraOIC	-	-	A09p65870.1_BraPCA	-	-	A09p64430.1_BraPCB	-	-	A09p64240.1_BraTCA	-	-	A09p69350.1_BraTUA	-	-	A09p65030.1_BraTUE
AT1G06400	AKBr1	-	-	ABraMF2AT1G06400	-	-	A09p63910.1_BraBRO	-	-	A09p65160.1_BraCCA	-	-	A09p59510.1_BraCCB	-	-	BraA09g064970.3.1C	-	-	A09p58330.1_BraCXA	-	-	A09p63330.1_BraCXB	-	-	A09p61130.1_BraMIZ	-	-	Ann101160.1_BraOIA	-	-	-	-	-	Ann216710.1_BraOIC	-	-	A09p65860.1_BraPCA	-	-	A09p64420.1_BraPCB	-	-	A09p64230.1_BraTCA	-	-	A09p69340.1_BraTUA	-	-	A09p65010.1_BraTUE
AT1G06410	AKBr1	ABraLFAT1G06410	ABraMF1AT1G06410	-	-	A08p34740.1_BraBRO	-	A10p04900.1_BraCCA	A08p34920.1_BraCCA	-	A10p05000.1_BraCCB	A08p33390.1_BraCCB	-	BraA10g005100.3.1C	BraA08g034390.3.1C	-	A10p04650.1_BraCXA	A08p31570.1_BraCXA	-	A10p05020.1_BraCXB	A08p34180.1_BraCXB	-	A10p04980.1_BraMIZ	A08p32940.1_BraMIZ	-	Ann421030.1_BraOIA	Ann066130.1_BraOIA	-	A10p05190.1_BraOIB	A08p34660.1_BraOIB	-	Ann336430.1_BraOIC	Ann383910.1_BraOIC	-	A10p03180.1_BraPCA	A08p32430.1_BraPCA	-	A10p04890.1_BraPCB	A08p34660.1_BraPCB	-	A10p05060.1_BraTCA	A08p34290.1_BraTCA	-	A10p04970.1_BraTUA	A08p35430.1_BraTUA	-	A10p05150.1_BraTUE	A08p34830.1_BraTUE	-
AT1G06420	AKBr1	ABraLFAT1G06420	-	ABraMF2AT1G06420	A10p05100.1_BraBRO	-	A09p63900.1_BraBRO	-	-	A09p65150.1_BraCCA	A10p05020.1_BraCCB	-	A09p59500.1_BraCCB	BraA10g005130.3.1C	-	BraA09g064960.3.1C	A10p04670.1_BraCXA	-	A09p58320.1_BraCXA	A10p05040.1_BraCXB	-	A09p63320.1_BraCXB	-	-	A09p61120.1_BraMIZ	Ann421020.1_BraOIA	-	Ann101150.1_BraOIA	A10p05200.1_BraOIB	-	A09p62400.1_BraOIB	Ann336450.1_BraOIC	-	Ann216700.1_BraOIC	A10p03210.1_BraPCA	-	A09p65850.1_BraPCA	A10p04910.1_BraPCB	-	A09p64410.1_BraPCB	A10p05080.1_BraTCA	-	A09p64220.1_BraTCA	A10p04980.1_BraTUA	-	A09p69330.1_BraTUA	A10p05160.1_BraTUE	-	A09p65000.1_BraTUE
AT1G06430	AKBr1	ABraLFAT1G06430	ABraMF1AT1G06430	-	A10p05110.1_BraBRO	A08p34730.1_BraBRO	-	A10p04920.1_BraCCA	A08p34910.1_BraCCA	-	A10p05030.1_BraCCB	A08p33380.1_BraCCB	-	BraA10g005140.3.1C	BraA08g034380.3.1C	-	A10p04680.1_BraCXA	A08p31560.1_BraCXA	-	A10p05050.1_BraCXB	A08p34170.1_BraCXB	-	Ann08300.1_BraMIZ	A08p32930.1_BraMIZ	-	Ann421010.1_BraOIA	Ann066120.1_BraOIA	-	A10p05210.1_BraOIB	A08p34650.1_BraOIB	-	Ann336460.1_BraOIC	Ann383920.1_BraOIC	-	-	A08p32420.1_BraPCA	-	A10p04920.1_BraPCB	A08p34650.1_BraPCB	-	A10p05090.1_BraTCA	A08p34280.1_BraTCA	-	A10p04990.1_BraTUA	A08p35420.1_BraTUA	-	A10p05170.1_BraTUE	A08p34820.1_BraTUE	-
AT1G06440	AKBr1	ABraLFAT1G06440	-	-	A10p05120.1_BraBRO	-	-	A10p04980.1_BraCCA	-	-	A10p05040.1_BraCCB	-	-	BraA10g005150.3.1C	-	-	A10p04710.1_BraCXA	-	-	A10p05070.1_BraCXB	-	-	Ann08310.1_BraMIZ	-	-	Ann420980.1_BraOIA	-	-	A10p05220.1_BraOIB	-	-	Ann336470.1_BraOIC	-	-	-	-	-	A10p05000.1_BraPCB	-	-	A10p05100.1_BraTCA	-	-	A10p05010.1_BraTUA	-	-	A10p05190.1_BraTUE	-	-
AT1G06450	AKBr1	-	-	ABraMF2AT1G06450	-	-	A09p63880.1_BraBRO	-	-	A09p65130.1_BraCCA	-	-	A09p59480.1_BraCCB	-	-	BraA09g064940.3.1C	-	-	A09p58300.1_BraCXA	-	-	A09p63300.1_BraCXB	-	-	A09p61100.1_BraMIZ	-	-	Ann101130.1_BraOIA	-	-	A09p62380.1_BraOIB	-	-	Ann216680.1_BraOIC	-	-	A09p65830.1_BraPCA	-	-	A09p64390.1_BraPCB	-	-	A09p64200.1_BraTCA	-	-	A09p69310.1_BraTUA	-	-	A09p64980.1_BraTUE
AT1G06460	AKBr1	ABraLFAT1G06460	ABraMF1AT1G06460	-	A10p05130.1_BraBRO	A08p34720.1_BraBRO	-	A10p04990.1_BraCCA	A08p34900.1_BraCCA	-	A10p05050.1_BraCCB	A08p33370.1_BraCCB	-	BraA10g005160.3.1C	BraA08g034370.3.1C	-	A10p04720.1_BraCXA	A08p31550.1_BraCXA	-	A10p05080.1_BraCXB	A08p34160.1_BraCXB	-	A10p04990.1_BraMIZ	A08p32920.1_BraMIZ	-	Ann420970.1_BraOIA	Ann066110.1_BraOIA	-	-	A08p34640.1_BraOIB	-	Ann336480.1_BraOIC	Ann383930.1_BraOIC	-	-	A08p32410.1_BraPCA	-	A10p05010.1_BraPCB	A08p34640.1_BraPCB	-	A10p05110.1_BraTCA	A08p34270.1_BraTCA	-	A10p05020.1_BraTUA	A08p35410.1_BraTUA	-	A10p05200.1_BraTUE	A08p34810.1_BraTUE	-
AT1G06470	AKBr1	ABraLFAT1G06470	ABraMF1AT1G06470	-	A10p05140.1_BraBRO	A08p34710.1_BraBRO	-	A10p05000.1_BraCCA	A08p34890.1_BraCCA	-	A10p05060.1_BraCCB	A08p33360.1_BraCCB	-	BraA10g005170.3.1C	BraA08g034360.3.1C	-	A10p04730.1_BraCXA	A08p31540.1_BraCXA	-	A10p05090.1_BraCXB	A08p34150.1_BraCXB	-	A10p05000.1_BraMIZ	A08p32910.1_BraMIZ	-	Ann420960.1_BraOIA	Ann066100.1_BraOIA	-	A10p05230.1_BraOIB	A08p34630.1_BraOIB	-	Ann336490.1_BraOIC	Ann383940.1_BraOIC	-	A10p03220.1_BraPCA	A08p32400.1_BraPCA	-	-	A08p34630.1_BraPCB	-	A10p05120.1_BraTCA	A08p34260.1_BraTCA	-	A10p05030.1_BraTUA	A08p35400.1_BraTUA	-	A10p05210.1_BraTUE	A08p34800.1_BraTUE	-
AT1G06475	AKBr1	ABraLFAT1G06475	-	-	A10p05150.1_BraBRO	-	-	-	-	-	A10p05070.1_BraCCB	-	-	-	-	-	-	-	-	A10p05100.1_BraCXB	-	-	-	-	-	-	-	-	-	-	-	-	-	-	-	-	-	Ann07140.1_BraPCB	-	-	-	-	-	-	-	-	-	-	-
AT1G06490	AKBr1	ABraLFAT1G06490	-	ABraMF2AT1G06490	A10p05160.1_BraBRO	-	A09p63870.1_BraBRO	A10p05010.1_BraCCA	-	A09p65080.1_BraCCA	A10p05080.1_BraCCB	-	A09p59410.1_BraCCB	BraA10g005180.3.1C	-	BraA09g064890.3.1C	A10p04740.1_BraCXA	-	A09p58260.1_BraCXA	A10p05110.1_BraCXB	-	A09p63260.1_BraCXB	A10p05010.1_BraMIZ	-	A09p61040.1_BraMIZ	Ann420950.1_BraOIA	-	Ann101080.1_BraOIA	A10p05240.1_BraOIB	-	A09p62360.1_BraOIB	Ann336500.1_BraOIC	-	Ann216660.1_BraOIC	A10p03280.1_BraPCA	-	A09p65820.1_BraPCA	Ann07120.1_BraPCB	-	A09p64370.1_BraPCB	A10p05130.1_BraTCA	-	A09p64130.1_BraTCA	A10p05040.1_BraTUA	-	A09p69300.1_BraTUA	A10p05220.1_BraTUE	-	A09p64970.1_BraTUE
AT1G06510	AKBr1	ABraLFAT1G06510	-	-	A10p05170.1_BraBRO	-	-	A10p05020.1_BraCCA	-	-	A10p05090.1_BraCCB	-	-	BraA10g005200.3.1C	-	-	A10p04750.1_BraCXA	-	-	A10p05120.1_BraCXB	-	-	-	-	-	Ann420940.1_BraOIA	-	-	-	-	-	-	-	-	A10p03290.1_BraPCA	-	-	Ann07110.1_BraPCB	-	-	-	-	-	A10p05050.1_BraTUA	-	-	-	-	-
AT1G06515	AKBr1	ABraLFAT1G06515	-	ABraMF2AT1G06515	-	-	-	-	-	-	-	-	-	BraA10g005190.3.1C	-	-	-	-	-	-	-	-	-	-	-	-	-	-	-	-	-	-	-	-	-	-	-	-	-	A09p64360.1_BraPCB	-	-	-	-	-	-	-	-	-
AT1G06520	AKBr1	ABraLFAT1G06520	-	-	A10p05180.1_BraBRO	-	-	A10p05030.1_BraCCA	-	-	A10p05100.1_BraCCB	-	-	BraA10g005210.3.1C	-	-	A10p04760.1_BraCXA	-	-	A10p05130.1_BraCXB	-	-	A10p05020.1_BraMIZ	-	-	Ann420930.1_BraOIA	-	-	A10p05250.1_BraOIB	-	-	Ann336510.1_BraOIC	-	-	A10p03300.1_BraPCA	-	-	A10p05020.1_BraPCB	-	-	A10p05140.1_BraTCA	-	-	A10p05060.1_BraTUA	-	-	A10p05230.1_BraTUE	-	-
AT1G06530	AKBr1	ABraLFAT1G06530	-	ABraMF2AT1G06530	A10p05190.1_BraBRO	-	-	A10p05040.1_BraCCA	-	A09p65070.1_BraCCA	A10p05110.1_BraCCB	-	A09p59400.1_BraCCB	BraA10g005240.3.1C	-	BraA09g064880.3.1C	A10p04770.1_BraCXA	-	A09p58250.1_BraCXA	A10p05140.1_BraCXB	-	A09p63250.1_BraCXB	A10p05040.1_BraMIZ	-	A09p61030.1_BraMIZ	Ann420920.1_BraOIA	-	Ann101070.1_BraOIA	A10p05260.1_BraOIB	-	A09p62350.1_BraOIB	Ann336530.1_BraOIC	-	Ann216650.1_BraOIC	A10p03310.1_BraPCA	-	-	A10p05030.1_BraPCB	-	-	A10p05150.1_BraTCA	-	A09p64120.1_BraTCA	A10p05070.1_BraTUA	-	A09p69290.1_BraTUA	A10p05240.1_BraTUE	-	-
AT1G06540	AKBr1	ABraLFAT1G06540	-	-	A10p05200.1_BraBRO	-	-	A10p05050.1_BraCCA	-	-	A10p05120.1_BraCCB	-	-	BraA10g005250.3.1C	-	-	A10p04780.1_BraCXA	-	-	A10p05150.1_BraCXB	-	-	A10p05050.1_BraMIZ	-	-	Ann420910.1_BraOIA	-	-	A10p05270.1_BraOIB	-	-	Ann336540.1_BraOIC	-	-	A10p03320.1_BraPCA	-	-	A10p05040.1_BraPCB	-	-	A10p05160.1_BraTCA	-	-	A10p05080.1_BraTUA	-	-	A10p05250.1_BraTUE	-	-
AT1G06550	AKBr1	-	ABraMF1AT1G06550	-	-	A08p34660.1_BraBRO	-	-	A08p34870.1_BraCCA	-	-	A08p33340.1_BraCCB	-	-	BraA08g034320.3.1C	-	-	A08p31510.1_BraCXA	-	-	A08p34120.1_BraCXB	-	-	A08p32880.1_BraMIZ	-	-	Ann066070.1_BraOIA	-	-	A08p34610.1_BraOIB	-	-	Ann383950.1_BraOIC	-	-	A08p32370.1_BraPCA	-	-	A08p34600.1_BraPCB	-	-	-	-	-	A08p35370.1_BraTUA	-	-	A08p34760.1_BraTUE	-
AT1G06560	AKBr1	ABraLFAT1G06560	ABraMF1AT1G06560	-	A10p05210.1_BraBRO	A08p34650.1_BraBRO	-	A10p05060.1_BraCCA	A08p34860.1_BraCCA	-	A10p05130.1_BraCCB	A08p33330.1_BraCCB	-	BraA10g005260.3.1C	BraA08g034310.3.1C	-	A10p04790.1_BraCXA	A08p31500.1_BraCXA	-	A10p05160.1_BraCXB	A08p34110.1_BraCXB	-	A10p05060.1_BraMIZ	A08p32870.1_BraMIZ	-	Ann420900.1_BraOIA	Ann066060.1_BraOIA	-	A10p05280.1_BraOIB	A08p34600.1_BraOIB	-	Ann336550.1_BraOIC	Ann383970.1_BraOIC	-	A10p03330.1_BraPCA	A08p32360.1_BraPCA	-	A10p05050.1_BraPCB	A08p34590.1_BraPCB	-	A10p05170.1_BraTCA	A08p34250.1_BraTCA	-	A10p05090.1_BraTUA	A08p35360.1_BraTUA	-	A10p05260.1_BraTUE	A08p34750.1_BraTUE	-
AT1G06570	AKBr1	ABraLFAT1G06570	-	ABraMF2AT1G06570	A10p05220.1_BraBRO	-	A09p63860.1_BraBRO	A10p05070.1_BraCCA	-	A09p65060.1_BraCCA	A10p05140.1_BraCCB	-	A09p59390.1_BraCCB	BraA10g005270.3.1C	-	BraA09g064870.3.1C	A10p04800.1_BraCXA	-	A09p58240.1_BraCXA	-	-	A09p63240.1_BraCXB	A10p05070.1_BraMIZ	-	A09p61020.1_BraMIZ	Ann420890.1_BraOIA	-	Ann101060.1_BraOIA	A10p05290.1_BraOIB	-	A09p62340.1_BraOIB	Ann336560.1_BraOIC	-	Ann216640.1_BraOIC	A10p03340.1_BraPCA	-	A09p65810.1_BraPCA	A10p05060.1_BraPCB	-	A09p64350.1_BraPCB	A10p05180.1_BraTCA	-	A09p64110.1_BraTCA	A10p05100.1_BraTUA	-	A09p69280.1_BraTUA	A10p05270.1_BraTUE	-	A09p64960.1_BraTUE
AT1G06580	AKBr1	-	-	ABraMF2AT1G06580	-	-	-	-	-	-	-	-	-	-	-	-	-	-	-	-	-	-	-	-	-	-	-	-	-	-	-	-	-	-	-	-	A09p65800.1_BraPCA	-	-	-	-	-	-	-	-	-	-	-	-
AT1G06590	AKBr1	ABraLFAT1G06590	-	ABraMF2AT1G06590	A10p05230.1_BraBRO	-	A09p63840.1_BraBRO	A10p05080.1_BraCCA	-	A09p65050.1_BraCCA	A10p05150.1_BraCCB	-	A09p59370.1_BraCCB	BraA10g005280.3.1C	-	BraA09g064850.3.1C	A10p04810.1_BraCXA	-	A09p58220.1_BraCXA	A10p05170.1_BraCXB	-	A09p63220.1_BraCXB	A10p05080.1_BraMIZ	-	A09p61010.1_BraMIZ	Ann420880.1_BraOIA	-	Ann101040.1_BraOIA	A10p05300.1_BraOIB	-	A09p62330.1_BraOIB	Ann336570.1_BraOIC	-	Ann216630.1_BraOIC	A10p03350.1_BraPCA	-	A09p65790.1_BraPCA	A10p05070.1_BraPCB	-	A09p64340.1_BraPCB	A10p05190.1_BraTCA	-	A09p64090.1_BraTCA	A10p05110.1_BraTUA	-	A09p69250.1_BraTUA	A10p05280.1_BraTUE	-	A09p64950.1_BraTUE
AT1G06620	AKBr1	ABraLFAT1G06620	-	ABraMF2AT1G06620	A10p05240.1_BraBRO	-	-	A10p05090.1_BraCCA	-	-	A10p05160.1_BraCCB	-	-	BraA10g005290.3.1C	-	-	-	-	-	A10p05180.1_BraCXB	-	-	A10p05090.1_BraMIZ	-	Ann12070.1_BraMIZ	Ann420820.1_BraOIA	-	-	A10p05310.1_BraOIB	-	-	Ann336580.1_BraOIC	-	-	A10p03360.1_BraPCA	-	-	-	-	-	A10p05200.1_BraTCA	-	-	A10p05120.1_BraTUA	-	-	A10p05290.1_BraTUE	-	-
AT1G06660	AKBr1	ABraLFAT1G06660	ABraMF1AT1G06660	-	A10p05260.1_BraBRO	A08p34640.1_BraBRO	-	A10p05130.1_BraCCA	A08p34850.1_BraCCA	-	A10p05190.1_BraCCB	A08p33320.1_BraCCB	-	BraA10g005330.3.1C	BraA08g034300.3.1C	-	A10p04820.1_BraCXA	A08p31490.1_BraCXA	-	A10p05210.1_BraCXB	A08p34090.1_BraCXB	-	A10p05100.1_BraMIZ	A08p32860.1_BraMIZ	-	Ann420810.1_BraOIA	Ann066050.1_BraOIA	-	A10p05340.1_BraOIB	A08p34590.1_BraOIB	-	Ann336610.1_BraOIC	Ann383980.1_BraOIC	-	A10p03390.1_BraPCA	A08p32350.1_BraPCA	-	A10p05080.1_BraPCB	A08p34580.1_BraPCB	-	A10p05230.1_BraTCA	A08p34240.1_BraTCA	-	A10p05140.1_BraTUA	A08p35350.1_BraTUA	-	A10p05330.1_BraTUE	A08p34740.1_BraTUE	-
AT1G06690	AKBr1	-	ABraMF1AT1G06690	-	-	A08p34620.1_BraBRO	-	-	A08p34830.1_BraCCA	-	-	A08p33300.1_BraCCB	-	-	BraA08g034280.3.1C	-	-	A08p31470.1_BraCXA	-	-	A08p34070.1_BraCXB	-	-	A08p32840.1_BraMIZ	-	-	Ann066030.1_BraOIA	-	-	A08p34570.1_BraOIB	-	-	Ann384000.1_BraOIC	-	-	A08p32330.1_BraPCA	-	-	A08p34560.1_BraPCB	-	-	A08p34220.1_BraTCA	-	-	A08p35330.1_BraTUA	-	-	A08p34720.1_BraTUE	-
AT1G06700	AKBr1	ABraLFAT1G06700	-	-	A10p05280.1_BraBRO	-	-	A10p05150.1_BraCCA	-	-	A10p05210.1_BraCCB	-	-	BraA10g005390.3.1C	-	-	A10p04840.1_BraCXA	-	-	A10p05230.1_BraCXB	-	-	A10p05120.1_BraMIZ	-	-	Ann420790.1_BraOIA	-	-	A10p05360.1_BraOIB	-	-	-	-	-	A10p03410.1_BraPCA	-	-	A10p05100.1_BraPCB	-	-	A10p05250.1_BraTCA	-	-	A10p05160.1_BraTUA	-	-	A10p05350.1_BraTUE	-	-
AT1G06720	AKBr1	ABraLFAT1G06720	-	ABraMF2AT1G06720	A10p05300.1_BraBRO	-	A09p63770.1_BraBRO	A10p05170.1_BraCCA	-	A09p64950.1_BraCCA	A10p05230.1_BraCCB	-	A09p59270.1_BraCCB	BraA10g005410.3.1C	-	BraA09g064750.3.1C	A10p04860.1_BraCXA	-	A09p58200.1_BraCXA	A10p05250.1_BraCXB	-	A09p63160.1_BraCXB	A10p05140.1_BraMIZ	-	A09p60960.1_BraMIZ	Ann420770.1_BraOIA	-	Ann100940.1_BraOIA	A10p05380.1_BraOIB	-	A09p62260.1_BraOIB	-	-	Ann216560.1_BraOIC	A10p03430.1_BraPCA	-	A09p65720.1_BraPCA	A10p05120.1_BraPCB	-	A09p64320.1_BraPCB	A10p05260.1_BraTCA	-	A09p64030.1_BraTCA	A10p05190.1_BraTUA	-	A09p69170.1_BraTUA	A10p05360.1_BraTUE	-	A09p64890.1_BraTUE
AT1G06730	AKBr1	ABraLFAT1G06730	-	-	A10p05310.1_BraBRO	-	-	A10p05180.1_BraCCA	-	-	A10p05240.1_BraCCB	-	-	BraA10g004970.3.1C	-	-	A10p04870.1_BraCXA	-	-	A10p05260.1_BraCXB	-	-	A10p05150.1_BraMIZ	-	-	Ann420760.1_BraOIA	-	-	A10p05390.1_BraOIB	-	-	Ann336640.1_BraOIC	-	-	A10p03440.1_BraPCA	-	-	A10p05130.1_BraPCB	-	-	A10p05270.1_BraTCA	-	-	A10p05200.1_BraTUA	-	-	A10p05370.1_BraTUE	-	-
AT1G06750	AKBr1	ABraLFAT1G06750	-	ABraMF2AT1G06750	-	-	-	-	-	A09p64940.1_BraCCA	-	-	A09p59250.1_BraCCB	-	-	BraA09g064730.3.1C	-	-	-	-	-	-	A10p05160.1_BraMIZ	-	A09p60940.1_BraMIZ	-	-	-	-	-	-	-	-	-	-	-	-	-	-	-	-	-	A09p64010.1_BraTCA	-	-	A09p69150.1_BraTUA	-	-	A09p64870.1_BraTUE
AT1G06760	AKBr1	ABraLFAT1G06760	-	-	A10p05320.1_BraBRO	-	-	A10p05190.1_BraCCA	-	-	A10p05250.1_BraCCB	-	-	BraA10g005430.3.1C	-	-	A10p04880.1_BraCXA	-	-	A10p05270.1_BraCXB	-	-	A10p05170.1_BraMIZ	-	-	Ann420750.1_BraOIA	-	-	A10p05400.1_BraOIB	-	-	Ann336650.1_BraOIC	-	-	A10p03450.1_BraPCA	-	-	A10p05140.1_BraPCB	-	-	A10p05280.1_BraTCA	-	-	A10p05210.1_BraTUA	-	-	A10p05380.1_BraTUE	-	-
AT1G06770	AKBr1	ABraLFAT1G06770	-	-	A10p05330.1_BraBRO	-	-	A10p05200.1_BraCCA	-	-	A10p05260.1_BraCCB	-	-	BraA10g005440.3.1C	-	-	A10p04890.1_BraCXA	-	-	-	-	-	A10p05180.1_BraMIZ	-	-	Ann420720.1_BraOIA	-	-	A10p05410.1_BraOIB	-	-	Ann336660.1_BraOIC	-	-	A10p03460.1_BraPCA	-	-	A10p05150.1_BraPCB	-	-	A10p05290.1_BraTCA	-	-	A10p05220.1_BraTUA	-	-	A10p05390.1_BraTUE	-	-
AT1G06780	AKBr1	ABraLFAT1G06780	-	ABraMF2AT1G06780	A10p05370.1_BraBRO	-	A09p63750.1_BraBRO	A10p05230.1_BraCCA	-	A09p64930.1_BraCCA	A10p05280.1_BraCCB	-	A09p59240.1_BraCCB	BraA10g005490.3.1C	-	BraA09g064720.3.1C	A10p04940.1_BraCXA	-	A09p58180.1_BraCXA	A10p05290.1_BraCXB	-	A09p63140.1_BraCXB	A10p05190.1_BraMIZ	-	A09p60930.1_BraMIZ	Ann420700.1_BraOIA	-	Ann100920.1_BraOIA	A10p05440.1_BraOIB	-	A09p62240.1_BraOIB	Ann336690.1_BraOIC	-	Ann216540.1_BraOIC	A10p03480.1_BraPCA	-	A09p65700.1_BraPCA	A10p05180.1_BraPCB	-	A09p64300.1_BraPCB	A10p05310.1_BraTCA	-	A09p64000.1_BraTCA	A10p05270.1_BraTUA	-	A09p69100.1_BraTUA	A10p05410.1_BraTUE	-	A09p64860.1_BraTUE
AT1G06790	AKBr1	-	ABraMF1AT1G06790	ABraMF2AT1G06790	-	A08p34610.1_BraBRO	A09p63740.1_BraBRO	-	A08p34820.1_BraCCA	A09p64920.1_BraCCA	-	A08p33290.1_BraCCB	A09p59230.1_BraCCB	-	BraA08g034270.3.1C	BraA09g064710.3.1C	-	A08p31460.1_BraCXA	A09p58170.1_BraCXA	-	A08p34060.1_BraCXB	A09p63130.1_BraCXB	-	A08p32830.1_BraMIZ	A09p60920.1_BraMIZ	-	Ann066020.1_BraOIA	Ann100910.1_BraOIA	-	A08p34560.1_BraOIB	A09p62230.1_BraOIB	-	Ann384010.1_BraOIC	Ann216530.1_BraOIC	-	A08p32320.1_BraPCA	A09p65690.1_BraPCA	-	A08p34550.1_BraPCB	A09p64290.1_BraPCB	-	A08p34210.1_BraTCA	A09p63990.1_BraTCA	-	-	A09p69090.1_BraTUA	-	A08p34710.1_BraTUE	A09p64850.1_BraTUE
AT1G06800	AKBr1	ABraLFAT1G06800	-	-	A10p05390.1_BraBRO	-	-	A10p05250.1_BraCCA	-	-	A10p05300.1_BraCCB	-	-	BraA10g005510.3.1C	-	-	A10p04960.1_BraCXA	-	-	A10p05310.1_BraCXB	-	-	A10p05210.1_BraMIZ	-	-	Ann420680.1_BraOIA	-	-	A10p05460.1_BraOIB	-	-	Ann336710.1_BraOIC	-	-	A10p03500.1_BraPCA	-	-	A10p05200.1_BraPCB	-	-	A10p05330.1_BraTCA	-	-	A10p05290.1_BraTUA	-	-	A10p05430.1_BraTUE	-	-
AT1G06820	AKBr1	-	-	ABraMF2AT1G06820	-	-	A09p63730.1_BraBRO	-	-	A09p64910.1_BraCCA	-	-	A09p59220.1_BraCCB	-	-	BraA09g064700.3.1C	-	-	A09p58160.1_BraCXA	-	-	A09p63120.1_BraCXB	-	-	A09p60910.1_BraMIZ	-	-	Ann100900.1_BraOIA	-	-	A09p62220.1_BraOIB	-	-	Ann216520.1_BraOIC	-	-	A09p65680.1_BraPCA	-	-	A09p64280.1_BraPCB	-	-	A09p63980.1_BraTCA	-	-	A09p69080.1_BraTUA	-	-	A09p64840.1_BraTUE
AT1G06830	AKBr1	ABraLFAT1G06830	-	ABraMF2AT1G06830	A10p05400.1_BraBRO	-	A09p63720.1_BraBRO	A10p05260.1_BraCCA	-	A09p64900.1_BraCCA	A10p05310.1_BraCCB	-	A09p59210.1_BraCCB	BraA10g005520.3.1C	-	BraA09g064690.3.1C	A10p04970.1_BraCXA	-	A09p58150.1_BraCXA	A10p05320.1_BraCXB	-	A09p63110.1_BraCXB	A10p05220.1_BraMIZ	-	A09p60900.1_BraMIZ	Ann420670.1_BraOIA	-	Ann100890.1_BraOIA	A10p05470.1_BraOIB	-	A09p62210.1_BraOIB	Ann336720.1_BraOIC	-	Ann216510.1_BraOIC	A10p03510.1_BraPCA	-	A09p65670.1_BraPCA	A10p05210.1_BraPCB	-	A09p64270.1_BraPCB	A10p05340.1_BraTCA	-	A09p63970.1_BraTCA	A10p05300.1_BraTUA	-	A09p69070.1_BraTUA	A10p05440.1_BraTUE	-	A09p64830.1_BraTUE
AT1G06840	AKBr1	ABraLFAT1G06840	-	-	A10p05410.1_BraBRO	-	-	A10p05270.1_BraCCA	-	-	A10p05320.1_BraCCB	-	-	BraA10g005530.3.1C	-	-	A10p04980.1_BraCXA	-	-	A10p05330.1_BraCXB	-	-	A10p05230.1_BraMIZ	-	-	Ann420660.1_BraOIA	-	-	A10p05480.1_BraOIB	-	-	Ann336730.1_BraOIC	-	-	A10p03520.1_BraPCA	-	-	A10p05220.1_BraPCB	-	-	A10p05350.1_BraTCA	-	-	A10p05310.1_BraTUA	-	-	A10p05450.1_BraTUE	-	-
AT1G06850	AKBr1	ABraLFAT1G06850	ABraMF1AT1G06850	ABraMF2AT1G06850	-	A08p34600.1_BraBRO	A09p63710.1_BraBRO	A10p05280.1_BraCCA	A08p34810.1_BraCCA	A09p64890.1_BraCCA	A10p05330.1_BraCCB	A08p33280.1_BraCCB	A09p59200.1_BraCCB	BraA10g005540.3.1C	BraA08g034260.3.1C	BraA09g064680.3.1C	A10p04990.1_BraCXA	A08p31450.1_BraCXA	A09p58140.1_BraCXA	A10p05340.1_BraCXB	A08p34050.1_BraCXB	A09p63100.1_BraCXB	-	A08p32820.1_BraMIZ	A09p60890.1_BraMIZ	Ann420650.1_BraOIA	Ann066010.1_BraOIA	Ann100880.1_BraOIA	A10p05490.1_BraOIB	A08p34550.1_BraOIB	A09p62200.1_BraOIB	-	Ann384020.1_BraOIC	Ann216500.1_BraOIC	-	A08p32310.1_BraPCA	A09p65660.1_BraPCA	A10p05230.1_BraPCB	A08p34540.1_BraPCB	A09p64260.1_BraPCB	A10p05370.1_BraTCA	A08p34200.1_BraTCA	A09p63950.1_BraTCA	A10p05320.1_BraTUA	-	A09p69060.1_BraTUA	-	A08p34700.1_BraTUE	A09p64820.1_BraTUE
AT1G06870	AKBr1	ABraLFAT1G06870	-	ABraMF2AT1G06870	A10p05440.1_BraBRO	-	A09p63700.1_BraBRO	A10p05290.1_BraCCA	-	A09p64880.1_BraCCA	A10p05340.1_BraCCB	-	A09p59190.1_BraCCB	BraA10g005550.3.1C	-	BraA09g064670.3.1C	A10p05000.1_BraCXA	-	A09p58130.1_BraCXA	A10p05350.1_BraCXB	-	A09p63090.1_BraCXB	A10p05240.1_BraMIZ	-	A09p60880.1_BraMIZ	Ann420640.1_BraOIA	-	Ann100870.1_BraOIA	A10p05510.1_BraOIB	-	A09p62190.1_BraOIB	Ann336760.1_BraOIC	-	Ann216490.1_BraOIC	A10p03560.1_BraPCA	-	A09p65650.1_BraPCA	A10p05240.1_BraPCB	-	A09p64250.1_BraPCB	A10p05380.1_BraTCA	-	A09p63940.1_BraTCA	A10p05330.1_BraTUA	-	A09p69050.1_BraTUA	A10p05460.1_BraTUE	-	A09p64810.1_BraTUE
AT1G06890	AKBr1	ABraLFAT1G06890	ABraMF1AT1G06890	ABraMF2AT1G06890	A10p05450.1_BraBRO	A08p34590.1_BraBRO	A09p63690.1_BraBRO	A10p05300.1_BraCCA	A08p34800.1_BraCCA	A09p64870.1_BraCCA	A10p05350.1_BraCCB	A08p33270.1_BraCCB	A09p59180.1_BraCCB	BraA10g005560.3.1C	BraA08g034250.3.1C	BraA09g064620.3.1C	A10p05010.1_BraCXA	A08p31440.1_BraCXA	A09p58120.1_BraCXA	A10p05360.1_BraCXB	A08p34040.1_BraCXB	A09p63080.1_BraCXB	A10p05250.1_BraMIZ	A08p32810.1_BraMIZ	A09p60870.1_BraMIZ	Ann420630.1_BraOIA	Ann066000.1_BraOIA	Ann100860.1_BraOIA	A10p05520.1_BraOIB	A08p34540.1_BraOIB	A09p62180.1_BraOIB	Ann336770.1_BraOIC	Ann384030.1_BraOIC	Ann216480.1_BraOIC	A10p03570.1_BraPCA	A08p32300.1_BraPCA	A09p65640.1_BraPCA	A10p05250.1_BraPCB	A08p34530.1_BraPCB	A09p64240.1_BraPCB	A10p05390.1_BraTCA	A08p34190.1_BraTCA	A09p63930.1_BraTCA	A10p05340.1_BraTUA	-	A09p69040.1_BraTUA	A10p05470.1_BraTUE	A08p34690.1_BraTUE	A09p64800.1_BraTUE
AT1G06910	AKBr1	ABraLFAT1G06910	-	ABraMF2AT1G06910	-	-	A09p63670.1_BraBRO	-	-	A09p64850.1_BraCCA	-	-	A09p59170.1_BraCCB	-	-	BraA09g064600.3.1C	-	-	A09p58100.1_BraCXA	-	-	A09p63060.1_BraCXB	-	-	A09p60850.1_BraMIZ	-	-	Ann100840.1_BraOIA	-	-	A09p62160.1_BraOIB	Ann336790.1_BraOIC	-	Ann216460.1_BraOIC	-	-	A09p65620.1_BraPCA	-	-	A09p64220.1_BraPCB	-	-	A09p63900.1_BraTCA	-	-	A09p69020.1_BraTUA	-	-	A09p64780.1_BraTUE
AT1G06920	AKBr1	-	-	ABraMF2AT1G06920	-	-	A09p63660.1_BraBRO	-	-	A09p64840.1_BraCCA	-	-	A09p59150.1_BraCCB	-	-	BraA09g064590.3.1C	-	-	A09p58090.1_BraCXA	-	-	A09p63050.1_BraCXB	-	-	A09p60840.1_BraMIZ	-	-	Ann100830.1_BraOIA	-	-	A09p62150.1_BraOIB	-	-	Ann216450.1_BraOIC	-	-	A09p65610.1_BraPCA	-	-	A09p64210.1_BraPCB	-	-	A09p63890.1_BraTCA	-	-	A09p69010.1_BraTUA	-	-	A09p64770.1_BraTUE
AT1G06923	AKBr1	-	-	ABraMF2AT1G06923	-	-	A09p63650.1_BraBRO	-	-	A09p64830.1_BraCCA	-	-	A09p59140.1_BraCCB	-	-	BraA09g064580.3.1C	-	-	A09p58080.1_BraCXA	-	-	A09p63040.1_BraCXB	-	-	A09p60830.1_BraMIZ	-	-	Ann100820.1_BraOIA	-	-	A09p62140.1_BraOIB	-	-	Ann216440.1_BraOIC	-	-	A09p65600.1_BraPCA	-	-	A09p64200.1_BraPCB	-	-	A09p63880.1_BraTCA	-	-	A09p69000.1_BraTUA	-	-	A09p64760.1_BraTUE
AT1G06930	AKBr1	ABraLFAT1G06930	-	ABraMF2AT1G06930	A10p05470.1_BraBRO	-	A09p63640.1_BraBRO	A10p05330.1_BraCCA	-	-	A10p05370.1_BraCCB	-	-	BraA10g005580.3.1C	-	-	A10p05030.1_BraCXA	-	A09p58070.1_BraCXA	A10p05380.1_BraCXB	-	A09p63030.1_BraCXB	A10p05280.1_BraMIZ	-	A09p60820.1_BraMIZ	Ann420610.1_BraOIA	-	-	A10p05550.1_BraOIB	-	A09p62130.1_BraOIB	Ann336800.1_BraOIC	-	Ann216430.1_BraOIC	A10p03590.1_BraPCA	-	-	A10p05270.1_BraPCB	-	-	A10p05410.1_BraTCA	-	A09p63870.1_BraTCA	A10p05360.1_BraTUA	-	A09p68990.1_BraTUA	A10p05490.1_BraTUE	-	A09p64750.1_BraTUE
AT1G06950	AKBr1	ABraLFAT1G06950	ABraMF1AT1G06950	-	A10p05480.1_BraBRO	A08p34570.1_BraBRO	-	A10p05340.1_BraCCA	A08p34780.1_BraCCA	-	A10p05380.1_BraCCB	A08p33250.1_BraCCB	-	BraA10g005590.3.1C	BraA08g034230.3.1C	-	A10p05040.1_BraCXA	A08p31420.1_BraCXA	-	A10p05390.1_BraCXB	A08p34020.1_BraCXB	-	A10p05290.1_BraMIZ	A08p32790.1_BraMIZ	-	Ann420600.1_BraOIA	Ann065980.1_BraOIA	-	A10p05560.1_BraOIB	A08p34520.1_BraOIB	-	Ann336810.1_BraOIC	Ann384050.1_BraOIC	-	A10p03600.1_BraPCA	A08p32280.1_BraPCA	-	A10p05280.1_BraPCB	A08p34510.1_BraPCB	-	A10p05420.1_BraTCA	A08p34170.1_BraTCA	-	A10p05370.1_BraTUA	A08p35280.1_BraTUA	-	A10p05500.1_BraTUE	A08p34670.1_BraTUE	-
AT1G06970	AKBr1	-	ABraMF1AT1G06970	ABraMF2AT1G06970	-	A08p34560.1_BraBRO	A09p63630.1_BraBRO	-	A08p34770.1_BraCCA	A09p64810.1_BraCCA	-	A08p33240.1_BraCCB	A09p59130.1_BraCCB	-	BraA08g034220.3.1C	BraA09g064570.3.1C	-	A08p31410.1_BraCXA	A09p58060.1_BraCXA	-	A08p34010.1_BraCXB	A09p63020.1_BraCXB	-	A08p32780.1_BraMIZ	A09p60810.1_BraMIZ	-	Ann065970.1_BraOIA	Ann100810.1_BraOIA	-	A08p34510.1_BraOIB	A09p62120.1_BraOIB	-	Ann384060.1_BraOIC	Ann216420.1_BraOIC	-	A08p32270.1_BraPCA	A09p65580.1_BraPCA	-	A08p34500.1_BraPCB	A09p64180.1_BraPCB	-	A08p34160.1_BraTCA	A09p63860.1_BraTCA	-	A08p35270.1_BraTUA	A09p68980.1_BraTUA	-	A08p34660.1_BraTUE	A09p64740.1_BraTUE
AT1G06990	AKBr1	ABraLFAT1G06990	-	ABraMF2AT1G06990	A10p05560.1_BraBRO	-	A09p63610.1_BraBRO	A10p05380.1_BraCCA	-	A09p64790.1_BraCCA	A10p05410.1_BraCCB	-	A09p59110.1_BraCCB	BraA10g005630.3.1C	-	BraA09g064550.3.1C	A10p05070.1_BraCXA	-	A09p58040.1_BraCXA	A10p05420.1_BraCXB	-	A09p63000.1_BraCXB	A10p05330.1_BraMIZ	-	A09p60790.1_BraMIZ	Ann420540.1_BraOIA	-	Ann100790.1_BraOIA	A10p05610.1_BraOIB	-	A09p62100.1_BraOIB	Ann336850.1_BraOIC	-	Ann216400.1_BraOIC	A10p03640.1_BraPCA	-	A09p65560.1_BraPCA	A10p05320.1_BraPCB	-	A09p64150.1_BraPCB	A10p05450.1_BraTCA	-	A09p63840.1_BraTCA	A10p05410.1_BraTUA	-	A09p68960.1_BraTUA	A10p05540.1_BraTUE	-	A09p64720.1_BraTUE
AT1G07000	AKBr1	ABraLFAT1G07000	-	-	A10p05580.1_BraBRO	-	-	A10p05400.1_BraCCA	-	-	A10p05430.1_BraCCB	-	-	BraA10g005650.3.1C	-	-	A10p05090.1_BraCXA	-	-	A10p05440.1_BraCXB	-	-	A10p05350.1_BraMIZ	-	-	Ann420530.1_BraOIA	-	-	A10p05630.1_BraOIB	-	-	Ann336870.1_BraOIC	-	-	A10p03660.1_BraPCA	-	-	A10p05340.1_BraPCB	-	-	A10p05470.1_BraTCA	-	-	A10p05430.1_BraTUA	-	-	A10p05560.1_BraTUE	-	-
AT1G07010	AKBr1	ABraLFAT1G07010	-	-	A10p05590.1_BraBRO	-	-	A10p05410.1_BraCCA	-	-	A10p05440.1_BraCCB	-	-	BraA10g005660.3.1C	-	-	A10p05100.1_BraCXA	-	-	A10p05450.1_BraCXB	-	-	A10p05360.1_BraMIZ	-	-	Ann420500.1_BraOIA	-	-	A10p05640.1_BraOIB	-	-	Ann336880.1_BraOIC	-	-	A10p03670.1_BraPCA	-	-	A10p05350.1_BraPCB	-	-	A10p05480.1_BraTCA	-	-	A10p05440.1_BraTUA	-	-	A10p05580.1_BraTUE	-	-
AT1G07025	AKBr1	ABraLFAT1G07025	ABraMF1AT1G07025	-	A10p05600.1_BraBRO	-	-	A10p05420.1_BraCCA	-	-	A10p05450.1_BraCCB	-	-	BraA10g005670.3.1C	-	-	A10p05110.1_BraCXA	-	-	A10p05460.1_BraCXB	-	-	A10p05370.1_BraMIZ	-	-	Ann420490.1_BraOIA	-	-	A10p05650.1_BraOIB	-	-	Ann336890.1_BraOIC	-	-	A10p03680.1_BraPCA	-	-	A10p05360.1_BraPCB	-	-	A10p05490.1_BraTCA	-	-	A10p05450.1_BraTUA	-	-	A10p05590.1_BraTUE	-	-
AT1G07040	AKBr1	ABraLFAT1G07040	-	-	A10p05610.1_BraBRO	-	-	A10p05440.1_BraCCA	-	-	A10p05460.1_BraCCB	-	-	BraA10g005690.3.1C	-	-	A10p05120.1_BraCXA	-	-	A10p05470.1_BraCXB	-	-	A10p05380.1_BraMIZ	-	-	Ann420480.1_BraOIA	-	-	A10p05660.1_BraOIB	-	-	Ann336900.1_BraOIC	-	-	A10p03690.1_BraPCA	-	-	A10p05370.1_BraPCB	-	-	A10p05540.1_BraTCA	-	-	A10p05470.1_BraTUA	-	-	A10p05600.1_BraTUE	-	-
AT1G07050	AKBr1	ABraLFAT1G07050	ABraMF1AT1G07050	-	-	Ann18920.1_BraBRO	-	A10p05470.1_BraCCA	A08p34750.1_BraCCA	-	A10p05470.1_BraCCB	A08p33220.1_BraCCB	-	-	BraA08g034200.3.1C	-	A10p05130.1_BraCXA	A08p31390.1_BraCXA	-	A10p05480.1_BraCXB	A08p33990.1_BraCXB	-	A10p05390.1_BraMIZ	A08p32760.1_BraMIZ	-	-	Ann065950.1_BraOIA	-	A10p05670.1_BraOIB	A08p34490.1_BraOIB	-	Ann336930.1_BraOIC	Ann384080.1_BraOIC	-	A10p03700.1_BraPCA	A08p32250.1_BraPCA	-	A10p05380.1_BraPCB	A08p34480.1_BraPCB	-	A10p05560.1_BraTCA	A08p34140.1_BraTCA	-	A10p05480.1_BraTUA	A08p35240.1_BraTUA	-	A10p05610.1_BraTUE	A08p34620.1_BraTUE	-
AT1G07060	AKBr1	ABraLFAT1G07060	-	-	A10p05620.1_BraBRO	-	-	A10p05480.1_BraCCA	-	-	A10p05480.1_BraCCB	-	-	BraA10g005700.3.1C	-	-	A10p05140.1_BraCXA	-	-	A10p05490.1_BraCXB	-	-	A10p05400.1_BraMIZ	-	-	Ann420470.1_BraOIA	-	-	A10p05680.1_BraOIB	-	-	Ann336940.1_BraOIC	-	-	A10p03710.1_BraPCA	-	-	A10p05390.1_BraPCB	-	-	A10p05570.1_BraTCA	-	-	A10p05490.1_BraTUA	-	-	A10p05620.1_BraTUE	-	-
AT1G07090	AKBr1	ABraLFAT1G07090	-	ABraMF2AT1G07090	A10p05640.1_BraBRO	-	A09p63590.1_BraBRO	A10p05500.1_BraCCA	-	A09p64770.1_BraCCA	A10p05500.1_BraCCB	-	A09p59090.1_BraCCB	BraA10g005720.3.1C	-	BraA09g064530.3.1C	A10p05160.1_BraCXA	-	A09p58020.1_BraCXA	A10p05510.1_BraCXB	-	A09p62980.1_BraCXB	A10p05420.1_BraMIZ	-	A09p60770.1_BraMIZ	Ann420450.1_BraOIA	-	Ann100770.1_BraOIA	A10p05700.1_BraOIB	-	A09p62080.1_BraOIB	Ann336960.1_BraOIC	-	Ann216380.1_BraOIC	A10p03730.1_BraPCA	-	A09p65540.1_BraPCA	A10p05410.1_BraPCB	-	A09p64130.1_BraPCB	A10p05590.1_BraTCA	-	A09p63820.1_BraTCA	A10p05510.1_BraTUA	-	A09p68940.1_BraTUA	A10p05640.1_BraTUE	-	A09p64700.1_BraTUE
AT1G07120	AKBr1	-	ABraMF1AT1G07120	-	-	A08p34470.1_BraBRO	-	-	A08p34720.1_BraCCA	-	-	A08p33190.1_BraCCB	-	-	BraA08g034160.3.1C	-	-	A08p31360.1_BraCXA	-	-	A08p33960.1_BraCXB	-	-	A08p32730.1_BraMIZ	-	-	Ann065920.1_BraOIA	-	-	A08p34460.1_BraOIB	-	-	Ann384110.1_BraOIC	-	-	A08p32220.1_BraPCA	-	-	A08p34450.1_BraPCB	-	-	A08p34110.1_BraTCA	-	-	A08p35210.1_BraTUA	-	-	A08p34580.1_BraTUE	-
AT1G07130	AKBr1	-	ABraMF1AT1G07130	-	-	A08p34460.1_BraBRO	-	-	A08p34710.1_BraCCA	-	-	A08p33180.1_BraCCB	-	-	BraA08g034150.3.1C	-	-	A08p31350.1_BraCXA	-	-	A08p33940.1_BraCXB	-	-	A08p32710.1_BraMIZ	-	-	Ann065910.1_BraOIA	-	-	A08p34450.1_BraOIB	-	-	Ann384130.1_BraOIC	-	-	A08p32210.1_BraPCA	-	-	A08p34440.1_BraPCB	-	-	A08p34100.1_BraTCA	-	-	A08p35200.1_BraTUA	-	-	A08p34570.1_BraTUE	-
AT1G07135	AKBr1	ABraLFAT1G07135	-	ABraMF2AT1G07135	A10p05670.1_BraBRO	-	-	A10p05530.1_BraCCA	-	A09p64750.1_BraCCA	A10p05530.1_BraCCB	-	A09p59070.1_BraCCB	BraA10g005770.3.1C	-	BraA09g064510.3.1C	A10p05180.1_BraCXA	-	A09p58000.1_BraCXA	A10p05540.1_BraCXB	-	A09p62960.1_BraCXB	A10p05440.1_BraMIZ	-	-	Ann420430.1_BraOIA	-	-	A10p05720.1_BraOIB	-	A09p62060.1_BraOIB	Ann336990.1_BraOIC	-	Ann216360.1_BraOIC	A10p03760.1_BraPCA	-	A09p65520.1_BraPCA	A10p05460.1_BraPCB	-	-	A10p05630.1_BraTCA	-	A09p63800.1_BraTCA	A10p05550.1_BraTUA	-	A09p68920.1_BraTUA	A10p05670.1_BraTUE	-	-
AT1G07140	AKBr1	ABraLFAT1G07140	ABraMF1AT1G07140	ABraMF2AT1G07140	A10p05680.1_BraBRO	A08p34440.1_BraBRO	A09p63570.1_BraBRO	A10p05560.1_BraCCA	A08p34690.1_BraCCA	A09p64740.1_BraCCA	A10p05540.1_BraCCB	A08p33160.1_BraCCB	A09p59060.1_BraCCB	BraA10g005780.3.1C	BraA08g034120.3.1C	BraA09g064500.3.1C	A10p05190.1_BraCXA	A08p31320.1_BraCXA	A09p57990.1_BraCXA	A10p05560.1_BraCXB	A08p33920.1_BraCXB	A09p62950.1_BraCXB	A10p05450.1_BraMIZ	A08p32690.1_BraMIZ	-	Ann420420.1_BraOIA	Ann065900.1_BraOIA	Ann100750.1_BraOIA	A10p05740.1_BraOIB	A08p34430.1_BraOIB	A09p62050.1_BraOIB	Ann337010.1_BraOIC	Ann384160.1_BraOIC	Ann216350.1_BraOIC	A10p03770.1_BraPCA	A08p32190.1_BraPCA	A09p65510.1_BraPCA	A10p05470.1_BraPCB	A08p34410.1_BraPCB	A09p64110.1_BraPCB	A10p05640.1_BraTCA	A08p34080.1_BraTCA	A09p63790.1_BraTCA	A10p05560.1_BraTUA	A08p35180.1_BraTUA	A09p68910.1_BraTUA	A10p05680.1_BraTUE	A08p34550.1_BraTUE	A09p64680.1_BraTUE
AT1G07150	AKBr1	ABraLFAT1G07150	-	-	A10p05710.1_BraBRO	-	-	A10p05580.1_BraCCA	-	-	A10p05570.1_BraCCB	-	-	BraA10g005810.3.1C	-	-	A10p05210.1_BraCXA	-	-	A10p05580.1_BraCXB	-	-	A10p05500.1_BraMIZ	-	-	Ann235710.1_BraOIA	-	-	A10p05770.1_BraOIB	-	-	Ann337030.1_BraOIC	-	-	A10p03800.1_BraPCA	-	-	A10p05500.1_BraPCB	-	-	A10p05670.1_BraTCA	-	-	A10p05600.1_BraTUA	-	-	A10p05700.1_BraTUE	-	-
AT1G07170	AKBr1	ABraLFAT1G07170	-	-	A10p05740.1_BraBRO	-	-	A10p05630.1_BraCCA	-	-	A10p05620.1_BraCCB	-	-	BraA10g005870.3.1C	-	-	A10p05250.1_BraCXA	-	-	A10p05600.1_BraCXB	-	-	A10p05560.1_BraMIZ	-	-	Ann235650.1_BraOIA	-	-	A10p05810.1_BraOIB	-	-	Ann337080.1_BraOIC	-	-	A10p03850.1_BraPCA	-	-	A10p05520.1_BraPCB	-	-	A10p05710.1_BraTCA	-	-	A10p05640.1_BraTUA	-	-	A10p05750.1_BraTUE	-	-
AT1G07175	AKBr1	ABraLFAT1G07175	ABraMF1AT1G07175	-	-	A08p34430.1_BraBRO	-	-	A08p34660.1_BraCCA	-	-	A08p33150.1_BraCCB	-	-	BraA08g034110.3.1C	-	-	A08p31310.1_BraCXA	-	A10p05610.1_BraCXB	A08p33910.1_BraCXB	-	-	A08p32680.1_BraMIZ	-	Ann235640.1_BraOIA	Ann065890.1_BraOIA	-	-	A08p34420.1_BraOIB	-	-	Ann384170.1_BraOIC	-	-	A08p32180.1_BraPCA	-	-	A08p34400.1_BraPCB	-	-	A08p34070.1_BraTCA	-	-	A08p35170.1_BraTUA	-	-	A08p34540.1_BraTUE	-
AT1G07180	AKBr1	ABraLFAT1G07180	ABraMF1AT1G07180	-	A10p05750.1_BraBRO	A08p34420.1_BraBRO	-	A10p05640.1_BraCCA	A08p34650.1_BraCCA	-	A10p05630.1_BraCCB	A08p33140.1_BraCCB	-	BraA10g005880.3.1C	BraA08g034100.3.1C	-	A10p05260.1_BraCXA	A08p31300.1_BraCXA	-	A10p05620.1_BraCXB	A08p33900.1_BraCXB	-	A10p05570.1_BraMIZ	A08p32670.1_BraMIZ	-	Ann235630.1_BraOIA	Ann065880.1_BraOIA	-	A10p05820.1_BraOIB	A08p34410.1_BraOIB	-	Ann337090.1_BraOIC	Ann384180.1_BraOIC	-	A10p03860.1_BraPCA	A08p32170.1_BraPCA	-	A10p05530.1_BraPCB	A08p34390.1_BraPCB	-	A10p05730.1_BraTCA	A08p34060.1_BraTCA	-	A10p05650.1_BraTUA	A08p35160.1_BraTUA	-	A10p05760.1_BraTUE	A08p34530.1_BraTUE	-
AT1G07200	AKBr1	ABraLFAT1G07200	-	ABraMF2AT1G07200	A10p05760.1_BraBRO	-	A09p63560.1_BraBRO	A10p05650.1_BraCCA	-	A09p64730.1_BraCCA	A10p05640.1_BraCCB	-	A09p59050.1_BraCCB	BraA10g005890.3.1C	-	BraA09g064490.3.1C	A10p05270.1_BraCXA	-	A09p57980.1_BraCXA	A10p05630.1_BraCXB	-	A09p62940.1_BraCXB	A10p05580.1_BraMIZ	-	A09p60750.1_BraMIZ	Ann235620.1_BraOIA	-	Ann100740.1_BraOIA	A10p05830.1_BraOIB	-	A09p62040.1_BraOIB	Ann337100.1_BraOIC	-	Ann216340.1_BraOIC	A10p03870.1_BraPCA	-	A09p65490.1_BraPCA	A10p05540.1_BraPCB	-	A09p64100.1_BraPCB	A10p05740.1_BraTCA	-	A09p63780.1_BraTCA	A10p05660.1_BraTUA	-	A09p68900.1_BraTUA	A10p05770.1_BraTUE	-	A09p64670.1_BraTUE
AT1G07210	AKBr1	ABraLFAT1G07210	-	ABraMF2AT1G07210	A10p05780.1_BraBRO	-	A09p63550.1_BraBRO	A10p05670.1_BraCCA	-	A09p64720.1_BraCCA	A10p05660.1_BraCCB	-	A09p59040.1_BraCCB	BraA10g005910.3.1C	-	BraA09g064480.3.1C	A10p05280.1_BraCXA	-	A09p57970.1_BraCXA	A10p05650.1_BraCXB	-	A09p62930.1_BraCXB	A10p05590.1_BraMIZ	-	A09p60740.1_BraMIZ	Ann235600.1_BraOIA	-	Ann100730.1_BraOIA	A10p05850.1_BraOIB	-	A09p62030.1_BraOIB	Ann337120.1_BraOIC	-	Ann216330.1_BraOIC	A10p03900.1_BraPCA	-	A09p65470.1_BraPCA	A10p05550.1_BraPCB	-	A09p64090.1_BraPCB	A10p05750.1_BraTCA	-	A09p63770.1_BraTCA	A10p05680.1_BraTUA	-	A09p68890.1_BraTUA	A10p05790.1_BraTUE	-	A09p64660.1_BraTUE
AT1G07220	AKBr1	ABraLFAT1G07220	-	ABraMF2AT1G07220	-	-	A09p63540.1_BraBRO	-	-	A09p64710.1_BraCCA	A10p05670.1_BraCCB	-	A09p59030.1_BraCCB	BraA10g005920.3.1C	-	BraA09g064470.3.1C	A10p05290.1_BraCXA	-	A09p57960.1_BraCXA	A10p05660.1_BraCXB	-	A09p62920.1_BraCXB	A10p05600.1_BraMIZ	-	A09p60730.1_BraMIZ	-	-	Ann100720.1_BraOIA	A10p05860.1_BraOIB	-	A09p62020.1_BraOIB	Ann337130.1_BraOIC	-	Ann216320.1_BraOIC	A10p03910.1_BraPCA	-	A09p65460.1_BraPCA	A10p05560.1_BraPCB	-	A09p64080.1_BraPCB	A10p05760.1_BraTCA	-	A09p63760.1_BraTCA	A10p05690.1_BraTUA	-	A09p68880.1_BraTUA	-	-	A09p64650.1_BraTUE
AT1G07230	AKBr1	ABraLFAT1G07230	-	-	A10p05790.1_BraBRO	-	-	A10p05680.1_BraCCA	-	-	A10p05680.1_BraCCB	-	-	BraA10g005930.3.1C	-	-	A10p05300.1_BraCXA	-	-	A10p05670.1_BraCXB	-	-	A10p05610.1_BraMIZ	-	-	Ann235590.1_BraOIA	-	-	A10p05870.1_BraOIB	-	-	Ann337140.1_BraOIC	-	-	A10p03920.1_BraPCA	-	-	A10p05570.1_BraPCB	-	-	A10p05770.1_BraTCA	-	-	A10p05700.1_BraTUA	-	-	A10p05800.1_BraTUE	-	-
AT1G07240	AKBr1	ABraLFAT1G07240	-	ABraMF2AT1G07240	A10p05810.1_BraBRO	-	A09p63530.1_BraBRO	A10p05690.1_BraCCA	-	A09p64700.1_BraCCA	A10p05690.1_BraCCB	-	A09p59020.1_BraCCB	BraA10g005960.3.1C	-	BraA09g064460.3.1C	A10p05310.1_BraCXA	-	A09p57950.1_BraCXA	A10p05680.1_BraCXB	-	A09p62910.1_BraCXB	A10p05620.1_BraMIZ	-	A09p60720.1_BraMIZ	Ann235570.1_BraOIA	-	Ann100710.1_BraOIA	A10p05890.1_BraOIB	-	A09p62010.1_BraOIB	Ann337170.1_BraOIC	-	Ann216310.1_BraOIC	A10p03960.1_BraPCA	-	A09p65450.1_BraPCA	A10p05580.1_BraPCB	-	A09p64070.1_BraPCB	A10p05790.1_BraTCA	-	A09p63750.1_BraTCA	A10p05710.1_BraTUA	-	A09p68870.1_BraTUA	A10p05810.1_BraTUE	-	A09p64640.1_BraTUE
AT1G07270	AKBr1	ABraLFAT1G07270	-	-	-	-	-	A10p05700.1_BraCCA	-	-	A10p05710.1_BraCCB	-	-	BraA10g005980.3.1C	-	-	-	-	-	A10p05700.1_BraCXB	-	-	-	-	-	-	-	-	-	-	-	-	-	-	A10p03980.1_BraPCA	-	-	A10p05600.1_BraPCB	-	-	-	-	-	A10p05730.1_BraTUA	-	-	A10p05830.1_BraTUE	-	-
AT1G07280	AKBr1	ABraLFAT1G07280	-	ABraMF2AT1G07280	A10p05830.1_BraBRO	-	A09p63490.1_BraBRO	A10p05730.1_BraCCA	-	A09p64660.1_BraCCA	A10p05720.1_BraCCB	-	A09p58970.1_BraCCB	BraA10g006000.3.1C	-	BraA09g064410.3.1C	A10p05340.1_BraCXA	-	A09p57910.1_BraCXA	A10p05740.1_BraCXB	-	A09p62870.1_BraCXB	A10p05640.1_BraMIZ	-	A09p60670.1_BraMIZ	Ann235560.1_BraOIA	-	Ann100690.1_BraOIA	A10p05940.1_BraOIB	-	A09p61950.1_BraOIB	Ann337220.1_BraOIC	-	Ann216260.1_BraOIC	A10p03990.1_BraPCA	-	A09p65380.1_BraPCA	A10p05610.1_BraPCB	-	A09p64040.1_BraPCB	A10p05810.1_BraTCA	-	A09p63690.1_BraTCA	A10p05740.1_BraTUA	-	A09p68810.1_BraTUA	A10p05840.1_BraTUE	-	A09p64610.1_BraTUE
AT1G07290	AKBr1	ABraLFAT1G07290	-	ABraMF2AT1G07290	A10p05850.1_BraBRO	-	A09p63480.1_BraBRO	A10p05740.1_BraCCA	-	A09p64650.1_BraCCA	A10p05730.1_BraCCB	-	A09p58960.1_BraCCB	BraA10g006010.3.1C	-	BraA09g064400.3.1C	A10p05350.1_BraCXA	-	A09p57900.1_BraCXA	A10p05750.1_BraCXB	-	A09p62860.1_BraCXB	A10p05650.1_BraMIZ	-	A09p60660.1_BraMIZ	Ann235550.1_BraOIA	-	Ann100680.1_BraOIA	A10p05950.1_BraOIB	-	A09p61940.1_BraOIB	Ann337230.1_BraOIC	-	Ann216250.1_BraOIC	A10p04000.1_BraPCA	-	A09p65370.1_BraPCA	A10p05620.1_BraPCB	-	A09p64030.1_BraPCB	A10p05820.1_BraTCA	-	A09p63680.1_BraTCA	A10p05750.1_BraTUA	-	A09p68800.1_BraTUA	A10p05860.1_BraTUE	-	A09p64600.1_BraTUE
AT1G07300	AKBr1	ABraLFAT1G07300	-	ABraMF2AT1G07300	A10p05860.1_BraBRO	-	A09p63470.1_BraBRO	A10p05750.1_BraCCA	-	A09p64640.1_BraCCA	A10p05740.1_BraCCB	-	A09p58950.1_BraCCB	BraA10g006020.3.1C	-	BraA09g064390.3.1C	A10p05360.1_BraCXA	-	A09p57890.1_BraCXA	A10p05760.1_BraCXB	-	A09p62850.1_BraCXB	-	-	A09p60650.1_BraMIZ	Ann235540.1_BraOIA	-	Ann100670.1_BraOIA	-	-	-	Ann337240.1_BraOIC	-	Ann216240.1_BraOIC	A10p04010.1_BraPCA	-	A09p65360.1_BraPCA	A10p05630.1_BraPCB	-	A09p64020.1_BraPCB	A10p05830.1_BraTCA	-	A09p63670.1_BraTCA	A10p05760.1_BraTUA	-	A09p68790.1_BraTUA	A10p05870.1_BraTUE	-	A09p64590.1_BraTUE
AT1G07310	AKBr1	ABraLFAT1G07310	-	ABraMF2AT1G07310	A10p05870.1_BraBRO	-	A09p63460.1_BraBRO	A10p05760.1_BraCCA	-	A09p64630.1_BraCCA	A10p05750.1_BraCCB	-	A09p58940.1_BraCCB	BraA10g006030.3.1C	-	BraA09g064380.3.1C	A10p05370.1_BraCXA	-	A09p57880.1_BraCXA	A10p05770.1_BraCXB	-	A09p62840.1_BraCXB	A10p05660.1_BraMIZ	-	A09p60640.1_BraMIZ	Ann235530.1_BraOIA	-	Ann100660.1_BraOIA	-	-	A09p61930.1_BraOIB	Ann337250.1_BraOIC	-	Ann216230.1_BraOIC	A10p04020.1_BraPCA	-	A09p65350.1_BraPCA	A10p05640.1_BraPCB	-	A09p64010.1_BraPCB	A10p05840.1_BraTCA	-	A09p63660.1_BraTCA	A10p05770.1_BraTUA	-	A09p68780.1_BraTUA	A10p05880.1_BraTUE	-	A09p64580.1_BraTUE
AT1G07320	AKBr1	ABraLFAT1G07320	-	-	A10p05880.1_BraBRO	-	-	A10p05770.1_BraCCA	-	-	A10p05760.1_BraCCB	-	-	BraA10g006040.3.1C	-	-	A10p05380.1_BraCXA	-	-	A10p05780.1_BraCXB	-	-	A10p05670.1_BraMIZ	-	-	Ann235520.1_BraOIA	-	-	A10p05960.1_BraOIB	-	-	Ann337260.1_BraOIC	-	-	A10p04030.1_BraPCA	-	-	A10p05650.1_BraPCB	-	-	A10p05850.1_BraTCA	-	-	A10p05780.1_BraTUA	-	-	A10p05890.1_BraTUE	-	-
AT1G07330	AKBr1	-	ABraMF1AT1G07330	-	-	A08p34410.1_BraBRO	-	-	A08p34640.1_BraCCA	-	-	A08p33130.1_BraCCB	-	-	BraA08g034090.3.1C	-	-	A08p31290.1_BraCXA	-	-	A08p33890.1_BraCXB	-	-	A08p32660.1_BraMIZ	-	-	Ann065870.1_BraOIA	-	-	A08p34400.1_BraOIB	-	-	Ann384190.1_BraOIC	-	-	A08p32160.1_BraPCA	-	-	A08p34380.1_BraPCB	-	-	A08p34050.1_BraTCA	-	-	A08p35150.1_BraTUA	-	-	A08p34520.1_BraTUE	-
AT1G07340	AKBr1	ABraLFAT1G07340	ABraMF1AT1G07340	-	A10p05890.1_BraBRO	A08p34400.1_BraBRO	-	A10p05800.1_BraCCA	A08p34630.1_BraCCA	-	A10p05770.1_BraCCB	A08p33120.1_BraCCB	-	BraA10g006070.3.1C	BraA08g034080.3.1C	-	A10p05390.1_BraCXA	A08p31280.1_BraCXA	-	A10p05790.1_BraCXB	A08p33880.1_BraCXB	-	A10p05690.1_BraMIZ	A08p32650.1_BraMIZ	-	Ann235480.1_BraOIA	Ann065860.1_BraOIA	-	A10p05980.1_BraOIB	-	-	Ann337290.1_BraOIC	Ann384200.1_BraOIC	-	A10p04060.1_BraPCA	A08p32150.1_BraPCA	-	A10p05690.1_BraPCB	A08p34370.1_BraPCB	-	A10p05860.1_BraTCA	A08p34040.1_BraTCA	-	A10p05800.1_BraTUA	A08p35140.1_BraTUA	-	A10p05900.1_BraTUE	A08p34510.1_BraTUE	-
AT1G07350	AKBr1	ABraLFAT1G07350	-	-	A10p05920.1_BraBRO	-	-	A10p05810.1_BraCCA	-	-	A10p05790.1_BraCCB	-	-	BraA10g006080.3.1C	-	-	A10p05410.1_BraCXA	-	-	A10p05830.1_BraCXB	-	-	A10p05700.1_BraMIZ	-	-	Ann235470.1_BraOIA	-	-	A10p05990.1_BraOIB	-	-	Ann337300.1_BraOIC	-	-	A10p04070.1_BraPCA	-	-	A10p05700.1_BraPCB	-	-	A10p05880.1_BraTCA	-	-	A10p05840.1_BraTUA	-	-	A10p05910.1_BraTUE	-	-
AT1G07360	AKBr1	-	ABraMF1AT1G07360	-	-	A08p34390.1_BraBRO	-	-	A08p34620.1_BraCCA	-	-	A08p33110.1_BraCCB	-	-	BraA08g034070.3.1C	-	-	A08p31270.1_BraCXA	-	-	A08p33870.1_BraCXB	-	-	A08p32640.1_BraMIZ	-	-	Ann065850.1_BraOIA	-	-	A08p34390.1_BraOIB	-	-	Ann384210.1_BraOIC	-	-	A08p32140.1_BraPCA	-	-	A08p34360.1_BraPCB	-	-	A08p34030.1_BraTCA	-	-	A08p35130.1_BraTUA	-	-	A08p34500.1_BraTUE	-
AT1G07370	AKBr1	ABraLFAT1G07370	-	ABraMF2AT1G07370	A10p05930.1_BraBRO	-	A09p63450.1_BraBRO	A10p05820.1_BraCCA	-	A09p64620.1_BraCCA	A10p05800.1_BraCCB	-	A09p58930.1_BraCCB	BraA10g006130.3.1C	-	BraA09g064370.3.1C	A10p05420.1_BraCXA	-	A09p57870.1_BraCXA	A10p05840.1_BraCXB	-	A09p62830.1_BraCXB	-	-	A09p60630.1_BraMIZ	Ann235460.1_BraOIA	-	Ann100650.1_BraOIA	A10p06000.1_BraOIB	-	A09p61920.1_BraOIB	Ann337310.1_BraOIC	-	Ann216220.1_BraOIC	A10p04080.1_BraPCA	-	A09p65340.1_BraPCA	A10p05710.1_BraPCB	-	A09p64000.1_BraPCB	A10p05890.1_BraTCA	-	A09p63650.1_BraTCA	A10p05850.1_BraTUA	-	A09p68770.1_BraTUA	A10p05920.1_BraTUE	-	A09p64570.1_BraTUE
AT1G07380	AKBr1	ABraLFAT1G07380	ABraMF1AT1G07380	-	A10p05940.1_BraBRO	A08p34380.1_BraBRO	-	A10p05830.1_BraCCA	A08p34610.1_BraCCA	-	A10p05810.1_BraCCB	A08p33100.1_BraCCB	-	BraA10g006140.3.1C	BraA08g034060.3.1C	-	A10p05430.1_BraCXA	A08p31260.1_BraCXA	-	A10p05850.1_BraCXB	A08p33860.1_BraCXB	-	A10p05710.1_BraMIZ	A08p32630.1_BraMIZ	-	Ann235450.1_BraOIA	Ann065840.1_BraOIA	-	A10p06010.1_BraOIB	A08p34380.1_BraOIB	-	Ann337320.1_BraOIC	Ann384220.1_BraOIC	-	A10p04090.1_BraPCA	A08p32130.1_BraPCA	-	A10p05720.1_BraPCB	A08p34350.1_BraPCB	-	A10p05900.1_BraTCA	A08p34020.1_BraTCA	-	A10p05860.1_BraTUA	A08p35120.1_BraTUA	-	A10p05930.1_BraTUE	A08p34490.1_BraTUE	-
AT1G07390	AKBr1	-	-	ABraMF2AT1G07390	-	-	A09p63430.1_BraBRO	-	-	-	-	-	A09p58920.1_BraCCB	-	-	BraA09g064360.3.1C	-	-	A09p57860.1_BraCXA	-	-	A09p62820.1_BraCXB	-	-	A09p60620.1_BraMIZ	-	-	Ann100640.1_BraOIA	-	-	A09p61910.1_BraOIB	-	-	Ann216210.1_BraOIC	-	-	A09p65320.1_BraPCA	-	-	A09p63980.1_BraPCB	-	-	A09p63640.1_BraTCA	-	-	A09p68740.1_BraTUA	-	-	A09p64560.1_BraTUE
AT1G07410	AKBr1	ABraLFAT1G07410	-	ABraMF2AT1G07410	A10p05960.1_BraBRO	-	-	A10p05840.1_BraCCA	-	A09p64600.1_BraCCA	A10p05820.1_BraCCB	-	A09p58910.1_BraCCB	BraA10g006160.3.1C	-	BraA09g064340.3.1C	A10p05440.1_BraCXA	-	A09p57840.1_BraCXA	A10p05860.1_BraCXB	-	A09p62810.1_BraCXB	A10p05720.1_BraMIZ	-	-	Ann235440.1_BraOIA	-	Ann100630.1_BraOIA	-	-	-	Ann337330.1_BraOIC	-	-	A10p04100.1_BraPCA	-	A09p65280.1_BraPCA	A10p05730.1_BraPCB	-	A09p63930.1_BraPCB	A10p05910.1_BraTCA	-	A09p63630.1_BraTCA	A10p05880.1_BraTUA	-	A09p68730.1_BraTUA	A10p05940.1_BraTUE	-	A09p64550.1_BraTUE
AT1G07420	AKBr1	ABraLFAT1G07420	ABraMF1AT1G07420	ABraMF2AT1G07420	A10p05970.1_BraBRO	A08p34370.1_BraBRO	-	A10p05850.1_BraCCA	A08p34590.1_BraCCA	A09p64590.1_BraCCA	A10p05830.1_BraCCB	A08p33090.1_BraCCB	-	BraA10g006170.3.1C	BraA08g034050.3.1C	-	A10p05450.1_BraCXA	A08p31250.1_BraCXA	A09p57830.1_BraCXA	A10p05870.1_BraCXB	A08p33850.1_BraCXB	-	A10p05730.1_BraMIZ	A08p32620.1_BraMIZ	A09p60610.1_BraMIZ	Ann235430.1_BraOIA	Ann065830.1_BraOIA	-	A10p06030.1_BraOIB	A08p34370.1_BraOIB	A09p61900.1_BraOIB	Ann337340.1_BraOIC	Ann384230.1_BraOIC	Ann216200.1_BraOIC	A10p04110.1_BraPCA	A08p32120.1_BraPCA	A09p65270.1_BraPCA	A10p05740.1_BraPCB	A08p34330.1_BraPCB	-	A10p05920.1_BraTCA	A08p34010.1_BraTCA	A09p63620.1_BraTCA	A10p05890.1_BraTUA	A08p35100.1_BraTUA	A09p68720.1_BraTUA	A10p05950.1_BraTUE	A08p34470.1_BraTUE	A09p64540.1_BraTUE
AT1G07430	AKBr1	ABraLFAT1G07430	-	ABraMF2AT1G07430	A10p05980.1_BraBRO	-	A09p63410.1_BraBRO	A10p05860.1_BraCCA	-	A09p64580.1_BraCCA	A10p05840.1_BraCCB	-	A09p58900.1_BraCCB	BraA10g006180.3.1C	-	BraA09g064330.3.1C	A10p05460.1_BraCXA	-	A09p57810.1_BraCXA	A10p05880.1_BraCXB	-	A09p62800.1_BraCXB	A10p05740.1_BraMIZ	-	A09p60600.1_BraMIZ	Ann235420.1_BraOIA	-	Ann100620.1_BraOIA	A10p06040.1_BraOIB	-	A09p61890.1_BraOIB	Ann337350.1_BraOIC	-	Ann216190.1_BraOIC	A10p04120.1_BraPCA	-	A09p65250.1_BraPCA	A10p05750.1_BraPCB	-	A09p63920.1_BraPCB	A10p05930.1_BraTCA	-	A09p63600.1_BraTCA	A10p05900.1_BraTUA	-	A09p68710.1_BraTUA	A10p05960.1_BraTUE	-	A09p64530.1_BraTUE
AT1G07440	AKBr1	ABraLFAT1G07440	ABraMF1AT1G07440	ABraMF2AT1G07440	A10p05990.1_BraBRO	A08p34350.1_BraBRO	A09p63400.1_BraBRO	A10p05880.1_BraCCA	A08p34580.1_BraCCA	A09p64550.1_BraCCA	-	-	-	BraA10g006200.3.1C	BraA08g034030.3.1C	BraA09g064320.3.1C	A10p05470.1_BraCXA	A08p31230.1_BraCXA	A09p57800.1_BraCXA	-	A08p33830.1_BraCXB	A09p62790.1_BraCXB	A10p05750.1_BraMIZ	A08p32610.1_BraMIZ	A09p60590.1_BraMIZ	Ann235410.1_BraOIA	Ann065810.1_BraOIA	Ann100610.1_BraOIA	A10p06050.1_BraOIB	A08p34350.1_BraOIB	A09p61880.1_BraOIB	Ann337360.1_BraOIC	Ann384240.1_BraOIC	Ann216180.1_BraOIC	A10p04130.1_BraPCA	A08p32100.1_BraPCA	A09p65240.1_BraPCA	-	-	-	A10p05940.1_BraTCA	A08p34000.1_BraTCA	A09p63570.1_BraTCA	A10p05920.1_BraTUA	A08p35080.1_BraTUA	A09p68700.1_BraTUA	A10p05980.1_BraTUE	A08p34430.1_BraTUE	A09p64520.1_BraTUE
AT1G07460	AKBr1	-	ABraMF1AT1G07460	ABraMF2AT1G07460	-	A08p34360.1_BraBRO	A09p63390.1_BraBRO	-	-	-	-	-	A09p58890.1_BraCCB	-	BraA08g034040.3.1C	BraA09g064310.3.1C	-	A08p31240.1_BraCXA	A09p57790.1_BraCXA	-	A08p33840.1_BraCXB	A09p62780.1_BraCXB	-	-	-	-	Ann065820.1_BraOIA	-	-	A08p34360.1_BraOIB	A09p61870.1_BraOIB	-	-	-	-	A08p32110.1_BraPCA	A09p65230.1_BraPCA	-	-	-	-	-	-	-	A08p35090.1_BraTUA	A09p68690.1_BraTUA	-	A08p34440.1_BraTUE	A09p64510.1_BraTUE
AT1G07470	AKBr1	-	ABraMF1AT1G07470	-	-	A08p34340.1_BraBRO	-	-	A08p34570.1_BraCCA	-	-	A08p33080.1_BraCCB	-	-	BraA08g034020.3.1C	-	-	A08p31220.1_BraCXA	-	-	A08p33820.1_BraCXB	-	-	A08p32600.1_BraMIZ	-	-	Ann065800.1_BraOIA	-	-	A08p34340.1_BraOIB	-	-	Ann384250.1_BraOIC	-	-	A08p32090.1_BraPCA	-	-	A08p34320.1_BraPCB	-	-	A08p33990.1_BraTCA	-	-	A08p35070.1_BraTUA	-	-	A08p34420.1_BraTUE	-
AT1G07473	AKBr1	ABraLFAT1G07473	ABraMF1AT1G07473	-	A10p06000.1_BraBRO	A08p34330.1_BraBRO	-	A10p05890.1_BraCCA	A08p34560.1_BraCCA	-	A10p05850.1_BraCCB	A08p33070.1_BraCCB	-	BraA10g006210.3.1C	BraA08g034010.3.1C	-	A10p05480.1_BraCXA	A08p31210.1_BraCXA	-	A10p05890.1_BraCXB	A08p33810.1_BraCXB	-	-	A08p32590.1_BraMIZ	-	Ann235400.1_BraOIA	Ann065790.1_BraOIA	-	A10p06060.1_BraOIB	A08p34330.1_BraOIB	-	Ann337370.1_BraOIC	Ann384260.1_BraOIC	-	A10p04140.1_BraPCA	A08p32080.1_BraPCA	-	A10p05770.1_BraPCB	A08p34310.1_BraPCB	-	A10p05950.1_BraTCA	A08p33980.1_BraTCA	-	A10p05930.1_BraTUA	A08p35060.1_BraTUA	-	A10p05990.1_BraTUE	-	-
AT1G07480	AKBr1	ABraLFAT1G07480	-	ABraMF2AT1G07480	A10p06010.1_BraBRO	-	A09p63300.1_BraBRO	A10p05900.1_BraCCA	-	A09p64540.1_BraCCA	A10p05860.1_BraCCB	-	A09p58880.1_BraCCB	BraA10g006220.3.1C	-	BraA09g064300.3.1C	A10p05490.1_BraCXA	-	A09p57780.1_BraCXA	A10p05900.1_BraCXB	-	A09p62770.1_BraCXB	A10p05760.1_BraMIZ	-	A09p60580.1_BraMIZ	Ann235390.1_BraOIA	-	Ann100600.1_BraOIA	A10p06070.1_BraOIB	-	A09p61860.1_BraOIB	Ann337380.1_BraOIC	-	Ann216170.1_BraOIC	A10p04150.1_BraPCA	-	A09p65220.1_BraPCA	A10p05780.1_BraPCB	-	A09p63910.1_BraPCB	A10p05960.1_BraTCA	-	A09p63560.1_BraTCA	A10p05940.1_BraTUA	-	A09p68680.1_BraTUA	A10p06000.1_BraTUE	-	A09p64500.1_BraTUE
AT1G07485	AKBr1	ABraLFAT1G07485	ABraMF1AT1G07485	-	A10p06020.1_BraBRO	-	-	A10p05910.1_BraCCA	A08p34550.1_BraCCA	-	A10p05880.1_BraCCB	-	-	BraA10g006230.3.1C	BraA08g034000.3.1C	-	-	A08p31200.1_BraCXA	-	A10p05920.1_BraCXB	A08p33800.1_BraCXB	-	A10p05770.1_BraMIZ	A08p32580.1_BraMIZ	-	Ann235380.1_BraOIA	Ann065780.1_BraOIA	-	A10p06080.1_BraOIB	A08p34320.1_BraOIB	-	Ann337400.1_BraOIC	Ann384270.1_BraOIC	-	A10p04160.1_BraPCA	-	-	-	A08p34300.1_BraPCB	-	A10p05980.1_BraTCA	A08p33970.1_BraTCA	-	A10p05950.1_BraTUA	-	-	A10p06010.1_BraTUE	-	-
AT1G07490	AKBr1	ABraLFAT1G07490	-	ABraMF2AT1G07490	-	-	A09p63310.1_BraBRO	-	-	A09p64530.1_BraCCA	-	-	A09p58870.1_BraCCB	-	-	BraA09g064280.3.1C	-	-	A09p57760.1_BraCXA	-	-	A09p62760.1_BraCXB	-	-	A09p60570.1_BraMIZ	-	-	Ann100580.1_BraOIA	-	-	A09p61850.1_BraOIB	-	-	Ann216160.1_BraOIC	-	-	A09p65210.1_BraPCA	-	-	-	-	-	A09p63420.1_BraTCA	-	-	A09p68670.1_BraTUA	-	-	A09p64490.1_BraTUE
AT1G07510	AKBr1	-	-	ABraMF2AT1G07510	-	-	A09p63290.1_BraBRO	-	-	A09p64520.1_BraCCA	-	-	A09p58860.1_BraCCB	-	-	BraA09g064270.3.1C	-	-	A09p57740.1_BraCXA	-	-	A09p62750.1_BraCXB	-	-	A09p60560.1_BraMIZ	-	-	Ann100540.1_BraOIA	-	-	A09p61840.1_BraOIB	-	-	Ann216150.1_BraOIC	-	-	A09p65200.1_BraPCA	-	-	A09p63870.1_BraPCB	-	-	A09p63400.1_BraTCA	-	-	A09p68660.1_BraTUA	-	-	A09p64480.1_BraTUE
AT1G07520	AKBr1	ABraLFAT1G07520	ABraMF1AT1G07520	ABraMF2AT1G07520	-	A08p34310.1_BraBRO	A09p63280.1_BraBRO	A10p05940.1_BraCCA	A08p34530.1_BraCCA	A09p64510.1_BraCCA	A10p05900.1_BraCCB	A08p33050.1_BraCCB	A09p58840.1_BraCCB	BraA10g006250.3.1C	BraA08g033980.3.1C	BraA09g064260.3.1C	A10p05510.1_BraCXA	A08p31180.1_BraCXA	A09p57730.1_BraCXA	A10p05940.1_BraCXB	A08p33780.1_BraCXB	A09p62730.1_BraCXB	A10p05780.1_BraMIZ	A08p32560.1_BraMIZ	A09p60550.1_BraMIZ	-	Ann065770.1_BraOIA	Ann100530.1_BraOIA	A10p06100.1_BraOIB	A08p34300.1_BraOIB	A09p61820.1_BraOIB	Ann337420.1_BraOIC	Ann384290.1_BraOIC	Ann216140.1_BraOIC	A10p04180.1_BraPCA	A08p32060.1_BraPCA	A09p65180.1_BraPCA	-	A08p34280.1_BraPCB	A09p63860.1_BraPCB	A10p06010.1_BraTCA	A08p33950.1_BraTCA	A09p63390.1_BraTCA	-	A08p35030.1_BraTUA	A09p68650.1_BraTUA	A10p06020.1_BraTUE	A08p34400.1_BraTUE	A09p64460.1_BraTUE
AT1G07540	AKBr1	ABraLFAT1G07540	ABraMF1AT1G07540	-	A10p06060.1_BraBRO	A08p34300.1_BraBRO	-	A10p05950.1_BraCCA	A08p34520.1_BraCCA	-	A10p05910.1_BraCCB	A08p33040.1_BraCCB	-	BraA10g006260.3.1C	BraA08g033970.3.1C	-	A10p05520.1_BraCXA	A08p31170.1_BraCXA	-	A10p05950.1_BraCXB	A08p33770.1_BraCXB	-	A10p05790.1_BraMIZ	A08p32550.1_BraMIZ	-	Ann235360.1_BraOIA	Ann065760.1_BraOIA	-	A10p06110.1_BraOIB	A08p34290.1_BraOIB	-	Ann337430.1_BraOIC	Ann384300.1_BraOIC	-	A10p04200.1_BraPCA	A08p32050.1_BraPCA	-	A10p05800.1_BraPCB	A08p34260.1_BraPCB	-	A10p06020.1_BraTCA	A08p33940.1_BraTCA	-	A10p05990.1_BraTUA	A08p35020.1_BraTUA	-	A10p06030.1_BraTUE	A08p34390.1_BraTUE	-
AT1G07550	AKBr1	ABraLFAT1G07550	ABraMF1AT1G07550	ABraMF2AT1G07550	-	-	A09p63240.1_BraBRO	-	-	A09p64470.1_BraCCA	A10p05930.1_BraCCB	A08p33020.1_BraCCB	A09p58790.1_BraCCB	BraA10g006280.3.1C	BraA08g033950.3.1C	BraA09g064210.3.1C	-	-	A09p57700.1_BraCXA	A10p05970.1_BraCXB	A08p33750.1_BraCXB	A09p62690.1_BraCXB	-	-	A09p60500.1_BraMIZ	-	Ann065740.1_BraOIA	Ann100480.1_BraOIA	A10p06140.1_BraOIB	-	Ann10390.1_BraOIB	-	-	Ann216090.1_BraOIC	A10p04250.1_BraPCA	A08p32030.1_BraPCA	A09p65130.1_BraPCA	-	-	A09p63820.1_BraPCB	A10p06040.1_BraTCA	A08p33920.1_BraTCA	A09p63320.1_BraTCA	A10p06010.1_BraTUA	A08p35000.1_BraTUA	A09p68600.1_BraTUA	A10p06050.1_BraTUE	-	A09p64400.1_BraTUE
AT1G07590	AKBr1	-	-	ABraMF2AT1G07590	-	-	A09p63230.1_BraBRO	-	-	A09p64460.1_BraCCA	-	-	A09p58780.1_BraCCB	-	-	BraA09g064200.3.1C	-	-	A09p57690.1_BraCXA	-	-	A09p62680.1_BraCXB	-	-	A09p60490.1_BraMIZ	-	-	Ann100470.1_BraOIA	-	-	A09p61810.1_BraOIB	-	-	Ann216080.1_BraOIC	-	-	A09p65120.1_BraPCA	-	-	A09p63810.1_BraPCB	-	-	A09p63310.1_BraTCA	-	-	A09p68590.1_BraTUA	-	-	A09p64390.1_BraTUE
AT1G07610	AKBr1	ABraLFAT1G07610	ABraMF1AT1G07610	-	-	-	-	-	-	-	-	A08p33000.1_BraCCB	-	BraA10g006390.3.1C	-	-	-	-	-	-	-	-	A10p05900.1_BraMIZ	-	-	-	-	-	-	-	-	-	-	-	-	A08p32000.1_BraPCA	-	A10p05870.1_BraPCB	-	-	-	-	-	A10p06110.1_BraTUA	-	-	-	-	-
AT1G07615	AKBr1	-	ABraMF1AT1G07615	ABraMF2AT1G07615	-	A08p34260.1_BraBRO	A09p63220.1_BraBRO	-	A08p34470.1_BraCCA	A09p64450.1_BraCCA	-	A08p32990.1_BraCCB	A09p58770.1_BraCCB	-	BraA08g033920.3.1C	BraA09g064190.3.1C	-	A08p31140.1_BraCXA	A09p57680.1_BraCXA	-	A08p33720.1_BraCXB	A09p62670.1_BraCXB	-	A08p32520.1_BraMIZ	A09p60480.1_BraMIZ	-	-	Ann100460.1_BraOIA	-	A08p34250.1_BraOIB	A09p61800.1_BraOIB	-	Ann384340.1_BraOIC	Ann216070.1_BraOIC	-	A08p31990.1_BraPCA	A09p65110.1_BraPCA	-	A08p34220.1_BraPCB	A09p63790.1_BraPCB	-	A08p33890.1_BraTCA	A09p63300.1_BraTCA	-	A08p34970.1_BraTUA	A09p68580.1_BraTUA	-	A08p34350.1_BraTUE	A09p64380.1_BraTUE
AT1G07620	AKBr1	ABraLFAT1G07620	ABraMF1AT1G07620	-	A10p06110.1_BraBRO	A08p34250.1_BraBRO	-	A10p06020.1_BraCCA	A08p34460.1_BraCCA	-	A10p06020.1_BraCCB	A08p32980.1_BraCCB	-	BraA10g006400.3.1C	BraA08g033910.3.1C	-	A10p05640.1_BraCXA	A08p31130.1_BraCXA	-	A10p06090.1_BraCXB	A08p33710.1_BraCXB	-	A10p05910.1_BraMIZ	A08p32510.1_BraMIZ	-	Ann235310.1_BraOIA	Ann065710.1_BraOIA	-	A10p06290.1_BraOIB	A08p34240.1_BraOIB	-	Ann337560.1_BraOIC	Ann384350.1_BraOIC	-	A10p04380.1_BraPCA	A08p31980.1_BraPCA	-	A10p05890.1_BraPCB	A08p34210.1_BraPCB	-	A10p06140.1_BraTCA	A08p33880.1_BraTCA	-	A10p06120.1_BraTUA	A08p34960.1_BraTUA	-	A10p06150.1_BraTUE	A08p34340.1_BraTUE	-
AT1G07630	AKBr1	ABraLFAT1G07630	ABraMF1AT1G07630	-	A10p06120.1_BraBRO	A08p34240.1_BraBRO	-	A10p06040.1_BraCCA	A08p34450.1_BraCCA	-	A10p06030.1_BraCCB	A08p32970.1_BraCCB	-	BraA10g006410.3.1C	BraA08g033900.3.1C	-	A10p05650.1_BraCXA	A08p31120.1_BraCXA	-	A10p06110.1_BraCXB	A08p33700.1_BraCXB	-	A10p05930.1_BraMIZ	A08p32500.1_BraMIZ	-	Ann235300.1_BraOIA	Ann065700.1_BraOIA	-	A10p06300.1_BraOIB	A08p34230.1_BraOIB	-	Ann337580.1_BraOIC	Ann384360.1_BraOIC	-	A10p04390.1_BraPCA	A08p31910.1_BraPCA	-	A10p05900.1_BraPCB	A08p34200.1_BraPCB	-	A10p06150.1_BraTCA	A08p33870.1_BraTCA	-	A10p06150.1_BraTUA	A08p34950.1_BraTUA	-	A10p06160.1_BraTUE	A08p34330.1_BraTUE	-
AT1G07640	AKBr1	-	ABraMF1AT1G07640	ABraMF2AT1G07640	-	A08p34230.1_BraBRO	A09p63210.1_BraBRO	-	A08p34440.1_BraCCA	A09p64440.1_BraCCA	-	A08p32960.1_BraCCB	A09p58760.1_BraCCB	-	BraA08g033890.3.1C	BraA09g064180.3.1C	-	A08p31110.1_BraCXA	A09p57670.1_BraCXA	-	A08p33690.1_BraCXB	A09p62660.1_BraCXB	-	A08p32490.1_BraMIZ	A09p60470.1_BraMIZ	-	Ann065690.1_BraOIA	Ann100430.1_BraOIA	-	A08p34220.1_BraOIB	A09p61790.1_BraOIB	-	Ann384370.1_BraOIC	Ann216060.1_BraOIC	-	A08p31890.1_BraPCA	A09p65100.1_BraPCA	-	A08p34190.1_BraPCB	A09p63780.1_BraPCB	-	A08p33860.1_BraTCA	A09p63290.1_BraTCA	-	A08p34940.1_BraTUA	A09p68570.1_BraTUA	-	A08p34320.1_BraTUE	A09p64370.1_BraTUE
AT1G07645	AKBr1	ABraLFAT1G07645	-	ABraMF2AT1G07645	A06p04740.1_BraBRO	-	A09p63200.1_BraBRO	A06p04990.1_BraCCA	-	A09p64430.1_BraCCA	A06p04900.1_BraCCB	-	A09p58750.1_BraCCB	BraA06g004930.3.1C	-	BraA09g064170.3.1C	A06p04600.1_BraCXA	-	A09p57660.1_BraCXA	A06p04890.1_BraCXB	-	A09p62650.1_BraCXB	A06p04770.1_BraMIZ	-	A09p60450.1_BraMIZ	Ann182730.1_BraOIA	-	Ann100420.1_BraOIA	A06p05000.1_BraOIB	-	A09p61780.1_BraOIB	Ann319270.1_BraOIC	-	Ann216050.1_BraOIC	A06p05100.1_BraPCA	-	A09p65090.1_BraPCA	A06p05400.1_BraPCB	-	A09p63770.1_BraPCB	A06p05090.1_BraTCA	-	A09p63260.1_BraTCA	A06p04460.1_BraTUA	-	A09p68560.1_BraTUA	A06p04910.1_BraTUE	-	A09p64350.1_BraTUE
AT1G07650	AKBr1	ABraLFAT1G07650	-	-	A06p04730.1_BraBRO	-	-	A06p04980.1_BraCCA	-	-	A06p04890.1_BraCCB	-	-	BraA06g004920.3.1C	-	-	A06p04590.1_BraCXA	-	-	A06p04880.1_BraCXB	-	-	A06p04760.1_BraMIZ	-	-	Ann182720.1_BraOIA	-	-	A06p04990.1_BraOIB	-	-	Ann319260.1_BraOIC	-	-	A06p05090.1_BraPCA	-	-	A06p05390.1_BraPCB	-	-	A06p05080.1_BraTCA	-	-	A06p04450.1_BraTUA	-	-	A06p04900.1_BraTUE	-	-
AT1G07660	AKBr1	ABraLFAT1G07660	-	-	-	-	-	-	-	-	A06p04910.1_BraCCB	-	-	BraA06g004940.3.1C	-	-	-	-	-	A06p04900.1_BraCXB	-	-	A06p04780.1_BraMIZ	-	-	Ann175430.1_BraOIA	-	-	A06p05010.1_BraOIB	-	-	Ann319280.1_BraOIC	-	-	-	-	-	-	-	-	-	-	-	A06p04470.1_BraTUA	-	-	A06p04920.1_BraTUE	-	-
AT1G07670	AKBr1	ABraLFAT1G07670	ABraMF1AT1G07670	ABraMF2AT1G07670	A06p04750.1_BraBRO	-	A09p63260.1_BraBRO	A06p05000.1_BraCCA	-	A09p64490.1_BraCCA	A06p04920.1_BraCCB	A08p32950.1_BraCCB	A09p58820.1_BraCCB	BraA06g004950.3.1C	-	BraA09g064240.3.1C	A06p04610.1_BraCXA	-	A09p57710.1_BraCXA	A06p04910.1_BraCXB	-	A09p62710.1_BraCXB	A06p04790.1_BraMIZ	-	A09p60530.1_BraMIZ	Ann182740.1_BraOIA	-	Ann100510.1_BraOIA	A06p05020.1_BraOIB	A08p34210.1_BraOIB	Ann10360.1_BraOIB	Ann319290.1_BraOIC	Ann384380.1_BraOIC	Ann216110.1_BraOIC	A06p05110.1_BraPCA	-	A09p65150.1_BraPCA	A06p05410.1_BraPCB	-	A09p63840.1_BraPCB	A06p05100.1_BraTCA	-	-	A06p04480.1_BraTUA	-	A09p68630.1_BraTUA	A06p04930.1_BraTUE	-	A09p64430.1_BraTUE
AT1G07690	AKBr1	ABraLFAT1G07690	-	-	-	-	-	-	-	-	A06p05050.1_BraCCB	-	-	-	-	-	-	-	-	-	-	-	-	-	-	-	-	-	A06p05130.1_BraOIB	-	-	Ann319420.1_BraOIC	-	-	-	-	-	-	-	-	A06p05200.1_BraTCA	-	-	A06p04610.1_BraTUA	-	-	-	-	-
AT1G07705	AKBr1	ABraLFAT1G07705	ABraMF1AT1G07705	-	A06p04820.1_BraBRO	A08p34170.1_BraBRO	-	A06p05100.1_BraCCA	A08p34370.1_BraCCA	-	A06p05030.1_BraCCB	-	-	BraA06g005060.3.1C	BraA08g033820.3.1C	-	A06p04710.1_BraCXA	A08p31050.1_BraCXA	-	A06p05000.1_BraCXB	-	-	A06p04870.1_BraMIZ	A08p32430.1_BraMIZ	-	Ann182830.1_BraOIA	Ann065610.1_BraOIA	-	A06p05110.1_BraOIB	A08p34150.1_BraOIB	-	Ann319400.1_BraOIC	Ann384440.1_BraOIC	-	A06p05190.1_BraPCA	A08p31820.1_BraPCA	-	A06p05510.1_BraPCB	A08p34110.1_BraPCB	-	A06p05180.1_BraTCA	A08p33790.1_BraTCA	-	A06p04580.1_BraTUA	A08p34880.1_BraTUA	-	A06p05010.1_BraTUE	A08p34250.1_BraTUE	-
AT1G07710	AKBr1	ABraLFAT1G07710	-	-	A06p04810.1_BraBRO	-	-	A06p05090.1_BraCCA	-	-	A06p05020.1_BraCCB	-	-	BraA06g005050.3.1C	-	-	A06p04700.1_BraCXA	-	-	A06p04990.1_BraCXB	-	-	A06p04860.1_BraMIZ	-	-	Ann182820.1_BraOIA	-	-	A06p05100.1_BraOIB	-	-	Ann319390.1_BraOIC	-	-	A06p05180.1_BraPCA	-	-	A06p05500.1_BraPCB	-	-	A06p05170.1_BraTCA	-	-	A06p04570.1_BraTUA	-	-	A06p05000.1_BraTUE	-	-
AT1G07720	AKBr1	ABraLFAT1G07720	ABraMF1AT1G07720	-	A06p04800.1_BraBRO	A08p34180.1_BraBRO	-	A06p05080.1_BraCCA	A08p34380.1_BraCCA	-	A06p04990.1_BraCCB	A08p32870.1_BraCCB	-	BraA06g005040.3.1C	BraA08g033830.3.1C	-	A06p04690.1_BraCXA	A08p31060.1_BraCXA	-	A06p04980.1_BraCXB	A08p33620.1_BraCXB	-	A06p04850.1_BraMIZ	A08p32440.1_BraMIZ	-	Ann272850.1_BraOIA	Ann065620.1_BraOIA	-	A06p05090.1_BraOIB	A08p34160.1_BraOIB	-	Ann319380.1_BraOIC	Ann384430.1_BraOIC	-	A06p05170.1_BraPCA	A08p31830.1_BraPCA	-	A06p05490.1_BraPCB	A08p34120.1_BraPCB	-	A06p05160.1_BraTCA	A08p33800.1_BraTCA	-	A06p04560.1_BraTUA	A08p34890.1_BraTUA	-	A06p04990.1_BraTUE	A08p34260.1_BraTUE	-
AT1G07725	AKBr1	ABraLFAT1G07725	-	-	A06p04790.1_BraBRO	-	-	A06p05070.1_BraCCA	-	-	A06p04980.1_BraCCB	-	-	BraA06g005030.3.1C	-	-	A06p04680.1_BraCXA	-	-	A06p04970.1_BraCXB	-	-	A06p04840.1_BraMIZ	-	-	Ann182810.1_BraOIA	-	-	A06p05080.1_BraOIB	-	-	Ann319370.1_BraOIC	-	-	A06p05160.1_BraPCA	-	-	A06p05480.1_BraPCB	-	-	A06p05150.1_BraTCA	-	-	A06p04550.1_BraTUA	-	-	A06p04980.1_BraTUE	-	-
AT1G07730	AKBr1	ABraLFAT1G07730	-	-	A06p04780.1_BraBRO	-	-	A06p05060.1_BraCCA	-	-	A06p04970.1_BraCCB	-	-	BraA06g005020.3.1C	-	-	A06p04670.1_BraCXA	-	-	A06p04960.1_BraCXB	-	-	A06p04830.1_BraMIZ	-	-	Ann182790.1_BraOIA	-	-	A06p05070.1_BraOIB	-	-	Ann319340.1_BraOIC	-	-	A06p05150.1_BraPCA	-	-	A06p05450.1_BraPCB	-	-	A06p05140.1_BraTCA	-	-	A06p04540.1_BraTUA	-	-	A06p04970.1_BraTUE	-	-
AT1G07740	AKBr1	-	ABraMF1AT1G07740	-	-	A08p34190.1_BraBRO	-	-	A08p34390.1_BraCCA	-	-	A08p32890.1_BraCCB	-	-	BraA08g033840.3.1C	-	-	A08p31070.1_BraCXA	-	-	A08p33630.1_BraCXB	-	-	A08p32450.1_BraMIZ	-	-	Ann065640.1_BraOIA	-	-	A08p34170.1_BraOIB	-	-	Ann384420.1_BraOIC	-	-	A08p31840.1_BraPCA	-	-	A08p34140.1_BraPCB	-	-	A08p33810.1_BraTCA	-	-	A08p34900.1_BraTUA	-	-	A08p34270.1_BraTUE	-
AT1G07745	AKBr1	-	ABraMF1AT1G07745	-	-	A08p34200.1_BraBRO	-	-	A08p34400.1_BraCCA	-	-	A08p32910.1_BraCCB	-	-	BraA08g033860.3.1C	-	-	A08p31080.1_BraCXA	-	-	A08p33650.1_BraCXB	-	-	A08p32460.1_BraMIZ	-	-	Ann065660.1_BraOIA	-	-	A08p34180.1_BraOIB	-	-	Ann384410.1_BraOIC	-	-	A08p31850.1_BraPCA	-	-	A08p34150.1_BraPCB	-	-	A08p33830.1_BraTCA	-	-	-	-	-	A08p34290.1_BraTUE	-
AT1G07750	AKBr1	ABraLFAT1G07750	ABraMF1AT1G07750	ABraMF2AT1G07750	A06p04770.1_BraBRO	A08p34210.1_BraBRO	A09p63170.1_BraBRO	A06p05020.1_BraCCA	A08p34420.1_BraCCA	A09p64400.1_BraCCA	A06p04940.1_BraCCB	A08p32930.1_BraCCB	A09p58720.1_BraCCB	BraA06g004970.3.1C	BraA08g033870.3.1C	BraA09g064140.3.1C	A06p04630.1_BraCXA	A08p31090.1_BraCXA	-	A06p04930.1_BraCXB	A08p33670.1_BraCXB	A09p62620.1_BraCXB	A06p04810.1_BraMIZ	A08p32470.1_BraMIZ	A09p60430.1_BraMIZ	Ann182760.1_BraOIA	Ann065670.1_BraOIA	Ann100390.1_BraOIA	A06p05040.1_BraOIB	A08p34190.1_BraOIB	A09p61750.1_BraOIB	Ann319310.1_BraOIC	Ann384400.1_BraOIC	Ann216020.1_BraOIC	A06p05130.1_BraPCA	A08p31870.1_BraPCA	A09p65060.1_BraPCA	A06p05430.1_BraPCB	A08p34160.1_BraPCB	A09p63750.1_BraPCB	A06p05120.1_BraTCA	A08p33840.1_BraTCA	A09p63240.1_BraTCA	A06p04500.1_BraTUA	A08p34920.1_BraTUA	A09p68530.1_BraTUA	A06p04950.1_BraTUE	A08p34300.1_BraTUE	A09p64330.1_BraTUE
AT1G07770	AKBr1	ABraLFAT1G07770	ABraMF1AT1G07770	ABraMF2AT1G07770	A06p04760.1_BraBRO	A08p34220.1_BraBRO	A09p63180.1_BraBRO	A06p05010.1_BraCCA	A08p34430.1_BraCCA	A09p64410.1_BraCCA	A06p04930.1_BraCCB	A08p32940.1_BraCCB	A09p58730.1_BraCCB	BraA06g004960.3.1C	BraA08g033880.3.1C	BraA09g064150.3.1C	A06p04620.1_BraCXA	A08p31100.1_BraCXA	A09p57640.1_BraCXA	A06p04920.1_BraCXB	A08p33680.1_BraCXB	A09p62630.1_BraCXB	A06p04800.1_BraMIZ	A08p32480.1_BraMIZ	A09p60440.1_BraMIZ	Ann182750.1_BraOIA	Ann065680.1_BraOIA	Ann100400.1_BraOIA	A06p05030.1_BraOIB	A08p34200.1_BraOIB	A09p61760.1_BraOIB	Ann319300.1_BraOIC	Ann384390.1_BraOIC	Ann216030.1_BraOIC	A06p05120.1_BraPCA	A08p31880.1_BraPCA	A09p65070.1_BraPCA	A06p05420.1_BraPCB	A08p34170.1_BraPCB	-	A06p05110.1_BraTCA	A08p33850.1_BraTCA	A09p63250.1_BraTCA	A06p04490.1_BraTUA	A08p34930.1_BraTUA	A09p68540.1_BraTUA	A06p04940.1_BraTUE	A08p34310.1_BraTUE	A09p64340.1_BraTUE
AT1G07795	AKBr1	-	-	ABraMF2AT1G07795	-	-	A09p63190.1_BraBRO	-	-	A09p64420.1_BraCCA	-	-	A09p58740.1_BraCCB	-	-	BraA09g064160.3.1C	-	-	A09p57650.1_BraCXA	-	-	A09p62640.1_BraCXB	-	-	-	-	-	Ann100410.1_BraOIA	-	-	A09p61770.1_BraOIB	-	-	Ann216040.1_BraOIC	-	-	A09p65080.1_BraPCA	-	-	A09p63760.1_BraPCB	-	-	-	-	-	A09p68550.1_BraTUA	-	-	-
AT1G07810	AKBr1	-	ABraMF1AT1G07810	ABraMF2AT1G07810	-	-	A09p63150.1_BraBRO	-	-	A09p64350.1_BraCCA	-	-	A09p58700.1_BraCCB	-	-	BraA09g064130.3.1C	-	-	A09p57620.1_BraCXA	-	-	A09p62600.1_BraCXB	-	-	A09p60400.1_BraMIZ	-	-	Ann100380.1_BraOIA	-	-	A09p61730.1_BraOIB	-	-	Ann216000.1_BraOIC	-	-	A09p65040.1_BraPCA	-	A08p34180.1_BraPCB	A09p63730.1_BraPCB	-	-	-	-	-	A09p68510.1_BraTUA	-	-	A09p64310.1_BraTUE
AT1G07820	AKBr1	ABraLFAT1G07820	ABraMF1AT1G07820	ABraMF2AT1G07820	A06p04830.1_BraBRO	-	A09p63140.1_BraBRO	A06p05110.1_BraCCA	A08p34360.1_BraCCA	A09p64340.1_BraCCA	A06p05060.1_BraCCB	A08p32860.1_BraCCB	A09p58690.1_BraCCB	BraA06g005080.3.1C	-	BraA09g064120.3.1C	A06p04720.1_BraCXA	-	A09p57610.1_BraCXA	A06p05010.1_BraCXB	A08p33610.1_BraCXB	A09p62590.1_BraCXB	A06p04890.1_BraMIZ	A08p32420.1_BraMIZ	A09p60390.1_BraMIZ	Ann182860.1_BraOIA	-	Ann100370.1_BraOIA	A06p05140.1_BraOIB	-	A09p61720.1_BraOIB	Ann319430.1_BraOIC	-	Ann215990.1_BraOIC	A06p05200.1_BraPCA	-	A09p65030.1_BraPCA	A06p05520.1_BraPCB	-	A09p63720.1_BraPCB	-	-	-	-	A08p34870.1_BraTUA	A09p68500.1_BraTUA	A06p05020.1_BraTUE	A08p34240.1_BraTUE	A09p64300.1_BraTUE
AT1G07830	AKBr1	ABraLFAT1G07830	-	ABraMF2AT1G07830	A06p04840.1_BraBRO	-	A09p63130.1_BraBRO	A06p05120.1_BraCCA	-	A09p64330.1_BraCCA	A06p05070.1_BraCCB	-	A09p58680.1_BraCCB	BraA06g005090.3.1C	-	BraA09g064110.3.1C	A06p04730.1_BraCXA	-	A09p57600.1_BraCXA	A06p05020.1_BraCXB	-	A09p62580.1_BraCXB	A06p04910.1_BraMIZ	-	A09p60380.1_BraMIZ	Ann182870.1_BraOIA	-	Ann100360.1_BraOIA	A06p05150.1_BraOIB	-	A09p61710.1_BraOIB	Ann319440.1_BraOIC	-	Ann215980.1_BraOIC	A06p05210.1_BraPCA	-	A09p65020.1_BraPCA	A06p05530.1_BraPCB	-	A09p63710.1_BraPCB	A06p05210.1_BraTCA	-	A09p63220.1_BraTCA	A06p04620.1_BraTUA	-	A09p68490.1_BraTUA	-	-	A09p64290.1_BraTUE
AT1G07840	AKBr1	ABraLFAT1G07840	-	-	A06p04850.1_BraBRO	-	-	A06p05130.1_BraCCA	-	-	A06p05080.1_BraCCB	-	-	BraA06g005100.3.1C	-	-	A06p04740.1_BraCXA	-	-	A06p05030.1_BraCXB	-	-	A06p04920.1_BraMIZ	-	-	-	-	-	A06p05160.1_BraOIB	-	-	Ann319450.1_BraOIC	-	-	A06p05220.1_BraPCA	-	-	A06p05540.1_BraPCB	-	-	A06p05220.1_BraTCA	-	-	A06p04630.1_BraTUA	-	-	A06p05030.1_BraTUE	-	-
AT1G07850	AKBr1	ABraLFAT1G07850	-	-	A06p04860.1_BraBRO	-	-	A06p05140.1_BraCCA	-	-	A06p05090.1_BraCCB	-	-	BraA06g005110.3.1C	-	-	A06p04750.1_BraCXA	-	-	A06p05040.1_BraCXB	-	-	A06p04930.1_BraMIZ	-	-	Ann182880.1_BraOIA	-	-	A06p05170.1_BraOIB	-	-	Ann319460.1_BraOIC	-	-	A06p05230.1_BraPCA	-	-	A06p05550.1_BraPCB	-	-	A06p05230.1_BraTCA	-	-	A06p04640.1_BraTUA	-	-	A06p05040.1_BraTUE	-	-
AT1G07860	AKBr1	-	ABraMF1AT1G07860	-	-	-	-	-	-	-	-	A08p32850.1_BraCCB	-	-	-	-	-	-	-	-	-	-	-	-	-	-	-	-	-	A08p34140.1_BraOIB	-	-	Ann384450.1_BraOIC	-	-	-	-	-	-	-	-	A08p33780.1_BraTCA	-	-	-	-	-	-	-
AT1G07880	AKBr1	ABraLFAT1G07880	-	ABraMF2AT1G07880	-	-	A09p63100.1_BraBRO	-	-	A09p64300.1_BraCCA	-	-	A09p58660.1_BraCCB	-	-	BraA09g064090.3.1C	-	-	A09p57580.1_BraCXA	-	-	A09p62560.1_BraCXB	-	-	A09p60350.1_BraMIZ	-	-	Ann100340.1_BraOIA	-	-	A09p61690.1_BraOIB	Ann319480.1_BraOIC	-	Ann215960.1_BraOIC	-	-	A09p65000.1_BraPCA	-	-	A09p63680.1_BraPCB	-	-	A09p63200.1_BraTCA	-	-	A09p68470.1_BraTUA	-	-	A09p64270.1_BraTUE
AT1G07900	AKBr1	ABraLFAT1G07900	-	ABraMF2AT1G07900	A06p04890.1_BraBRO	-	-	A06p05170.1_BraCCA	-	A09p64280.1_BraCCA	A06p05120.1_BraCCB	-	A09p58640.1_BraCCB	BraA06g005140.3.1C	-	BraA09g064070.3.1C	A06p04780.1_BraCXA	-	A09p57560.1_BraCXA	A06p05070.1_BraCXB	-	A09p62540.1_BraCXB	A06p04970.1_BraMIZ	-	A09p60330.1_BraMIZ	Ann182920.1_BraOIA	-	Ann100320.1_BraOIA	A06p05200.1_BraOIB	-	A09p61670.1_BraOIB	Ann319500.1_BraOIC	-	Ann215940.1_BraOIC	A06p05270.1_BraPCA	-	A09p64980.1_BraPCA	A06p05580.1_BraPCB	-	A09p63660.1_BraPCB	A06p05260.1_BraTCA	-	A09p63180.1_BraTCA	A06p04670.1_BraTUA	-	A09p68450.1_BraTUA	A06p05070.1_BraTUE	-	A09p64250.1_BraTUE
AT1G07910	AKBr1	ABraLFAT1G07910	-	ABraMF2AT1G07910	A06p04900.1_BraBRO	-	A09p63080.1_BraBRO	A06p05180.1_BraCCA	-	A09p64270.1_BraCCA	A06p05130.1_BraCCB	-	A09p58630.1_BraCCB	BraA06g005150.3.1C	-	BraA09g064060.3.1C	A06p04790.1_BraCXA	-	A09p57550.1_BraCXA	A06p05080.1_BraCXB	-	A09p62530.1_BraCXB	A06p04980.1_BraMIZ	-	A09p60320.1_BraMIZ	Ann182930.1_BraOIA	-	Ann100310.1_BraOIA	A06p05210.1_BraOIB	-	A09p61660.1_BraOIB	Ann319510.1_BraOIC	-	Ann215930.1_BraOIC	A06p05280.1_BraPCA	-	A09p64970.1_BraPCA	A06p05590.1_BraPCB	-	A09p63650.1_BraPCB	A06p05270.1_BraTCA	-	A09p63170.1_BraTCA	A06p04680.1_BraTUA	-	A09p68440.1_BraTUA	A06p05080.1_BraTUE	-	A09p64240.1_BraTUE
AT1G07920	AKBr1	ABraLFAT1G07920	ABraMF1AT1G07920	ABraMF2AT1G07920	A06p04940.1_BraBRO	A08p34120.1_BraBRO	A09p63060.1_BraBRO	A06p05210.1_BraCCA	A08p34330.1_BraCCA	A09p64250.1_BraCCA	A06p05180.1_BraCCB	A08p32810.1_BraCCB	A09p58610.1_BraCCB	BraA06g005200.3.1C	BraA08g033780.3.1C	BraA09g064040.3.1C	A06p04830.1_BraCXA	A08p31010.1_BraCXA	A09p57530.1_BraCXA	A06p05130.1_BraCXB	A08p33580.1_BraCXB	A09p62510.1_BraCXB	A06p05020.1_BraMIZ	-	A09p60300.1_BraMIZ	Ann175440.1_BraOIA	Ann065580.1_BraOIA	Ann100290.1_BraOIA	A06p05310.1_BraOIB	A08p34110.1_BraOIB	A09p61640.1_BraOIB	Ann319540.1_BraOIC	Ann384480.1_BraOIC	Ann215910.1_BraOIC	A06p05330.1_BraPCA	A08p31790.1_BraPCA	A09p64950.1_BraPCA	A06p05640.1_BraPCB	A08p34080.1_BraPCB	A09p63630.1_BraPCB	A06p05300.1_BraTCA	A08p33750.1_BraTCA	A09p63150.1_BraTCA	A06p04750.1_BraTUA	A08p34840.1_BraTUA	A09p68420.1_BraTUA	A06p05120.1_BraTUE	A08p34210.1_BraTUE	A09p64220.1_BraTUE
AT1G07960	AKBr1	ABraLFAT1G07960	-	-	A06p04920.1_BraBRO	-	-	A06p05190.1_BraCCA	-	-	A06p05160.1_BraCCB	-	-	BraA06g005170.3.1C	-	-	A06p04800.1_BraCXA	-	-	A06p05090.1_BraCXB	-	-	A06p05000.1_BraMIZ	-	-	Ann182950.1_BraOIA	-	-	A06p05230.1_BraOIB	-	-	Ann319520.1_BraOIC	-	-	A06p05300.1_BraPCA	-	-	A06p05600.1_BraPCB	-	-	A06p05280.1_BraTCA	-	-	A06p04700.1_BraTUA	-	-	A06p05100.1_BraTUE	-	-
AT1G07970	AKBr1	ABraLFAT1G07970	-	-	A06p04910.1_BraBRO	-	-	-	-	-	A06p05150.1_BraCCB	-	-	BraA06g005160.3.1C	-	-	-	-	-	-	-	-	A06p04990.1_BraMIZ	-	-	Ann182940.1_BraOIA	-	-	A06p05220.1_BraOIB	-	-	-	-	-	A06p05290.1_BraPCA	-	-	-	-	-	-	-	-	A06p04690.1_BraTUA	-	-	A06p05090.1_BraTUE	-	-
AT1G07980	AKBr1	ABraLFAT1G07980	-	ABraMF2AT1G07980	A06p04950.1_BraBRO	-	A09p63050.1_BraBRO	A06p05220.1_BraCCA	-	A09p64240.1_BraCCA	A06p05190.1_BraCCB	-	A09p58600.1_BraCCB	BraA06g005210.3.1C	-	BraA09g064030.3.1C	A06p04840.1_BraCXA	-	A09p57520.1_BraCXA	A06p05140.1_BraCXB	-	A09p62500.1_BraCXB	A06p05030.1_BraMIZ	-	A09p60290.1_BraMIZ	Ann175450.1_BraOIA	-	Ann100280.1_BraOIA	A06p05320.1_BraOIB	-	A09p61630.1_BraOIB	Ann319550.1_BraOIC	-	Ann215900.1_BraOIC	A06p05340.1_BraPCA	-	A09p64940.1_BraPCA	A06p05650.1_BraPCB	-	A09p63620.1_BraPCB	A06p05310.1_BraTCA	-	A09p63140.1_BraTCA	A06p04760.1_BraTUA	-	A09p68410.1_BraTUA	A06p05130.1_BraTUE	-	A09p64210.1_BraTUE
AT1G07985	AKBr1	ABraLFAT1G07985	-	-	A06p04960.1_BraBRO	-	-	-	-	-	A06p05200.1_BraCCB	-	-	-	-	-	-	-	-	-	-	-	-	-	-	-	-	-	-	-	-	-	-	-	-	-	-	-	-	-	-	-	-	-	-	-	-	-	-
AT1G07990	AKBr1	ABraLFAT1G07990	ABraMF1AT1G07990	ABraMF2AT1G07990	A06p04970.1_BraBRO	A08p34110.1_BraBRO	A09p63040.1_BraBRO	A06p05230.1_BraCCA	A08p34320.1_BraCCA	A09p64230.1_BraCCA	A06p05210.1_BraCCB	A08p32800.1_BraCCB	A09p58580.1_BraCCB	BraA06g005220.3.1C	BraA08g033770.3.1C	BraA09g064020.3.1C	A06p04850.1_BraCXA	A08p31000.1_BraCXA	A09p57500.1_BraCXA	A06p05150.1_BraCXB	A08p33570.1_BraCXB	A09p62490.1_BraCXB	A06p05040.1_BraMIZ	A08p32390.1_BraMIZ	A09p60280.1_BraMIZ	Ann175460.1_BraOIA	Ann065570.1_BraOIA	Ann100270.1_BraOIA	A06p05330.1_BraOIB	A08p34100.1_BraOIB	A09p61620.1_BraOIB	Ann319560.1_BraOIC	Ann384490.1_BraOIC	Ann215890.1_BraOIC	A06p05350.1_BraPCA	-	A09p64930.1_BraPCA	A06p05660.1_BraPCB	A08p34070.1_BraPCB	A09p63610.1_BraPCB	A06p05320.1_BraTCA	A08p33740.1_BraTCA	A09p63130.1_BraTCA	A06p04770.1_BraTUA	-	A09p68400.1_BraTUA	A06p05140.1_BraTUE	A08p34200.1_BraTUE	A09p64200.1_BraTUE
AT1G08000	AKBr1	ABraLFAT1G08000	ABraMF1AT1G08000	ABraMF2AT1G08000	-	-	A09p63030.1_BraBRO	A06p05240.1_BraCCA	A08p34310.1_BraCCA	A09p64220.1_BraCCA	-	-	A09p58570.1_BraCCB	BraA06g005230.3.1C	-	BraA09g064010.3.1C	A06p04860.1_BraCXA	-	-	A06p05160.1_BraCXB	A08p33560.1_BraCXB	A09p62480.1_BraCXB	A06p05050.1_BraMIZ	A08p32380.1_BraMIZ	A09p60270.1_BraMIZ	-	-	Ann100260.1_BraOIA	A06p05340.1_BraOIB	A08p34090.1_BraOIB	A09p61610.1_BraOIB	Ann319570.1_BraOIC	Ann384500.1_BraOIC	Ann215880.1_BraOIC	-	A08p31780.1_BraPCA	A09p64920.1_BraPCA	A06p05670.1_BraPCB	A08p34060.1_BraPCB	A09p63600.1_BraPCB	A06p05330.1_BraTCA	A08p33730.1_BraTCA	A09p63120.1_BraTCA	A06p04780.1_BraTUA	A08p34830.1_BraTUA	A09p68390.1_BraTUA	-	A08p34190.1_BraTUE	A09p64190.1_BraTUE
AT1G08030	AKBr1	ABraLFAT1G08030	ABraMF1AT1G08030	-	A06p04060.1_BraBRO	A08p34100.1_BraBRO	-	A06p05250.1_BraCCA	A08p34300.1_BraCCA	-	A06p05220.1_BraCCB	A08p32790.1_BraCCB	-	BraA06g005240.3.1C	BraA08g033760.3.1C	-	A06p04870.1_BraCXA	A08p30990.1_BraCXA	-	A06p05170.1_BraCXB	A08p33550.1_BraCXB	-	A06p05060.1_BraMIZ	A08p32370.1_BraMIZ	-	Ann175470.1_BraOIA	Ann065560.1_BraOIA	-	A06p05350.1_BraOIB	A08p34050.1_BraOIB	-	Ann319580.1_BraOIC	Ann384520.1_BraOIC	-	A06p05360.1_BraPCA	A08p31770.1_BraPCA	-	A06p05680.1_BraPCB	A08p34010.1_BraPCB	-	A06p05340.1_BraTCA	A08p33720.1_BraTCA	-	A06p04790.1_BraTUA	A08p34820.1_BraTUA	-	A06p05150.1_BraTUE	A08p34180.1_BraTUE	-
AT1G08035	AKBr1	ABraLFAT1G08035	ABraMF1AT1G08035	-	A06p04990.1_BraBRO	A08p34090.1_BraBRO	-	A06p05260.1_BraCCA	A08p34290.1_BraCCA	-	A06p05230.1_BraCCB	A08p32780.1_BraCCB	-	BraA06g005250.3.1C	BraA08g033750.3.1C	-	A06p04880.1_BraCXA	A08p30980.1_BraCXA	-	A06p05180.1_BraCXB	A08p33540.1_BraCXB	-	A06p05070.1_BraMIZ	A08p32360.1_BraMIZ	-	Ann175480.1_BraOIA	Ann065550.1_BraOIA	-	A06p05360.1_BraOIB	A08p34040.1_BraOIB	-	Ann319590.1_BraOIC	Ann384530.1_BraOIC	-	-	A08p31760.1_BraPCA	-	A06p05690.1_BraPCB	A08p34000.1_BraPCB	-	A06p05350.1_BraTCA	A08p33710.1_BraTCA	-	A06p04800.1_BraTUA	A08p34810.1_BraTUA	-	A06p05160.1_BraTUE	A08p34170.1_BraTUE	-
AT1G08050	AKBr1	ABraLFAT1G08050	ABraMF1AT1G08050	-	A06p05000.1_BraBRO	A08p34080.1_BraBRO	-	A06p05270.1_BraCCA	A08p34280.1_BraCCA	-	A06p05240.1_BraCCB	A08p32770.1_BraCCB	-	BraA06g005260.3.1C	BraA08g033740.3.1C	-	A06p04890.1_BraCXA	A08p30970.1_BraCXA	-	A06p05190.1_BraCXB	A08p33530.1_BraCXB	-	A06p05080.1_BraMIZ	A08p32350.1_BraMIZ	-	Ann175490.1_BraOIA	Ann065540.1_BraOIA	-	A06p05370.1_BraOIB	A08p34030.1_BraOIB	-	Ann319600.1_BraOIC	Ann384540.1_BraOIC	-	A06p05370.1_BraPCA	A08p31750.1_BraPCA	-	A06p05700.1_BraPCB	A08p33990.1_BraPCB	-	A06p05360.1_BraTCA	A08p33700.1_BraTCA	-	A06p04810.1_BraTUA	A08p34800.1_BraTUA	-	A06p05170.1_BraTUE	A08p34160.1_BraTUE	-
AT1G08060	AKBr1	ABraLFAT1G08060	-	ABraMF2AT1G08060	A06p05020.1_BraBRO	-	A09p63020.1_BraBRO	A06p05290.1_BraCCA	-	A09p64210.1_BraCCA	A06p05260.1_BraCCB	-	A09p58560.1_BraCCB	BraA06g005290.3.1C	-	BraA09g064000.3.1C	A06p04910.1_BraCXA	-	A09p57490.1_BraCXA	A06p05210.1_BraCXB	-	A09p62470.1_BraCXB	A06p05100.1_BraMIZ	-	A09p60260.1_BraMIZ	Ann175510.1_BraOIA	-	Ann100240.1_BraOIA	A06p05390.1_BraOIB	-	A09p61600.1_BraOIB	Ann319620.1_BraOIC	-	Ann215870.1_BraOIC	A06p05390.1_BraPCA	-	A09p64910.1_BraPCA	A06p05720.1_BraPCB	-	A09p63590.1_BraPCB	A06p05380.1_BraTCA	-	A09p63110.1_BraTCA	A06p04820.1_BraTUA	-	A09p68380.1_BraTUA	A06p05190.1_BraTUE	-	A09p64180.1_BraTUE
AT1G08065	AKBr1	ABraLFAT1G08065	-	-	-	-	-	-	-	-	-	-	-	BraA06g005340.3.1C	-	-	A06p04940.1_BraCXA	-	-	-	-	-	-	-	-	-	-	-	-	-	-	Ann319680.1_BraOIC	-	-	-	-	-	-	-	-	-	-	-	-	-	-	-	-	-
AT1G08070	AKBr1	ABraLFAT1G08070	-	-	A06p06020.1_BraBRO	-	-	A06p05310.1_BraCCA	-	-	A06p05290.1_BraCCB	-	-	BraA06g005330.3.1C	-	-	A06p04930.1_BraCXA	-	-	A06p05230.1_BraCXB	-	-	A06p05110.1_BraMIZ	-	-	Ann175520.1_BraOIA	-	-	A06p05400.1_BraOIB	-	-	Ann319640.1_BraOIC	-	-	A06p05400.1_BraPCA	-	-	A06p05740.1_BraPCB	-	-	A06p05410.1_BraTCA	-	-	A06p04830.1_BraTUA	-	-	A06p05210.1_BraTUE	-	-
AT1G08090	AKBr1	ABraLFAT1G08090	ABraMF1AT1G08090	ABraMF2AT1G08090	A06p05070.1_BraBRO	A08p34070.1_BraBRO	A09p63000.1_BraBRO	A06p05360.1_BraCCA	A08p34270.1_BraCCA	A09p64190.1_BraCCA	A06p05320.1_BraCCB	A08p32760.1_BraCCB	A09p58540.1_BraCCB	BraA06g005350.3.1C	BraA08g033730.3.1C	BraA09g063980.3.1C	A06p04950.1_BraCXA	A08p30960.1_BraCXA	A09p57470.1_BraCXA	A06p05270.1_BraCXB	A08p33520.1_BraCXB	A09p62450.1_BraCXB	A06p05150.1_BraMIZ	A08p32340.1_BraMIZ	A09p60240.1_BraMIZ	Ann175560.1_BraOIA	Ann065520.1_BraOIA	Ann100220.1_BraOIA	A06p05450.1_BraOIB	A08p34020.1_BraOIB	A09p61580.1_BraOIB	Ann319710.1_BraOIC	Ann384550.1_BraOIC	Ann215850.1_BraOIC	A06p05430.1_BraPCA	A08p31740.1_BraPCA	A09p64890.1_BraPCA	A06p05760.1_BraPCB	A08p33960.1_BraPCB	A09p63570.1_BraPCB	A06p05430.1_BraTCA	A08p33690.1_BraTCA	A09p63090.1_BraTCA	A06p04860.1_BraTUA	A08p34790.1_BraTUA	A09p68360.1_BraTUA	A06p05240.1_BraTUE	A08p34150.1_BraTUE	A09p64160.1_BraTUE
AT1G08110	AKBr1	ABraLFAT1G08110	-	-	A06p05090.1_BraBRO	-	-	A06p05380.1_BraCCA	-	-	A06p05340.1_BraCCB	-	-	BraA06g005370.3.1C	-	-	A06p04970.1_BraCXA	-	-	A06p05290.1_BraCXB	-	-	A06p05170.1_BraMIZ	-	-	Ann175580.1_BraOIA	-	-	A06p05480.1_BraOIB	-	-	Ann319730.1_BraOIC	-	-	A06p05450.1_BraPCA	-	-	A06p05780.1_BraPCB	-	-	A06p05450.1_BraTCA	-	-	A06p04880.1_BraTUA	-	-	A06p05260.1_BraTUE	-	-
AT1G08125	AKBr1	ABraLFAT1G08125	-	-	A06p05100.1_BraBRO	-	-	A06p05390.1_BraCCA	-	-	A06p05350.1_BraCCB	-	-	BraA06g005380.3.1C	-	-	A06p04990.1_BraCXA	-	-	A06p05300.1_BraCXB	-	-	A06p05180.1_BraMIZ	-	-	Ann175590.1_BraOIA	-	-	A06p05490.1_BraOIB	-	-	Ann319740.1_BraOIC	-	-	A06p05460.1_BraPCA	-	-	A06p05790.1_BraPCB	-	-	A06p05460.1_BraTCA	-	-	A06p04890.1_BraTUA	-	-	A06p05270.1_BraTUE	-	-
AT1G08130	AKBr1	ABraLFAT1G08130	-	ABraMF2AT1G08130	A06p05110.1_BraBRO	-	A09p62990.1_BraBRO	A06p05400.1_BraCCA	-	A09p64180.1_BraCCA	A06p05360.1_BraCCB	-	A09p58530.1_BraCCB	BraA06g005390.3.1C	-	BraA09g063970.3.1C	A06p05000.1_BraCXA	-	A09p57460.1_BraCXA	A06p05310.1_BraCXB	-	A09p62440.1_BraCXB	A06p05190.1_BraMIZ	-	A09p60230.1_BraMIZ	Ann175600.1_BraOIA	-	Ann100190.1_BraOIA	A06p05500.1_BraOIB	-	A09p61570.1_BraOIB	Ann319750.1_BraOIC	-	Ann215840.1_BraOIC	A06p05470.1_BraPCA	-	A09p64880.1_BraPCA	A06p05800.1_BraPCB	-	A09p63560.1_BraPCB	A06p05470.1_BraTCA	-	A09p63080.1_BraTCA	A06p04900.1_BraTUA	-	A09p68350.1_BraTUA	A06p05280.1_BraTUE	-	A09p64150.1_BraTUE
AT1G08135	AKBr1	ABraLFAT1G08135	-	ABraMF2AT1G08135	A06p05120.1_BraBRO	-	A09p62970.1_BraBRO	A06p05410.1_BraCCA	-	A09p64150.1_BraCCA	A06p05370.1_BraCCB	-	A09p58510.1_BraCCB	BraA06g005400.3.1C	-	BraA09g063940.3.1C	A06p05010.1_BraCXA	-	A09p57440.1_BraCXA	A06p05320.1_BraCXB	-	A09p62420.1_BraCXB	A06p05200.1_BraMIZ	-	A09p60210.1_BraMIZ	Ann175610.1_BraOIA	-	Ann100150.1_BraOIA	A06p05510.1_BraOIB	-	A09p61550.1_BraOIB	Ann319760.1_BraOIC	-	Ann215820.1_BraOIC	A06p05480.1_BraPCA	-	A09p64860.1_BraPCA	A06p05810.1_BraPCB	-	A09p63540.1_BraPCB	A06p05480.1_BraTCA	-	A09p63060.1_BraTCA	A06p04910.1_BraTUA	-	A09p68330.1_BraTUA	A06p05290.1_BraTUE	-	A09p64130.1_BraTUE
AT1G08160	AKBr1	ABraLFAT1G08160	ABraMF1AT1G08160	ABraMF2AT1G08160	A06p05140.1_BraBRO	A08p34060.1_BraBRO	A09p62960.1_BraBRO	A06p05430.1_BraCCA	A08p34260.1_BraCCA	A09p64140.1_BraCCA	A06p05390.1_BraCCB	A08p32750.1_BraCCB	A09p58500.1_BraCCB	BraA06g005420.3.1C	BraA08g033720.3.1C	BraA09g063930.3.1C	A06p05030.1_BraCXA	A08p30950.1_BraCXA	A09p57430.1_BraCXA	A06p05340.1_BraCXB	A08p33510.1_BraCXB	A09p62410.1_BraCXB	A06p05220.1_BraMIZ	A08p32330.1_BraMIZ	A09p60200.1_BraMIZ	Ann175630.1_BraOIA	Ann065510.1_BraOIA	Ann100140.1_BraOIA	A06p05530.1_BraOIB	A08p34010.1_BraOIB	-	Ann319780.1_BraOIC	Ann384560.1_BraOIC	Ann215810.1_BraOIC	A06p05500.1_BraPCA	A08p31730.1_BraPCA	A09p64850.1_BraPCA	A06p05830.1_BraPCB	A08p33950.1_BraPCB	A09p63530.1_BraPCB	A06p05500.1_BraTCA	A08p33670.1_BraTCA	A09p63050.1_BraTCA	A06p04930.1_BraTUA	A08p34780.1_BraTUA	A09p68320.1_BraTUA	A06p05310.1_BraTUE	A08p34140.1_BraTUE	A09p64120.1_BraTUE
AT1G08170	AKBr1	ABraLFAT1G08170	-	-	A06p05150.1_BraBRO	-	-	A06p05440.1_BraCCA	-	-	A06p05400.1_BraCCB	-	-	BraA06g005430.3.1C	-	-	A06p05040.1_BraCXA	-	-	A06p05350.1_BraCXB	-	-	A06p05230.1_BraMIZ	-	-	Ann175640.1_BraOIA	-	-	A06p05540.1_BraOIB	-	-	Ann319790.1_BraOIC	-	-	A06p05510.1_BraPCA	-	-	A06p05840.1_BraPCB	-	-	A06p05510.1_BraTCA	-	-	A06p04940.1_BraTUA	-	-	A06p05320.1_BraTUE	-	-
AT1G08180	AKBr1	ABraLFAT1G08180	ABraMF1AT1G08180	-	-	-	-	-	-	-	A06p05410.1_BraCCB	A08p32740.1_BraCCB	-	-	-	-	-	-	-	A06p05360.1_BraCXB	A08p33500.1_BraCXB	-	-	-	-	-	-	-	-	-	-	-	-	-	-	-	-	-	-	-	-	A08p33660.1_BraTCA	-	-	-	-	-	-	-
AT1G08190	AKBr1	ABraLFAT1G08190	-	-	A06p05160.1_BraBRO	-	-	A06p05450.1_BraCCA	-	-	A06p05420.1_BraCCB	-	-	BraA06g005440.3.1C	-	-	A06p05050.1_BraCXA	-	-	A06p05370.1_BraCXB	-	-	A06p05240.1_BraMIZ	-	-	Ann175650.1_BraOIA	-	-	A06p05560.1_BraOIB	-	-	Ann319810.1_BraOIC	-	-	A06p05520.1_BraPCA	-	-	A06p05850.1_BraPCB	-	-	A06p05520.1_BraTCA	-	-	A06p04950.1_BraTUA	-	-	A06p05330.1_BraTUE	-	-
AT1G08200	AKBr1	ABraLFAT1G08200	ABraMF1AT1G08200	ABraMF2AT1G08200	A06p05170.1_BraBRO	A08p34050.1_BraBRO	A09p62950.1_BraBRO	A06p05460.1_BraCCA	A08p34250.1_BraCCA	A09p64130.1_BraCCA	A06p05430.1_BraCCB	A08p32730.1_BraCCB	A09p58490.1_BraCCB	BraA06g005450.3.1C	BraA08g033710.3.1C	BraA09g063920.3.1C	A06p05060.1_BraCXA	A08p30940.1_BraCXA	A09p57420.1_BraCXA	A06p05380.1_BraCXB	A08p33490.1_BraCXB	A09p62400.1_BraCXB	A06p05250.1_BraMIZ	A08p32320.1_BraMIZ	A09p60190.1_BraMIZ	Ann175660.1_BraOIA	Ann065500.1_BraOIA	Ann100130.1_BraOIA	A06p05570.1_BraOIB	A08p34000.1_BraOIB	A09p61540.1_BraOIB	Ann319900.1_BraOIC	Ann384570.1_BraOIC	Ann215800.1_BraOIC	A06p05530.1_BraPCA	A08p31720.1_BraPCA	A09p64800.1_BraPCA	A06p05860.1_BraPCB	A08p33940.1_BraPCB	A09p63520.1_BraPCB	A06p05530.1_BraTCA	A08p33650.1_BraTCA	A09p63040.1_BraTCA	A06p04960.1_BraTUA	A08p34770.1_BraTUA	A09p68310.1_BraTUA	A06p05340.1_BraTUE	A08p34130.1_BraTUE	A09p64110.1_BraTUE
AT1G08210	AKBr1	ABraLFAT1G08210	ABraMF1AT1G08210	ABraMF2AT1G08210	A06p05180.1_BraBRO	-	A09p62940.1_BraBRO	-	A08p34240.1_BraCCA	A09p64120.1_BraCCA	-	A08p32720.1_BraCCB	A09p58480.1_BraCCB	-	BraA08g033700.3.1C	BraA09g063910.3.1C	-	A08p30930.1_BraCXA	A09p57410.1_BraCXA	-	A08p33480.1_BraCXB	A09p62390.1_BraCXB	A06p05260.1_BraMIZ	A08p32310.1_BraMIZ	A09p60180.1_BraMIZ	Ann175670.1_BraOIA	Ann065490.1_BraOIA	Ann100120.1_BraOIA	A06p05580.1_BraOIB	A08p33990.1_BraOIB	A09p61530.1_BraOIB	Ann319910.1_BraOIC	Ann384580.1_BraOIC	Ann215790.1_BraOIC	-	A08p31710.1_BraPCA	A09p64820.1_BraPCA	-	A08p33930.1_BraPCB	A09p63510.1_BraPCB	-	A08p33640.1_BraTCA	A09p63030.1_BraTCA	-	A08p34760.1_BraTUA	A09p68300.1_BraTUA	-	A08p34120.1_BraTUE	A09p64100.1_BraTUE
AT1G08220	AKBr1	-	ABraMF1AT1G08220	ABraMF2AT1G08220	-	A08p34040.1_BraBRO	A09p62930.1_BraBRO	-	A08p34230.1_BraCCA	A09p64110.1_BraCCA	-	A08p32710.1_BraCCB	A09p58470.1_BraCCB	-	BraA08g033690.3.1C	BraA09g063900.3.1C	-	A08p30920.1_BraCXA	A09p57400.1_BraCXA	-	A08p33470.1_BraCXB	A09p62380.1_BraCXB	-	A08p32300.1_BraMIZ	A09p60170.1_BraMIZ	-	Ann065480.1_BraOIA	Ann100110.1_BraOIA	-	A08p33980.1_BraOIB	A09p61520.1_BraOIB	-	Ann384590.1_BraOIC	Ann215780.1_BraOIC	-	A08p31700.1_BraPCA	-	-	A08p33920.1_BraPCB	A09p63500.1_BraPCB	-	A08p33630.1_BraTCA	A09p63020.1_BraTCA	-	A08p34750.1_BraTUA	A09p68290.1_BraTUA	-	A08p34110.1_BraTUE	A09p64090.1_BraTUE
AT1G08230	AKBr1	-	ABraMF1AT1G08230	-	-	A08p34030.1_BraBRO	-	-	A08p34220.1_BraCCA	-	-	A08p32700.1_BraCCB	-	-	BraA08g033680.3.1C	-	-	A08p30910.1_BraCXA	-	-	A08p33460.1_BraCXB	-	-	A08p32290.1_BraMIZ	-	-	Ann065470.1_BraOIA	-	-	A08p33970.1_BraOIB	-	-	Ann384600.1_BraOIC	-	-	A08p31690.1_BraPCA	-	-	A08p33910.1_BraPCB	-	-	A08p33620.1_BraTCA	-	-	A08p34740.1_BraTUA	-	-	A08p34100.1_BraTUE	-
AT1G08250	AKBr1	-	-	ABraMF2AT1G08250	-	-	A09p62910.1_BraBRO	-	-	A09p64080.1_BraCCA	-	-	A09p58450.1_BraCCB	-	-	BraA09g063880.3.1C	-	-	A09p57380.1_BraCXA	-	-	A09p62360.1_BraCXB	-	-	A09p60140.1_BraMIZ	-	-	Ann100090.1_BraOIA	-	-	A09p61490.1_BraOIB	-	-	Ann215750.1_BraOIC	-	-	A09p64770.1_BraPCA	-	-	A09p63470.1_BraPCB	-	-	A09p63000.1_BraTCA	-	-	A09p68270.1_BraTUA	-	-	A09p64070.1_BraTUE
AT1G08260	AKBr1	ABraLFAT1G08260	-	-	A06p05200.1_BraBRO	-	-	A06p05480.1_BraCCA	-	-	A06p05450.1_BraCCB	-	-	BraA06g005480.3.1C	-	-	A06p05080.1_BraCXA	-	-	A06p05400.1_BraCXB	-	-	A06p05280.1_BraMIZ	-	-	Ann175690.1_BraOIA	-	-	A06p05600.1_BraOIB	-	-	Ann319930.1_BraOIC	-	-	-	-	-	A06p05880.1_BraPCB	-	-	A06p05550.1_BraTCA	-	-	A06p04970.1_BraTUA	-	-	A06p05360.1_BraTUE	-	-
AT1G08270	AKBr1	ABraLFAT1G08270	-	-	A06p05210.1_BraBRO	-	-	A06p05490.1_BraCCA	-	-	A06p05460.1_BraCCB	-	-	BraA06g005490.3.1C	-	-	A06p05090.1_BraCXA	-	-	A06p05420.1_BraCXB	-	-	A06p05290.1_BraMIZ	-	-	Ann175700.1_BraOIA	-	-	A06p05610.1_BraOIB	-	-	Ann319940.1_BraOIC	-	-	A06p05550.1_BraPCA	-	-	A06p05890.1_BraPCB	-	-	A06p05560.1_BraTCA	-	-	A06p04980.1_BraTUA	-	-	A06p05370.1_BraTUE	-	-
AT1G08280	AKBr1	ABraLFAT1G08280	-	-	A06p05220.1_BraBRO	-	-	A06p05500.1_BraCCA	-	-	A06p05470.1_BraCCB	-	-	BraA06g005500.3.1C	-	-	A06p05100.1_BraCXA	-	-	A06p05440.1_BraCXB	-	-	A06p05300.1_BraMIZ	-	-	Ann175710.1_BraOIA	-	-	A06p05620.1_BraOIB	-	-	Ann319950.1_BraOIC	-	-	A06p05560.1_BraPCA	-	-	A06p05900.1_BraPCB	-	-	A06p05570.1_BraTCA	-	-	A06p04990.1_BraTUA	-	-	A06p05380.1_BraTUE	-	-
AT1G08290	AKBr1	ABraLFAT1G08290	-	ABraMF2AT1G08290	A06p05230.1_BraBRO	-	A09p62900.1_BraBRO	A06p05510.1_BraCCA	-	A09p64070.1_BraCCA	A06p05480.1_BraCCB	-	A09p58440.1_BraCCB	BraA06g005510.3.1C	-	BraA09g063870.3.1C	A06p05110.1_BraCXA	-	A09p57370.1_BraCXA	A06p05450.1_BraCXB	-	A09p62350.1_BraCXB	A06p05310.1_BraMIZ	-	A09p60130.1_BraMIZ	Ann175720.1_BraOIA	-	Ann100080.1_BraOIA	A06p05630.1_BraOIB	-	A09p61480.1_BraOIB	Ann319960.1_BraOIC	-	Ann215740.1_BraOIC	A06p05570.1_BraPCA	-	A09p64760.1_BraPCA	A06p05910.1_BraPCB	-	A09p63460.1_BraPCB	A06p05580.1_BraTCA	-	A09p62990.1_BraTCA	A06p05000.1_BraTUA	-	A09p68260.1_BraTUA	A06p05390.1_BraTUE	-	A09p64060.1_BraTUE
AT1G08300	AKBr1	ABraLFAT1G08300	-	-	A06p05240.1_BraBRO	-	-	A06p05520.1_BraCCA	-	-	A06p05490.1_BraCCB	-	-	BraA06g005520.3.1C	-	-	A06p05120.1_BraCXA	-	-	A06p05540.1_BraCXB	-	-	A06p05320.1_BraMIZ	-	-	Ann175730.1_BraOIA	-	-	A06p05640.1_BraOIB	-	-	Ann319970.1_BraOIC	-	-	A06p05590.1_BraPCA	-	-	A06p05920.1_BraPCB	-	-	A06p05590.1_BraTCA	-	-	A06p05010.1_BraTUA	-	-	A06p05400.1_BraTUE	-	-
AT1G08310	AKBr1	ABraLFAT1G08310	ABraMF1AT1G08310	-	-	A08p34020.1_BraBRO	-	A06p05530.1_BraCCA	A08p34210.1_BraCCA	-	-	A08p32690.1_BraCCB	-	BraA06g005530.3.1C	BraA08g033670.3.1C	-	A06p05130.1_BraCXA	A08p30900.1_BraCXA	-	A06p05550.1_BraCXB	A08p33450.1_BraCXB	-	A06p05330.1_BraMIZ	A08p32280.1_BraMIZ	-	Ann175740.1_BraOIA	Ann065460.1_BraOIA	-	A06p05650.1_BraOIB	A08p33960.1_BraOIB	-	Ann319980.1_BraOIC	-	-	A06p05600.1_BraPCA	A08p31680.1_BraPCA	-	-	A08p33900.1_BraPCB	-	A06p05600.1_BraTCA	A08p33610.1_BraTCA	-	A06p05020.1_BraTUA	A08p34730.1_BraTUA	-	-	-	-
AT1G08315	AKBr1	ABraLFAT1G08315	-	-	-	-	-	A06p05540.1_BraCCA	-	-	A06p05500.1_BraCCB	-	-	BraA06g005540.3.1C	-	-	A06p05140.1_BraCXA	-	-	A06p05560.1_BraCXB	-	-	A06p05340.1_BraMIZ	-	-	Ann175750.1_BraOIA	-	-	A06p05660.1_BraOIB	-	-	Ann319990.1_BraOIC	-	-	-	-	-	A06p05930.1_BraPCB	-	-	A06p05610.1_BraTCA	-	-	A06p05030.1_BraTUA	-	-	A06p05410.1_BraTUE	-	-
AT1G08320	AKBr1	ABraLFAT1G08320	-	ABraMF2AT1G08320	A06p05250.1_BraBRO	-	A09p62890.1_BraBRO	A06p05560.1_BraCCA	-	A09p64060.1_BraCCA	A06p05510.1_BraCCB	-	A09p58420.1_BraCCB	BraA06g005560.3.1C	-	BraA09g063860.3.1C	A06p05150.1_BraCXA	-	A09p57360.1_BraCXA	A06p05570.1_BraCXB	-	A09p62340.1_BraCXB	A06p05350.1_BraMIZ	-	A09p60120.1_BraMIZ	Ann175760.1_BraOIA	-	Ann100070.1_BraOIA	A06p05670.1_BraOIB	-	A09p61470.1_BraOIB	Ann320000.1_BraOIC	-	Ann215730.1_BraOIC	A06p05610.1_BraPCA	-	A09p64750.1_BraPCA	A06p05950.1_BraPCB	-	A09p63450.1_BraPCB	A06p05620.1_BraTCA	-	A09p62980.1_BraTCA	A06p05050.1_BraTUA	-	A09p68250.1_BraTUA	A06p05420.1_BraTUE	-	A09p64050.1_BraTUE
AT1G08340	AKBr1	ABraLFAT1G08340	-	-	A06p05270.1_BraBRO	-	-	A06p05570.1_BraCCA	-	-	A06p05520.1_BraCCB	-	-	BraA06g005570.3.1C	-	-	A06p05160.1_BraCXA	-	-	A06p05580.1_BraCXB	-	-	A06p05360.1_BraMIZ	-	-	Ann175770.1_BraOIA	-	-	A06p05680.1_BraOIB	-	-	Ann320010.1_BraOIC	-	-	A06p05620.1_BraPCA	-	-	A06p05960.1_BraPCB	-	-	A06p05630.1_BraTCA	-	-	A06p05060.1_BraTUA	-	-	A06p05430.1_BraTUE	-	-
AT1G08350	AKBr1	ABraLFAT1G08350	-	-	A06p05280.1_BraBRO	-	-	A06p05580.1_BraCCA	-	-	A06p05530.1_BraCCB	-	-	BraA06g005580.3.1C	-	-	A06p05170.1_BraCXA	-	-	A06p05590.1_BraCXB	-	-	A06p05370.1_BraMIZ	-	-	Ann175780.1_BraOIA	-	-	A06p05690.1_BraOIB	-	-	Ann320020.1_BraOIC	-	-	A06p05630.1_BraPCA	-	-	A06p05970.1_BraPCB	-	-	A06p05640.1_BraTCA	-	-	A06p05070.1_BraTUA	-	-	A06p05440.1_BraTUE	-	-
AT1G08360	AKBr1	ABraLFAT1G08360	-	-	A06p05290.1_BraBRO	-	-	A06p05590.1_BraCCA	-	-	A06p05540.1_BraCCB	-	-	BraA06g005590.3.1C	-	-	A06p05180.1_BraCXA	-	-	A06p05600.1_BraCXB	-	-	A06p05380.1_BraMIZ	-	-	Ann175790.1_BraOIA	-	-	A06p05700.1_BraOIB	-	-	Ann320030.1_BraOIC	-	-	A06p05640.1_BraPCA	-	-	A06p05980.1_BraPCB	-	-	A06p05650.1_BraTCA	-	-	A06p05080.1_BraTUA	-	-	A06p05450.1_BraTUE	-	-
AT1G08370	AKBr1	ABraLFAT1G08370	ABraMF1AT1G08370	ABraMF2AT1G08370	A06p05300.1_BraBRO	A08p34010.1_BraBRO	A09p62880.1_BraBRO	A06p05600.1_BraCCA	A08p34200.1_BraCCA	A09p64040.1_BraCCA	A06p05550.1_BraCCB	-	A09p58390.1_BraCCB	BraA06g005600.3.1C	BraA08g033660.3.1C	BraA09g063840.3.1C	A06p05190.1_BraCXA	A08p30890.1_BraCXA	A09p57340.1_BraCXA	A06p05610.1_BraCXB	A08p33440.1_BraCXB	A09p62320.1_BraCXB	A06p05390.1_BraMIZ	A08p32270.1_BraMIZ	A09p60100.1_BraMIZ	Ann175800.1_BraOIA	Ann065450.1_BraOIA	Ann100050.1_BraOIA	A06p05710.1_BraOIB	A08p33950.1_BraOIB	A09p61450.1_BraOIB	Ann320040.1_BraOIC	Ann384610.1_BraOIC	Ann215710.1_BraOIC	A06p05650.1_BraPCA	A08p31670.1_BraPCA	A09p64740.1_BraPCA	A06p05990.1_BraPCB	A08p33890.1_BraPCB	A09p63420.1_BraPCB	A06p05660.1_BraTCA	A08p33600.1_BraTCA	A09p62960.1_BraTCA	A06p05090.1_BraTUA	A08p34720.1_BraTUA	A09p68230.1_BraTUA	A06p05460.1_BraTUE	A08p34090.1_BraTUE	A09p64030.1_BraTUE
AT1G08380	AKBr1	ABraLFAT1G08380	ABraMF1AT1G08380	ABraMF2AT1G08380	A06p05310.1_BraBRO	A08p34000.1_BraBRO	A09p62870.1_BraBRO	A06p05610.1_BraCCA	A08p34190.1_BraCCA	A09p64030.1_BraCCA	A06p05560.1_BraCCB	A08p32680.1_BraCCB	A09p58380.1_BraCCB	BraA06g005610.3.1C	BraA08g033650.3.1C	BraA09g063830.3.1C	A06p05200.1_BraCXA	A08p30880.1_BraCXA	A09p57330.1_BraCXA	A06p05620.1_BraCXB	A08p33430.1_BraCXB	A09p62310.1_BraCXB	A06p05400.1_BraMIZ	A08p32260.1_BraMIZ	A09p60090.1_BraMIZ	Ann175810.1_BraOIA	Ann065440.1_BraOIA	Ann100040.1_BraOIA	A06p05720.1_BraOIB	A08p33940.1_BraOIB	A09p61440.1_BraOIB	Ann320050.1_BraOIC	Ann384620.1_BraOIC	Ann215700.1_BraOIC	A06p05660.1_BraPCA	A08p31660.1_BraPCA	A09p64730.1_BraPCA	A06p06000.1_BraPCB	-	A09p63410.1_BraPCB	A06p05670.1_BraTCA	A08p33590.1_BraTCA	A09p62950.1_BraTCA	A06p05100.1_BraTUA	A08p34710.1_BraTUA	A09p68220.1_BraTUA	A06p05470.1_BraTUE	A08p34080.1_BraTUE	A09p64020.1_BraTUE
AT1G08390	AKBr1	ABraLFAT1G08390	-	-	A06p05320.1_BraBRO	-	-	A06p05620.1_BraCCA	-	-	A06p05570.1_BraCCB	-	-	BraA06g005620.3.1C	-	-	A06p05210.1_BraCXA	-	-	A06p05630.1_BraCXB	-	-	A06p05410.1_BraMIZ	-	-	Ann175820.1_BraOIA	-	-	A06p05730.1_BraOIB	-	-	Ann320060.1_BraOIC	-	-	A06p05670.1_BraPCA	-	-	A06p06010.1_BraPCB	-	-	A06p05680.1_BraTCA	-	-	A06p05110.1_BraTUA	-	-	A06p05480.1_BraTUE	-	-
AT1G08400	AKBr1	ABraLFAT1G08400	-	-	A06p05330.1_BraBRO	-	-	A06p05630.1_BraCCA	-	-	A06p05580.1_BraCCB	-	-	BraA06g005630.3.1C	-	-	A06p05220.1_BraCXA	-	-	A06p05640.1_BraCXB	-	-	A06p05420.1_BraMIZ	-	-	Ann175830.1_BraOIA	-	-	A06p05740.1_BraOIB	-	-	Ann320070.1_BraOIC	-	-	A06p05680.1_BraPCA	-	-	A06p06020.1_BraPCB	-	-	A06p05690.1_BraTCA	-	-	A06p05120.1_BraTUA	-	-	A06p05490.1_BraTUE	-	-
AT1G08410	AKBr1	-	ABraMF1AT1G08410	ABraMF2AT1G08410	-	A08p33960.1_BraBRO	A09p62860.1_BraBRO	-	A08p34180.1_BraCCA	A09p64020.1_BraCCA	-	A08p32670.1_BraCCB	A09p58370.1_BraCCB	-	BraA08g033640.3.1C	BraA09g063820.3.1C	-	A08p30840.1_BraCXA	A09p57320.1_BraCXA	-	A08p33390.1_BraCXB	A09p62300.1_BraCXB	-	A08p32200.1_BraMIZ	A09p60080.1_BraMIZ	-	Ann065400.1_BraOIA	Ann100030.1_BraOIA	-	A08p33930.1_BraOIB	A09p61430.1_BraOIB	-	Ann384630.1_BraOIC	Ann215690.1_BraOIC	-	A08p31650.1_BraPCA	A09p64720.1_BraPCA	-	A08p33880.1_BraPCB	A09p63400.1_BraPCB	-	A08p33580.1_BraTCA	A09p62940.1_BraTCA	-	A08p34700.1_BraTUA	A09p68210.1_BraTUA	-	A08p34030.1_BraTUE	A09p64010.1_BraTUE
AT1G08430	AKBr1	ABraLFAT1G08430	ABraMF1AT1G08430	-	A06p05350.1_BraBRO	A08p33930.1_BraBRO	-	A06p05650.1_BraCCA	A08p34150.1_BraCCA	-	A06p05600.1_BraCCB	A08p32640.1_BraCCB	-	BraA06g005650.3.1C	BraA08g033610.3.1C	-	A06p05240.1_BraCXA	A08p30810.1_BraCXA	-	A06p05660.1_BraCXB	A08p33360.1_BraCXB	-	A06p05440.1_BraMIZ	A08p32170.1_BraMIZ	-	Ann175850.1_BraOIA	Ann065370.1_BraOIA	-	A06p05760.1_BraOIB	A08p33900.1_BraOIB	-	Ann320090.1_BraOIC	Ann384650.1_BraOIC	-	A06p05700.1_BraPCA	A08p31620.1_BraPCA	-	A06p06040.1_BraPCB	A08p33850.1_BraPCB	-	A06p05710.1_BraTCA	A08p33550.1_BraTCA	-	A06p05140.1_BraTUA	A08p34670.1_BraTUA	-	A06p05510.1_BraTUE	A08p34000.1_BraTUE	-
AT1G08450	AKBr1	-	ABraMF1AT1G08450	ABraMF2AT1G08450	-	A08p33920.1_BraBRO	A09p62840.1_BraBRO	-	A08p34140.1_BraCCA	A09p64000.1_BraCCA	-	A08p32630.1_BraCCB	A09p58340.1_BraCCB	-	BraA08g033600.3.1C	BraA09g063780.3.1C	-	A08p30800.1_BraCXA	A09p57300.1_BraCXA	-	A08p33350.1_BraCXB	A09p62270.1_BraCXB	-	A08p32160.1_BraMIZ	A09p60060.1_BraMIZ	-	Ann065360.1_BraOIA	Ann100000.1_BraOIA	-	A08p33890.1_BraOIB	A09p61400.1_BraOIB	-	Ann384670.1_BraOIC	Ann215670.1_BraOIC	-	A08p31610.1_BraPCA	A09p64700.1_BraPCA	-	A08p33840.1_BraPCB	A09p63370.1_BraPCB	-	A08p33540.1_BraTCA	A09p62920.1_BraTCA	-	A08p34660.1_BraTUA	A09p68180.1_BraTUA	-	A08p33990.1_BraTUE	A09p63990.1_BraTUE
AT1G08460	AKBr1	-	-	ABraMF2AT1G08460	-	-	A09p62830.1_BraBRO	-	-	A09p63990.1_BraCCA	-	-	A09p58330.1_BraCCB	-	-	BraA09g063770.3.1C	-	-	A09p57290.1_BraCXA	-	-	A09p62260.1_BraCXB	-	-	A09p60050.1_BraMIZ	-	-	Ann099990.1_BraOIA	-	-	A09p61390.1_BraOIB	-	-	Ann215660.1_BraOIC	-	-	A09p64690.1_BraPCA	-	-	A09p63360.1_BraPCB	-	-	A09p62910.1_BraTCA	-	-	A09p68170.1_BraTUA	-	-	A09p63980.1_BraTUE
AT1G08465	AKBr1	ABraLFAT1G08465	ABraMF1AT1G08465	ABraMF2AT1G08465	-	A08p33910.1_BraBRO	A09p62820.1_BraBRO	A06p05660.1_BraCCA	A08p34130.1_BraCCA	A09p63980.1_BraCCA	-	A08p32620.1_BraCCB	A09p58320.1_BraCCB	BraA06g005660.3.1C	BraA08g033590.3.1C	BraA09g063760.3.1C	-	A08p30790.1_BraCXA	A09p57280.1_BraCXA	A06p05670.1_BraCXB	A08p33340.1_BraCXB	A09p62250.1_BraCXB	A06p05450.1_BraMIZ	A08p32150.1_BraMIZ	A09p60040.1_BraMIZ	Ann175860.1_BraOIA	Ann065350.1_BraOIA	Ann099980.1_BraOIA	A06p05790.1_BraOIB	A08p33880.1_BraOIB	A09p61380.1_BraOIB	Ann320110.1_BraOIC	Ann384680.1_BraOIC	Ann215650.1_BraOIC	A06p05710.1_BraPCA	A08p31600.1_BraPCA	A09p64680.1_BraPCA	-	A08p33830.1_BraPCB	A09p63350.1_BraPCB	A06p05720.1_BraTCA	A08p33530.1_BraTCA	A09p62900.1_BraTCA	A06p05160.1_BraTUA	A08p34650.1_BraTUA	A09p68160.1_BraTUA	-	A08p33980.1_BraTUE	A09p63970.1_BraTUE
AT1G08470	AKBr1	ABraLFAT1G08470	-	-	A06p05360.1_BraBRO	-	-	A06p05670.1_BraCCA	-	-	A06p05610.1_BraCCB	-	-	BraA06g005670.3.1C	-	-	A06p05250.1_BraCXA	-	-	A06p05680.1_BraCXB	-	-	A06p05460.1_BraMIZ	-	-	Ann175870.1_BraOIA	-	-	A06p05800.1_BraOIB	-	-	Ann320120.1_BraOIC	-	-	A06p05720.1_BraPCA	-	-	A06p06050.1_BraPCB	-	-	A06p05730.1_BraTCA	-	-	A06p05170.1_BraTUA	-	-	A06p05520.1_BraTUE	-	-
AT1G08480	AKBr1	ABraLFAT1G08480	ABraMF1AT1G08480	-	A06p05370.1_BraBRO	A08p33900.1_BraBRO	-	A06p05680.1_BraCCA	A08p34110.1_BraCCA	-	A06p05620.1_BraCCB	A08p32600.1_BraCCB	-	BraA06g005680.3.1C	BraA08g033580.3.1C	-	A06p05260.1_BraCXA	A08p30780.1_BraCXA	-	A06p05690.1_BraCXB	A08p33330.1_BraCXB	-	A06p05470.1_BraMIZ	A08p32140.1_BraMIZ	-	Ann175880.1_BraOIA	Ann065340.1_BraOIA	-	A06p05810.1_BraOIB	A08p33870.1_BraOIB	-	Ann320130.1_BraOIC	Ann384690.1_BraOIC	-	A06p05730.1_BraPCA	A08p31570.1_BraPCA	-	A06p06060.1_BraPCB	A08p33820.1_BraPCB	-	A06p05740.1_BraTCA	A08p33490.1_BraTCA	-	A06p05180.1_BraTUA	A08p34640.1_BraTUA	-	A06p05530.1_BraTUE	A08p33970.1_BraTUE	-
AT1G08490	AKBr1	ABraLFAT1G08490	-	-	A06p05380.1_BraBRO	-	-	A06p05690.1_BraCCA	-	-	A06p05630.1_BraCCB	-	-	BraA06g005690.3.1C	-	-	A06p05270.1_BraCXA	-	-	A06p05700.1_BraCXB	-	-	A06p05480.1_BraMIZ	-	-	Ann175890.1_BraOIA	-	-	A06p05820.1_BraOIB	-	-	Ann320140.1_BraOIC	-	-	A06p05740.1_BraPCA	-	-	A06p06070.1_BraPCB	-	-	A06p05750.1_BraTCA	-	-	A06p05190.1_BraTUA	-	-	A06p05540.1_BraTUE	-	-
AT1G08500	AKBr1	-	ABraMF1AT1G08500	ABraMF2AT1G08500	-	A08p33890.1_BraBRO	A09p62810.1_BraBRO	-	A08p34100.1_BraCCA	A09p63970.1_BraCCA	-	A08p32590.1_BraCCB	A09p58310.1_BraCCB	-	BraA08g033570.3.1C	BraA09g063750.3.1C	-	A08p30770.1_BraCXA	A09p57270.1_BraCXA	-	A08p33320.1_BraCXB	A09p62240.1_BraCXB	-	A08p32130.1_BraMIZ	A09p60030.1_BraMIZ	-	Ann065330.1_BraOIA	Ann099970.1_BraOIA	-	A08p33860.1_BraOIB	A09p61370.1_BraOIB	-	Ann384700.1_BraOIC	Ann215640.1_BraOIC	-	A08p31560.1_BraPCA	A09p64670.1_BraPCA	-	A08p33780.1_BraPCB	A09p63340.1_BraPCB	-	A08p33480.1_BraTCA	A09p62890.1_BraTCA	-	A08p34630.1_BraTUA	A09p68150.1_BraTUA	-	A08p33960.1_BraTUE	A09p63960.1_BraTUE
AT1G08520	AKBr1	ABraLFAT1G08520	-	-	A06p05400.1_BraBRO	-	-	A06p05710.1_BraCCA	-	-	A06p05650.1_BraCCB	-	-	BraA06g005720.3.1C	-	-	A06p05290.1_BraCXA	-	-	A06p05720.1_BraCXB	-	-	A06p05500.1_BraMIZ	-	-	Ann175910.1_BraOIA	-	-	A06p05840.1_BraOIB	-	-	Ann320160.1_BraOIC	-	-	A06p05760.1_BraPCA	-	-	A06p06090.1_BraPCB	-	-	A06p05770.1_BraTCA	-	-	A06p05210.1_BraTUA	-	-	A06p05560.1_BraTUE	-	-
AT1G08530	AKBr1	ABraLFAT1G08530	-	-	A06p05410.1_BraBRO	-	-	A06p05720.1_BraCCA	-	-	-	-	-	BraA06g005730.3.1C	-	-	A06p05300.1_BraCXA	-	-	A06p05730.1_BraCXB	-	-	A06p05510.1_BraMIZ	-	-	Ann175920.1_BraOIA	-	-	A06p05850.1_BraOIB	-	-	Ann320170.1_BraOIC	-	-	A06p05770.1_BraPCA	-	-	A06p06100.1_BraPCB	-	-	A06p05780.1_BraTCA	-	-	A06p05220.1_BraTUA	-	-	A06p05570.1_BraTUE	-	-
AT1G08540	AKBr1	ABraLFAT1G08540	ABraMF1AT1G08540	ABraMF2AT1G08540	A06p05420.1_BraBRO	A08p33870.1_BraBRO	A09p62790.1_BraBRO	A06p05730.1_BraCCA	A08p34080.1_BraCCA	-	A06p05660.1_BraCCB	A08p32570.1_BraCCB	-	BraA06g005740.3.1C	BraA08g033550.3.1C	-	A06p05310.1_BraCXA	A08p30750.1_BraCXA	-	A06p05740.1_BraCXB	A08p33300.1_BraCXB	A09p62220.1_BraCXB	A06p05520.1_BraMIZ	A08p32110.1_BraMIZ	A09p59990.1_BraMIZ	Ann175930.1_BraOIA	Ann065310.1_BraOIA	Ann099950.1_BraOIA	A06p05860.1_BraOIB	A08p33840.1_BraOIB	-	Ann320180.1_BraOIC	Ann384720.1_BraOIC	-	A06p05780.1_BraPCA	A08p31540.1_BraPCA	A09p64650.1_BraPCA	A06p06110.1_BraPCB	A08p33760.1_BraPCB	-	A06p05790.1_BraTCA	A08p33460.1_BraTCA	A09p62870.1_BraTCA	A06p05230.1_BraTUA	A08p34610.1_BraTUA	A09p68130.1_BraTUA	A06p05580.1_BraTUE	A08p33940.1_BraTUE	-
AT1G08550	AKBr1	ABraLFAT1G08550	-	-	A06p05430.1_BraBRO	-	-	A06p05740.1_BraCCA	-	-	A06p05670.1_BraCCB	-	-	BraA06g005750.3.1C	-	-	A06p05320.1_BraCXA	-	-	A06p05750.1_BraCXB	-	-	A06p05530.1_BraMIZ	-	-	Ann175940.1_BraOIA	-	-	A06p05870.1_BraOIB	-	-	Ann320190.1_BraOIC	-	-	A06p05790.1_BraPCA	-	-	A06p06120.1_BraPCB	-	-	A06p05800.1_BraTCA	-	-	A06p05240.1_BraTUA	-	-	A06p05590.1_BraTUE	-	-
AT1G08560	AKBr1	ABraLFAT1G08560	ABraMF1AT1G08560	-	A06p05440.1_BraBRO	A08p33860.1_BraBRO	-	A06p05750.1_BraCCA	A08p34070.1_BraCCA	-	A06p05680.1_BraCCB	A08p32560.1_BraCCB	-	BraA06g005760.3.1C	BraA08g033540.3.1C	-	A06p05330.1_BraCXA	A08p30740.1_BraCXA	-	A06p05760.1_BraCXB	A08p33290.1_BraCXB	-	A06p05540.1_BraMIZ	A08p32100.1_BraMIZ	-	Ann175950.1_BraOIA	Ann065300.1_BraOIA	-	A06p05880.1_BraOIB	A08p33830.1_BraOIB	-	Ann320200.1_BraOIC	Ann384730.1_BraOIC	-	A06p05800.1_BraPCA	A08p31530.1_BraPCA	-	A06p06130.1_BraPCB	A08p33750.1_BraPCB	-	A06p05810.1_BraTCA	A08p33450.1_BraTCA	-	A06p05250.1_BraTUA	A08p34600.1_BraTUA	-	A06p05600.1_BraTUE	A08p33930.1_BraTUE	-
AT1G08570	AKBr1	ABraLFAT1G08570	-	ABraMF2AT1G08570	A06p05450.1_BraBRO	-	A09p62780.1_BraBRO	A06p05760.1_BraCCA	-	A09p63950.1_BraCCA	A06p05690.1_BraCCB	-	A09p58290.1_BraCCB	BraA06g005770.3.1C	-	BraA09g063730.3.1C	A06p05350.1_BraCXA	-	A09p57250.1_BraCXA	A06p05770.1_BraCXB	-	A09p62210.1_BraCXB	A06p05550.1_BraMIZ	-	A09p59980.1_BraMIZ	Ann175960.1_BraOIA	-	Ann099940.1_BraOIA	A06p05890.1_BraOIB	-	A09p61350.1_BraOIB	Ann320210.1_BraOIC	-	Ann215620.1_BraOIC	A06p05810.1_BraPCA	-	A09p64640.1_BraPCA	A06p06140.1_BraPCB	-	A09p63320.1_BraPCB	A06p05820.1_BraTCA	-	A09p62860.1_BraTCA	A06p05260.1_BraTUA	-	A09p68120.1_BraTUA	A06p05610.1_BraTUE	-	A09p63940.1_BraTUE
AT1G08580	AKBr1	ABraLFAT1G08580	-	ABraMF2AT1G08580	A06p05460.1_BraBRO	-	A09p62770.1_BraBRO	A06p05770.1_BraCCA	-	A09p63940.1_BraCCA	A06p05700.1_BraCCB	-	A09p58280.1_BraCCB	BraA06g005780.3.1C	-	BraA09g063720.3.1C	A06p05360.1_BraCXA	-	A09p57240.1_BraCXA	A06p05780.1_BraCXB	-	A09p62200.1_BraCXB	A06p05560.1_BraMIZ	-	A09p59970.1_BraMIZ	Ann175970.1_BraOIA	-	Ann099930.1_BraOIA	A06p05900.1_BraOIB	-	A09p61340.1_BraOIB	Ann320220.1_BraOIC	-	Ann215610.1_BraOIC	A06p05820.1_BraPCA	-	A09p64630.1_BraPCA	A06p06160.1_BraPCB	-	A09p63310.1_BraPCB	A06p05830.1_BraTCA	-	A09p62850.1_BraTCA	A06p05270.1_BraTUA	-	A09p68110.1_BraTUA	A06p05620.1_BraTUE	-	A09p63930.1_BraTUE
AT1G08590	AKBr1	-	ABraMF1AT1G08590	-	-	A08p33850.1_BraBRO	-	-	A08p34060.1_BraCCA	-	-	A08p31780.1_BraCCB	-	-	BraA08g033530.3.1C	-	-	A08p30730.1_BraCXA	-	-	A08p33280.1_BraCXB	-	-	A08p32090.1_BraMIZ	-	-	Ann065290.1_BraOIA	-	-	A08p33070.1_BraOIB	-	-	Ann293490.1_BraOIC	-	-	A08p31520.1_BraPCA	-	-	A08p33730.1_BraPCB	-	-	A08p33440.1_BraTCA	-	-	A08p34590.1_BraTUA	-	-	A08p33920.1_BraTUE	-
AT1G08600	AKBr1	ABraLFAT1G08600	-	ABraMF2AT1G08600	A06p05470.1_BraBRO	-	A09p62760.1_BraBRO	A06p05780.1_BraCCA	-	A09p63930.1_BraCCA	A06p05710.1_BraCCB	-	A09p58270.1_BraCCB	BraA06g005790.3.1C	-	BraA09g063710.3.1C	A06p05370.1_BraCXA	-	A09p57230.1_BraCXA	A06p05790.1_BraCXB	-	A09p62190.1_BraCXB	A06p05580.1_BraMIZ	-	A09p59960.1_BraMIZ	Ann175980.1_BraOIA	-	Ann099920.1_BraOIA	A06p05910.1_BraOIB	-	A09p61330.1_BraOIB	Ann320230.1_BraOIC	-	Ann215600.1_BraOIC	A06p05830.1_BraPCA	-	A09p64610.1_BraPCA	A06p06170.1_BraPCB	-	A09p63300.1_BraPCB	A06p05840.1_BraTCA	-	A09p62840.1_BraTCA	A06p05280.1_BraTUA	-	A09p68100.1_BraTUA	A06p05630.1_BraTUE	-	A09p63920.1_BraTUE
AT1G08610	AKBr1	-	-	ABraMF2AT1G08610	-	-	A09p63850.1_BraBRO	-	-	A09p63920.1_BraCCA	-	-	A09p58260.1_BraCCB	-	-	BraA09g063700.3.1C	-	-	A09p57220.1_BraCXA	-	-	A09p62180.1_BraCXB	-	-	A09p59950.1_BraMIZ	-	-	Ann099910.1_BraOIA	-	-	A09p61320.1_BraOIB	-	-	Ann215590.1_BraOIC	-	-	A09p64600.1_BraPCA	-	-	A09p63290.1_BraPCB	-	-	A09p62830.1_BraTCA	-	-	A09p68090.1_BraTUA	-	-	A09p63910.1_BraTUE
AT1G08620	AKBr1	-	ABraMF1AT1G08620	-	-	A08p33840.1_BraBRO	-	-	A08p34050.1_BraCCA	-	-	A08p32540.1_BraCCB	-	-	BraA08g033520.3.1C	-	-	A08p30720.1_BraCXA	-	-	A08p33270.1_BraCXB	-	-	A08p32080.1_BraMIZ	-	-	Ann065280.1_BraOIA	-	-	A08p33810.1_BraOIB	-	-	Ann384750.1_BraOIC	-	-	A08p31510.1_BraPCA	-	-	A08p33710.1_BraPCB	-	-	A08p33430.1_BraTCA	-	-	A08p34580.1_BraTUA	-	-	A08p33910.1_BraTUE	-
AT1G08630	AKBr1	ABraLFAT1G08630	ABraMF1AT1G08630	ABraMF2AT1G08630	A06p05480.1_BraBRO	A08p33830.1_BraBRO	A09p62750.1_BraBRO	A06p05790.1_BraCCA	A08p34040.1_BraCCA	A09p63910.1_BraCCA	A06p05720.1_BraCCB	A08p32530.1_BraCCB	A09p58250.1_BraCCB	BraA06g005800.3.1C	BraA08g033510.3.1C	BraA09g063690.3.1C	A06p05380.1_BraCXA	A08p30710.1_BraCXA	A09p57210.1_BraCXA	A06p05810.1_BraCXB	A08p33260.1_BraCXB	A09p62170.1_BraCXB	A06p05590.1_BraMIZ	A08p32070.1_BraMIZ	A09p59940.1_BraMIZ	Ann175990.1_BraOIA	Ann065270.1_BraOIA	Ann099900.1_BraOIA	A06p05930.1_BraOIB	A08p33800.1_BraOIB	A09p61310.1_BraOIB	Ann320240.1_BraOIC	Ann384760.1_BraOIC	Ann215580.1_BraOIC	A06p05840.1_BraPCA	A08p31500.1_BraPCA	A09p64590.1_BraPCA	A06p06180.1_BraPCB	A08p33700.1_BraPCB	A09p63280.1_BraPCB	A06p05850.1_BraTCA	A08p33420.1_BraTCA	A09p62820.1_BraTCA	A06p05290.1_BraTUA	A08p34570.1_BraTUA	A09p68080.1_BraTUA	A06p05640.1_BraTUE	A08p33900.1_BraTUE	A09p63900.1_BraTUE
AT1G08640	AKBr1	ABraLFAT1G08640	-	-	A06p05490.1_BraBRO	-	-	A06p05800.1_BraCCA	-	-	A06p05730.1_BraCCB	-	-	BraA06g005810.3.1C	-	-	A06p05390.1_BraCXA	-	-	A06p05820.1_BraCXB	-	-	A06p05600.1_BraMIZ	-	-	Ann176000.1_BraOIA	-	-	A06p05940.1_BraOIB	-	-	Ann320250.1_BraOIC	-	-	A06p05850.1_BraPCA	-	-	A06p06190.1_BraPCB	-	-	A06p05860.1_BraTCA	-	-	A06p05300.1_BraTUA	-	-	A06p05660.1_BraTUE	-	-
AT1G08650	AKBr1	ABraLFAT1G08650	ABraMF1AT1G08650	-	-	A08p33820.1_BraBRO	-	A06p05810.1_BraCCA	A08p34030.1_BraCCA	-	A06p05740.1_BraCCB	A08p32520.1_BraCCB	-	BraA06g005820.3.1C	BraA08g033500.3.1C	-	A06p05400.1_BraCXA	A08p30700.1_BraCXA	-	A06p05830.1_BraCXB	A08p33250.1_BraCXB	-	A06p05610.1_BraMIZ	A08p32060.1_BraMIZ	-	Ann176010.1_BraOIA	Ann065260.1_BraOIA	-	A06p05950.1_BraOIB	A08p33790.1_BraOIB	-	Ann320260.1_BraOIC	Ann384770.1_BraOIC	-	A06p05860.1_BraPCA	A08p31490.1_BraPCA	-	A06p06200.1_BraPCB	A08p33690.1_BraPCB	-	A06p05870.1_BraTCA	A08p33410.1_BraTCA	-	A06p05310.1_BraTUA	A08p34560.1_BraTUA	-	A06p05680.1_BraTUE	A08p33890.1_BraTUE	-
AT1G08660	AKBr1	ABraLFAT1G08660	-	ABraMF2AT1G08660	A06p05530.1_BraBRO	-	A09p62740.1_BraBRO	A06p05820.1_BraCCA	-	A09p63900.1_BraCCA	A06p05750.1_BraCCB	-	A09p58240.1_BraCCB	BraA06g005830.3.1C	-	BraA09g063680.3.1C	A06p05410.1_BraCXA	-	A09p57200.1_BraCXA	A06p05840.1_BraCXB	-	A09p62160.1_BraCXB	-	-	A09p59930.1_BraMIZ	Ann176020.1_BraOIA	-	Ann099890.1_BraOIA	A06p05960.1_BraOIB	-	A09p61300.1_BraOIB	Ann320270.1_BraOIC	-	Ann215570.1_BraOIC	A06p05870.1_BraPCA	-	A09p64580.1_BraPCA	A06p06210.1_BraPCB	-	A09p63270.1_BraPCB	A06p05880.1_BraTCA	-	A09p62810.1_BraTCA	A06p05320.1_BraTUA	-	A09p68070.1_BraTUA	A06p05750.1_BraTUE	-	A09p63890.1_BraTUE
AT1G08670	AKBr1	-	-	ABraMF2AT1G08670	-	-	-	-	-	A09p63890.1_BraCCA	-	-	A09p58230.1_BraCCB	-	-	BraA09g063670.3.1C	-	-	A09p57190.1_BraCXA	-	-	A09p62150.1_BraCXB	-	-	A09p59920.1_BraMIZ	-	-	Ann099880.1_BraOIA	-	-	A09p61290.1_BraOIB	-	-	Ann215560.1_BraOIC	-	-	A09p64570.1_BraPCA	-	-	A09p63260.1_BraPCB	-	-	A09p62800.1_BraTCA	-	-	A09p68060.1_BraTUA	-	-	A09p63880.1_BraTUE
AT1G08680	AKBr1	ABraLFAT1G08680	-	-	A06p05540.1_BraBRO	-	-	A06p05830.1_BraCCA	-	-	A06p05760.1_BraCCB	-	-	BraA06g005840.3.1C	-	-	A06p05420.1_BraCXA	-	-	A06p05850.1_BraCXB	-	-	A06p05650.1_BraMIZ	-	-	Ann176030.1_BraOIA	-	-	A06p05970.1_BraOIB	-	-	Ann320280.1_BraOIC	-	-	A06p05880.1_BraPCA	-	-	A06p06220.1_BraPCB	-	-	A06p05890.1_BraTCA	-	-	A06p05330.1_BraTUA	-	-	A06p05760.1_BraTUE	-	-
AT1G08695	AKBr1	-	-	ABraMF2AT1G08695	-	-	-	-	-	-	-	-	-	-	-	-	-	-	-	-	-	-	-	-	-	-	-	-	-	-	-	-	-	-	-	-	-	-	-	-	-	-	-	-	-	-	-	-	-
AT1G08700	AKBr1	ABraLFAT1G08700	-	-	A06p05550.1_BraBRO	-	-	A06p05840.1_BraCCA	-	-	A06p05770.1_BraCCB	-	-	BraA06g005850.3.1C	-	-	A06p05430.1_BraCXA	-	-	A06p05860.1_BraCXB	-	-	A06p05660.1_BraMIZ	-	-	Ann176040.1_BraOIA	-	-	A06p05980.1_BraOIB	-	-	Ann320290.1_BraOIC	-	-	A06p05890.1_BraPCA	-	-	A06p06230.1_BraPCB	-	-	A06p05900.1_BraTCA	-	-	A06p05340.1_BraTUA	-	-	A06p05770.1_BraTUE	-	-
AT1G08720	AKBr1	-	-	ABraMF2AT1G08720	-	-	A09p62720.1_BraBRO	-	-	A09p63880.1_BraCCA	-	-	A09p58220.1_BraCCB	-	-	BraA09g063660.3.1C	-	-	A09p57180.1_BraCXA	-	-	A09p62140.1_BraCXB	-	-	A09p59910.1_BraMIZ	-	-	Ann099870.1_BraOIA	-	-	A09p61280.1_BraOIB	-	-	Ann215550.1_BraOIC	-	-	A09p64560.1_BraPCA	-	-	A09p63250.1_BraPCB	-	-	A09p62790.1_BraTCA	-	-	A09p68050.1_BraTUA	-	-	A09p63870.1_BraTUE
AT1G08730	AKBr1	ABraLFAT1G08730	ABraMF1AT1G08730	-	A06p05560.1_BraBRO	A08p33800.1_BraBRO	-	A06p05850.1_BraCCA	A08p34000.1_BraCCA	-	A06p05780.1_BraCCB	A08p32490.1_BraCCB	-	BraA06g005860.3.1C	BraA08g033460.3.1C	-	A06p05440.1_BraCXA	A08p30680.1_BraCXA	-	A06p05870.1_BraCXB	A08p33230.1_BraCXB	-	A06p05670.1_BraMIZ	A08p32020.1_BraMIZ	-	Ann176050.1_BraOIA	Ann065230.1_BraOIA	-	A06p05990.1_BraOIB	A08p33760.1_BraOIB	-	Ann320300.1_BraOIC	Ann384810.1_BraOIC	-	A06p05900.1_BraPCA	A08p31460.1_BraPCA	-	A06p06240.1_BraPCB	A08p33660.1_BraPCB	-	A06p05910.1_BraTCA	A08p33390.1_BraTCA	-	A06p05350.1_BraTUA	A08p34510.1_BraTUA	-	A06p05780.1_BraTUE	A08p33870.1_BraTUE	-
AT1G08750	AKBr1	ABraLFAT1G08750	-	-	A06p05570.1_BraBRO	-	-	A06p05860.1_BraCCA	-	-	A06p05790.1_BraCCB	-	-	BraA06g005870.3.1C	-	-	A06p05450.1_BraCXA	-	-	A06p05880.1_BraCXB	-	-	A06p05680.1_BraMIZ	-	-	Ann176060.1_BraOIA	-	-	A06p06000.1_BraOIB	-	-	Ann320310.1_BraOIC	-	-	A06p05910.1_BraPCA	-	-	A06p06250.1_BraPCB	-	-	A06p05930.1_BraTCA	-	-	A06p05360.1_BraTUA	-	-	A06p05790.1_BraTUE	-	-
AT1G08760	AKBr1	ABraLFAT1G08760	-	ABraMF2AT1G08760	A06p05580.1_BraBRO	-	A09p62710.1_BraBRO	A06p05870.1_BraCCA	-	A09p63870.1_BraCCA	A06p05800.1_BraCCB	-	A09p58210.1_BraCCB	BraA06g005880.3.1C	-	BraA09g063650.3.1C	A06p05460.1_BraCXA	-	A09p57170.1_BraCXA	A06p05890.1_BraCXB	-	-	A06p05690.1_BraMIZ	-	A09p59900.1_BraMIZ	Ann176070.1_BraOIA	-	Ann099860.1_BraOIA	A06p06010.1_BraOIB	-	A09p61270.1_BraOIB	Ann320320.1_BraOIC	-	Ann215540.1_BraOIC	A06p05920.1_BraPCA	-	A09p64550.1_BraPCA	A06p06260.1_BraPCB	-	A09p63240.1_BraPCB	A06p05940.1_BraTCA	-	A09p62780.1_BraTCA	A06p05390.1_BraTUA	-	A09p68040.1_BraTUA	A06p05800.1_BraTUE	-	-
AT1G08770	AKBr1	ABraLFAT1G08770	-	-	-	-	-	-	-	-	A06p05810.1_BraCCB	-	-	-	-	-	-	-	-	A06p05900.1_BraCXB	-	-	-	-	-	-	-	-	A06p06020.1_BraOIB	-	-	-	-	-	-	-	-	-	-	-	-	-	-	-	-	-	-	-	-
AT1G08780	AKBr1	ABraLFAT1G08780	ABraMF1AT1G08780	-	A06p05590.1_BraBRO	A08p33790.1_BraBRO	-	A06p05880.1_BraCCA	A08p33990.1_BraCCA	-	A06p05820.1_BraCCB	A08p32480.1_BraCCB	-	BraA06g005890.3.1C	BraA08g033450.3.1C	-	A06p05470.1_BraCXA	A08p30670.1_BraCXA	-	A06p05910.1_BraCXB	A08p33220.1_BraCXB	-	A06p05700.1_BraMIZ	A08p32010.1_BraMIZ	-	Ann176080.1_BraOIA	Ann065220.1_BraOIA	-	A06p06030.1_BraOIB	A08p33750.1_BraOIB	-	Ann320330.1_BraOIC	Ann384820.1_BraOIC	-	A06p05930.1_BraPCA	A08p31450.1_BraPCA	-	A06p06270.1_BraPCB	A08p33650.1_BraPCB	-	A06p05950.1_BraTCA	A08p33380.1_BraTCA	-	A06p05400.1_BraTUA	A08p34500.1_BraTUA	-	A06p05810.1_BraTUE	A08p33860.1_BraTUE	-
AT1G08790	AKBr1	ABraLFAT1G08790	ABraMF1AT1G08790	-	A06p05600.1_BraBRO	A08p33780.1_BraBRO	-	A06p05890.1_BraCCA	A08p33980.1_BraCCA	-	A06p05830.1_BraCCB	A08p32470.1_BraCCB	-	BraA06g005900.3.1C	BraA08g033440.3.1C	-	A06p05480.1_BraCXA	A08p30660.1_BraCXA	-	A06p05920.1_BraCXB	A08p33210.1_BraCXB	-	A06p05710.1_BraMIZ	A08p32000.1_BraMIZ	-	Ann176090.1_BraOIA	Ann065210.1_BraOIA	-	A06p06040.1_BraOIB	A08p33740.1_BraOIB	-	Ann320340.1_BraOIC	Ann384830.1_BraOIC	-	A06p05940.1_BraPCA	A08p31440.1_BraPCA	-	A06p06280.1_BraPCB	A08p33640.1_BraPCB	-	A06p05960.1_BraTCA	A08p33370.1_BraTCA	-	A06p05410.1_BraTUA	A08p34490.1_BraTUA	-	A06p05820.1_BraTUE	A08p33850.1_BraTUE	-
AT1G08800	AKBr1	ABraLFAT1G08800	ABraMF1AT1G08800	-	A06p05610.1_BraBRO	A08p33770.1_BraBRO	-	A06p05900.1_BraCCA	A08p33970.1_BraCCA	-	A06p05840.1_BraCCB	A08p32460.1_BraCCB	-	BraA06g005910.3.1C	BraA08g033430.3.1C	-	A06p05490.1_BraCXA	A08p30650.1_BraCXA	-	A06p05930.1_BraCXB	A08p33200.1_BraCXB	-	A06p05720.1_BraMIZ	A08p31990.1_BraMIZ	-	Ann176100.1_BraOIA	Ann065200.1_BraOIA	-	A06p06060.1_BraOIB	A08p33730.1_BraOIB	-	Ann320350.1_BraOIC	Ann384840.1_BraOIC	-	A06p05950.1_BraPCA	A08p31430.1_BraPCA	-	A06p06290.1_BraPCB	A08p33630.1_BraPCB	-	A06p05970.1_BraTCA	A08p33360.1_BraTCA	-	A06p05420.1_BraTUA	A08p34480.1_BraTUA	-	A06p05830.1_BraTUE	A08p33840.1_BraTUE	-
AT1G08810	AKBr1	ABraLFAT1G08810	ABraMF1AT1G08810	-	-	A08p33760.1_BraBRO	-	A06p05910.1_BraCCA	-	-	A06p05850.1_BraCCB	A08p32450.1_BraCCB	-	-	BraA08g033420.3.1C	-	A06p05500.1_BraCXA	A08p30640.1_BraCXA	-	A06p05940.1_BraCXB	A08p33190.1_BraCXB	-	-	A08p31980.1_BraMIZ	-	-	-	-	A06p06070.1_BraOIB	-	-	Ann320360.1_BraOIC	Ann384850.1_BraOIC	-	-	A08p31420.1_BraPCA	-	-	-	-	A06p05980.1_BraTCA	A08p33350.1_BraTCA	-	A06p05430.1_BraTUA	A08p34470.1_BraTUA	-	-	A08p33830.1_BraTUE	-
AT1G08830	AKBr1	-	-	ABraMF2AT1G08830	-	-	A09p62690.1_BraBRO	-	-	A09p63850.1_BraCCA	-	-	A09p58190.1_BraCCB	-	-	BraA09g063630.3.1C	-	-	A09p57150.1_BraCXA	-	-	A09p62120.1_BraCXB	-	-	A09p59880.1_BraMIZ	-	-	Ann099840.1_BraOIA	-	-	A09p61250.1_BraOIB	-	-	Ann215520.1_BraOIC	-	-	A09p64530.1_BraPCA	-	-	A09p63220.1_BraPCB	-	-	A09p62760.1_BraTCA	-	-	A09p68020.1_BraTUA	-	-	A09p63850.1_BraTUE
AT1G08840	AKBr1	-	-	ABraMF2AT1G08840	-	-	A09p62680.1_BraBRO	-	-	A09p63840.1_BraCCA	-	-	A09p58180.1_BraCCB	-	-	BraA09g063620.3.1C	-	-	A09p57140.1_BraCXA	-	-	A09p62110.1_BraCXB	-	-	A09p59870.1_BraMIZ	-	-	Ann099830.1_BraOIA	-	-	A09p61240.1_BraOIB	-	-	Ann215510.1_BraOIC	-	-	A09p64520.1_BraPCA	-	-	A09p63210.1_BraPCB	-	-	A09p62750.1_BraTCA	-	-	A09p68010.1_BraTUA	-	-	A09p63840.1_BraTUE
AT1G08845	AKBr1	ABraLFAT1G08845	-	ABraMF2AT1G08845	A06p05630.1_BraBRO	-	A09p62670.1_BraBRO	A06p05930.1_BraCCA	-	A09p63830.1_BraCCA	A06p05870.1_BraCCB	-	A09p58170.1_BraCCB	BraA06g005930.3.1C	-	BraA09g063610.3.1C	A06p05520.1_BraCXA	-	A09p57130.1_BraCXA	A06p05960.1_BraCXB	-	A09p62100.1_BraCXB	A06p05740.1_BraMIZ	-	A09p59860.1_BraMIZ	Ann176120.1_BraOIA	-	Ann099820.1_BraOIA	A06p06090.1_BraOIB	-	A09p61230.1_BraOIB	Ann320380.1_BraOIC	-	Ann215500.1_BraOIC	A06p05970.1_BraPCA	-	A09p64510.1_BraPCA	A06p06310.1_BraPCB	-	A09p63200.1_BraPCB	A06p06000.1_BraTCA	-	A09p62740.1_BraTCA	A06p05450.1_BraTUA	-	A09p68000.1_BraTUA	A06p05850.1_BraTUE	-	A09p63830.1_BraTUE
AT1G08860	AKBr1	-	-	ABraMF2AT1G08860	-	-	A09p62660.1_BraBRO	-	-	A09p63820.1_BraCCA	-	-	A09p58160.1_BraCCB	-	-	BraA09g063600.3.1C	-	-	A09p57120.1_BraCXA	-	-	A09p62090.1_BraCXB	-	-	A09p59850.1_BraMIZ	-	-	Ann099810.1_BraOIA	-	-	A09p61220.1_BraOIB	-	-	Ann215490.1_BraOIC	-	-	A09p64500.1_BraPCA	-	-	A09p63190.1_BraPCB	-	-	A09p62730.1_BraTCA	-	-	A09p67990.1_BraTUA	-	-	A09p63820.1_BraTUE
AT1G08880	AKBr1	ABraLFAT1G08880	ABraMF1AT1G08880	ABraMF2AT1G08880	A06p05640.1_BraBRO	-	A09p62650.1_BraBRO	A06p05940.1_BraCCA	A08p33950.1_BraCCA	A09p63810.1_BraCCA	A06p05880.1_BraCCB	A08p32430.1_BraCCB	A09p58150.1_BraCCB	BraA06g005940.3.1C	BraA08g033400.3.1C	BraA09g063590.3.1C	A06p05530.1_BraCXA	A08p30620.1_BraCXA	A09p57110.1_BraCXA	A06p05970.1_BraCXB	A08p33170.1_BraCXB	A09p62080.1_BraCXB	A06p05750.1_BraMIZ	A08p31960.1_BraMIZ	A09p59840.1_BraMIZ	Ann176130.1_BraOIA	Ann065180.1_BraOIA	Ann099800.1_BraOIA	A06p06100.1_BraOIB	A08p33710.1_BraOIB	A09p61210.1_BraOIB	Ann320390.1_BraOIC	Ann384870.1_BraOIC	Ann215480.1_BraOIC	A06p05980.1_BraPCA	A08p31400.1_BraPCA	-	A06p06320.1_BraPCB	A08p33610.1_BraPCB	-	A06p06010.1_BraTCA	A08p33330.1_BraTCA	A09p62720.1_BraTCA	A06p05470.1_BraTUA	A08p34450.1_BraTUA	A09p67980.1_BraTUA	A06p05860.1_BraTUE	A08p33810.1_BraTUE	-
AT1G08890	AKBr1	ABraLFAT1G08890	ABraMF1AT1G08890	ABraMF2AT1G08890	-	A08p33720.1_BraBRO	A09p62620.1_BraBRO	-	A08p33920.1_BraCCA	A09p63780.1_BraCCA	-	A08p32400.1_BraCCB	A09p58120.1_BraCCB	-	BraA08g033370.3.1C	BraA09g063560.3.1C	A06p05540.1_BraCXA	A08p30590.1_BraCXA	A09p57080.1_BraCXA	-	A08p33140.1_BraCXB	A09p62050.1_BraCXB	A06p05760.1_BraMIZ	A08p31930.1_BraMIZ	A09p59810.1_BraMIZ	Ann176140.1_BraOIA	Ann065150.1_BraOIA	Ann099770.1_BraOIA	A06p06110.1_BraOIB	A08p33680.1_BraOIB	A09p61180.1_BraOIB	Ann320400.1_BraOIC	Ann294110.1_BraOIC	Ann215450.1_BraOIC	A06p05990.1_BraPCA	A08p31370.1_BraPCA	A09p64470.1_BraPCA	A06p06330.1_BraPCB	A08p33580.1_BraPCB	A09p63160.1_BraPCB	A06p06020.1_BraTCA	A08p33300.1_BraTCA	A09p62680.1_BraTCA	A06p05480.1_BraTUA	A08p34420.1_BraTUA	A09p67950.1_BraTUA	-	A08p33780.1_BraTUE	A09p63790.1_BraTUE
AT1G08910	AKBr1	ABraLFAT1G08910	ABraMF1AT1G08910	ABraMF2AT1G08910	A06p05650.1_BraBRO	A08p33740.1_BraBRO	A09p62640.1_BraBRO	A06p05950.1_BraCCA	A08p33940.1_BraCCA	A09p63800.1_BraCCA	A06p05890.1_BraCCB	A08p32420.1_BraCCB	A09p58140.1_BraCCB	BraA06g005950.3.1C	BraA08g033390.3.1C	BraA09g063580.3.1C	-	A08p30610.1_BraCXA	A09p57100.1_BraCXA	A06p05980.1_BraCXB	A08p33160.1_BraCXB	A09p62070.1_BraCXB	A06p05770.1_BraMIZ	A08p31950.1_BraMIZ	A09p59830.1_BraMIZ	Ann176150.1_BraOIA	Ann065170.1_BraOIA	Ann099790.1_BraOIA	A06p06120.1_BraOIB	A08p33700.1_BraOIB	A09p61200.1_BraOIB	Ann320410.1_BraOIC	Ann384880.1_BraOIC	Ann215470.1_BraOIC	A06p06000.1_BraPCA	A08p31390.1_BraPCA	A09p64490.1_BraPCA	A06p06340.1_BraPCB	A08p33600.1_BraPCB	A09p63180.1_BraPCB	A06p06030.1_BraTCA	A08p33320.1_BraTCA	A09p62700.1_BraTCA	-	A08p34440.1_BraTUA	A09p67970.1_BraTUA	A06p05870.1_BraTUE	A08p33800.1_BraTUE	A09p63810.1_BraTUE
AT1G08940	AKBr1	ABraLFAT1G08940	-	-	A06p05680.1_BraBRO	-	-	A06p05990.1_BraCCA	-	-	A06p05930.1_BraCCB	-	-	BraA06g005990.3.1C	-	-	A06p05570.1_BraCXA	-	-	A06p06010.1_BraCXB	-	-	-	-	-	Ann176190.1_BraOIA	-	-	A06p06150.1_BraOIB	-	-	Ann320440.1_BraOIC	-	-	A06p06040.1_BraPCA	-	-	A06p06370.1_BraPCB	-	-	A06p06060.1_BraTCA	-	-	A06p05510.1_BraTUA	-	-	A06p05900.1_BraTUE	-	-
AT1G08960	AKBr1	-	-	ABraMF2AT1G08960	-	-	-	-	-	A09p63770.1_BraCCA	-	-	A09p58110.1_BraCCB	-	-	BraA09g063550.3.1C	-	-	A09p57070.1_BraCXA	-	-	A09p62040.1_BraCXB	-	-	A09p59800.1_BraMIZ	-	-	Ann099760.1_BraOIA	-	-	A09p61170.1_BraOIB	-	-	Ann215440.1_BraOIC	-	-	A09p64460.1_BraPCA	-	-	A09p63150.1_BraPCB	-	-	A09p62670.1_BraTCA	-	-	A09p67940.1_BraTUA	-	-	-
AT1G08970	AKBr1	ABraLFAT1G08970	ABraMF1AT1G08970	ABraMF2AT1G08970	A06p05690.1_BraBRO	A08p33710.1_BraBRO	-	A06p06000.1_BraCCA	A08p33910.1_BraCCA	A09p63760.1_BraCCA	A06p05940.1_BraCCB	A08p32390.1_BraCCB	A09p58100.1_BraCCB	BraA06g006000.3.1C	BraA08g033360.3.1C	-	A06p05580.1_BraCXA	A08p30580.1_BraCXA	-	A06p06020.1_BraCXB	A08p33130.1_BraCXB	A09p62030.1_BraCXB	-	A08p31920.1_BraMIZ	A09p59790.1_BraMIZ	Ann176200.1_BraOIA	Ann065140.1_BraOIA	Ann099750.1_BraOIA	A06p06160.1_BraOIB	A08p33670.1_BraOIB	A09p61160.1_BraOIB	Ann320450.1_BraOIC	Ann294100.1_BraOIC	Ann215430.1_BraOIC	A06p06050.1_BraPCA	A08p31360.1_BraPCA	-	A06p06380.1_BraPCB	A08p33570.1_BraPCB	-	A06p06070.1_BraTCA	A08p33290.1_BraTCA	A09p62660.1_BraTCA	A06p05520.1_BraTUA	A08p34410.1_BraTUA	A09p67930.1_BraTUA	A06p05910.1_BraTUE	A08p33770.1_BraTUE	A09p63780.1_BraTUE
AT1G08980	AKBr1	-	-	ABraMF2AT1G08980	-	-	A09p62610.1_BraBRO	-	-	A09p63750.1_BraCCA	-	-	A09p58090.1_BraCCB	-	-	BraA09g063540.3.1C	-	-	A09p57060.1_BraCXA	-	-	A09p62020.1_BraCXB	-	-	A09p59780.1_BraMIZ	-	-	Ann099740.1_BraOIA	-	-	A09p61150.1_BraOIB	-	-	Ann215420.1_BraOIC	-	-	A09p64450.1_BraPCA	-	-	A09p63140.1_BraPCB	-	-	A09p62650.1_BraTCA	-	-	A09p67920.1_BraTUA	-	-	A09p63770.1_BraTUE
AT1G08990	AKBr1	-	ABraMF1AT1G08990	ABraMF2AT1G08990	-	A08p33700.1_BraBRO	A09p62600.1_BraBRO	-	A08p33900.1_BraCCA	A09p63740.1_BraCCA	-	A08p32380.1_BraCCB	A09p58080.1_BraCCB	-	BraA08g033350.3.1C	BraA09g063530.3.1C	-	A08p30570.1_BraCXA	A09p57050.1_BraCXA	-	A08p33120.1_BraCXB	A09p62010.1_BraCXB	-	A08p31910.1_BraMIZ	A09p59770.1_BraMIZ	-	Ann065130.1_BraOIA	Ann099730.1_BraOIA	-	A08p33660.1_BraOIB	A09p61140.1_BraOIB	-	Ann294090.1_BraOIC	Ann215410.1_BraOIC	-	A08p31350.1_BraPCA	A09p64440.1_BraPCA	-	A08p33560.1_BraPCB	A09p63130.1_BraPCB	-	A08p33280.1_BraTCA	A09p62640.1_BraTCA	-	A08p34400.1_BraTUA	A09p67910.1_BraTUA	-	A08p33760.1_BraTUE	A09p63760.1_BraTUE
AT1G09000	AKBr1	ABraLFAT1G09000	-	-	A06p05700.1_BraBRO	-	-	A06p06010.1_BraCCA	-	-	A06p05950.1_BraCCB	-	-	BraA06g006010.3.1C	-	-	A06p05590.1_BraCXA	-	-	A06p06030.1_BraCXB	-	-	-	-	-	Ann176210.1_BraOIA	-	-	A06p06170.1_BraOIB	-	-	Ann320460.1_BraOIC	-	-	A06p06060.1_BraPCA	-	-	A06p06390.1_BraPCB	-	-	A06p06080.1_BraTCA	-	-	A06p05530.1_BraTUA	-	-	A06p05920.1_BraTUE	-	-
AT1G09010	AKBr1	ABraLFAT1G09010	ABraMF1AT1G09010	-	A06p05710.1_BraBRO	A08p33690.1_BraBRO	-	A06p06020.1_BraCCA	A08p33890.1_BraCCA	-	A06p05960.1_BraCCB	A08p32370.1_BraCCB	-	BraA06g006020.3.1C	BraA08g033340.3.1C	-	A06p05600.1_BraCXA	A08p30560.1_BraCXA	-	A06p06040.1_BraCXB	A08p33110.1_BraCXB	-	-	A08p31900.1_BraMIZ	-	Ann176220.1_BraOIA	Ann065120.1_BraOIA	-	A06p06180.1_BraOIB	A08p33650.1_BraOIB	-	Ann320470.1_BraOIC	Ann294080.1_BraOIC	-	A06p06070.1_BraPCA	A08p31340.1_BraPCA	-	A06p06400.1_BraPCB	A08p33500.1_BraPCB	-	A06p06090.1_BraTCA	A08p33270.1_BraTCA	-	A06p05540.1_BraTUA	A08p34390.1_BraTUA	-	A06p05930.1_BraTUE	A08p33750.1_BraTUE	-
AT1G09030	AKBr1	ABraLFAT1G09030	-	-	A06p05730.1_BraBRO	-	-	A06p06040.1_BraCCA	-	-	A06p05980.1_BraCCB	-	-	BraA06g006040.3.1C	-	-	A06p05620.1_BraCXA	-	-	A06p06060.1_BraCXB	-	-	A06p05790.1_BraMIZ	-	-	Ann176240.1_BraOIA	-	-	A06p06200.1_BraOIB	-	-	Ann320490.1_BraOIC	-	-	A06p06090.1_BraPCA	-	-	A06p06420.1_BraPCB	-	-	A06p06110.1_BraTCA	-	-	A06p05560.1_BraTUA	-	-	A06p05950.1_BraTUE	-	-
AT1G09060	AKBr1	ABraLFAT1G09060	ABraMF1AT1G09060	-	A06p05770.1_BraBRO	A08p33660.1_BraBRO	-	A06p06070.1_BraCCA	A08p33860.1_BraCCA	-	A06p06010.1_BraCCB	A08p32340.1_BraCCB	-	BraA06g006070.3.1C	BraA08g033310.3.1C	-	A06p05650.1_BraCXA	A08p30530.1_BraCXA	-	A06p06090.1_BraCXB	A08p33080.1_BraCXB	-	A06p05820.1_BraMIZ	A08p31870.1_BraMIZ	-	Ann176270.1_BraOIA	Ann065090.1_BraOIA	-	A06p06230.1_BraOIB	A08p33620.1_BraOIB	-	Ann320520.1_BraOIC	Ann294050.1_BraOIC	-	A06p06120.1_BraPCA	A08p31310.1_BraPCA	-	A06p06450.1_BraPCB	A08p33470.1_BraPCB	-	A06p06140.1_BraTCA	A08p33240.1_BraTCA	-	A06p05590.1_BraTUA	A08p34360.1_BraTUA	-	A06p05980.1_BraTUE	A08p33720.1_BraTUE	-
AT1G09080	AKBr1	-	-	ABraMF2AT1G09080	-	-	A09p62560.1_BraBRO	-	-	A09p63700.1_BraCCA	-	-	A09p58040.1_BraCCB	-	-	BraA09g063490.3.1C	-	-	A09p57010.1_BraCXA	-	-	A09p61970.1_BraCXB	-	-	A09p59730.1_BraMIZ	-	-	Ann099690.1_BraOIA	-	-	A09p61100.1_BraOIB	-	-	Ann215370.1_BraOIC	-	-	A09p64400.1_BraPCA	-	-	A09p63090.1_BraPCB	-	-	A09p62600.1_BraTCA	-	-	A09p67870.1_BraTUA	-	-	A09p63720.1_BraTUE
AT1G09090	AKBr1	-	-	ABraMF2AT1G09090	-	-	A09p62550.1_BraBRO	-	-	A09p63690.1_BraCCA	-	-	A09p58030.1_BraCCB	-	-	BraA09g063480.3.1C	-	-	A09p57000.1_BraCXA	-	-	A09p61960.1_BraCXB	-	-	A09p59720.1_BraMIZ	-	-	Ann099680.1_BraOIA	-	-	A09p61090.1_BraOIB	-	-	Ann215360.1_BraOIC	-	-	A09p64390.1_BraPCA	-	-	A09p63080.1_BraPCB	-	-	A09p62590.1_BraTCA	-	-	A09p67860.1_BraTUA	-	-	A09p63710.1_BraTUE
AT1G09130	AKBr1	-	ABraMF1AT1G09130	-	-	A08p33640.1_BraBRO	-	-	A08p33840.1_BraCCA	-	-	A08p32320.1_BraCCB	-	-	BraA08g033290.3.1C	-	-	A08p30510.1_BraCXA	-	-	A08p33060.1_BraCXB	-	-	A08p31850.1_BraMIZ	-	-	Ann065070.1_BraOIA	-	-	A08p33600.1_BraOIB	-	-	Ann294030.1_BraOIC	-	-	A08p31290.1_BraPCA	-	-	A08p33450.1_BraPCB	-	-	A08p33220.1_BraTCA	-	-	A08p34340.1_BraTUA	-	-	A08p33700.1_BraTUE	-
AT1G09140	AKBr1	ABraLFAT1G09140	-	-	A06p05790.1_BraBRO	-	-	A06p06090.1_BraCCA	-	-	A06p06030.1_BraCCB	-	-	BraA06g006090.3.1C	-	-	A06p05670.1_BraCXA	-	-	A06p06110.1_BraCXB	-	-	A06p05840.1_BraMIZ	-	-	Ann176290.1_BraOIA	-	-	A06p06250.1_BraOIB	-	-	Ann320540.1_BraOIC	-	-	A06p06140.1_BraPCA	-	-	A06p06470.1_BraPCB	-	-	A06p06160.1_BraTCA	-	-	A06p05610.1_BraTUA	-	-	A06p06000.1_BraTUE	-	-
AT1G09150	AKBr1	ABraLFAT1G09150	ABraMF1AT1G09150	-	A06p05800.1_BraBRO	A08p33630.1_BraBRO	-	A06p06100.1_BraCCA	A08p33830.1_BraCCA	-	A06p06040.1_BraCCB	A08p32310.1_BraCCB	-	BraA06g006100.3.1C	BraA08g033280.3.1C	-	A06p05680.1_BraCXA	A08p30500.1_BraCXA	-	A06p06120.1_BraCXB	A08p33050.1_BraCXB	-	A06p05850.1_BraMIZ	A08p31840.1_BraMIZ	-	Ann176300.1_BraOIA	Ann065060.1_BraOIA	-	A06p06260.1_BraOIB	A08p33590.1_BraOIB	-	Ann320550.1_BraOIC	Ann294020.1_BraOIC	-	A06p06150.1_BraPCA	A08p31280.1_BraPCA	-	A06p06480.1_BraPCB	A08p33440.1_BraPCB	-	A06p06170.1_BraTCA	A08p33210.1_BraTCA	-	A06p05620.1_BraTUA	A08p34330.1_BraTUA	-	A06p06010.1_BraTUE	A08p33690.1_BraTUE	-
AT1G09155	AKBr1	ABraLFAT1G09155	ABraMF1AT1G09155	-	A06p05810.1_BraBRO	A08p33620.1_BraBRO	-	A06p06110.1_BraCCA	A08p33820.1_BraCCA	-	A06p06050.1_BraCCB	A08p32300.1_BraCCB	-	BraA06g006110.3.1C	BraA08g033270.3.1C	-	A06p05690.1_BraCXA	A08p30490.1_BraCXA	-	A06p06130.1_BraCXB	A08p33040.1_BraCXB	-	A06p05860.1_BraMIZ	A08p31830.1_BraMIZ	-	Ann176310.1_BraOIA	Ann065050.1_BraOIA	-	A06p06270.1_BraOIB	A08p33580.1_BraOIB	-	Ann320560.1_BraOIC	Ann294010.1_BraOIC	-	A06p06160.1_BraPCA	A08p31270.1_BraPCA	-	A06p06490.1_BraPCB	A08p33430.1_BraPCB	-	A06p06180.1_BraTCA	A08p33200.1_BraTCA	-	A06p05630.1_BraTUA	A08p34320.1_BraTUA	-	A06p06020.1_BraTUE	A08p33680.1_BraTUE	-
AT1G09160	AKBr1	ABraLFAT1G09160	ABraMF1AT1G09160	-	-	A08p33610.1_BraBRO	-	A06p06120.1_BraCCA	A08p33810.1_BraCCA	-	A06p06060.1_BraCCB	A08p32290.1_BraCCB	-	BraA06g006120.3.1C	BraA08g033260.3.1C	-	A06p05700.1_BraCXA	A08p30480.1_BraCXA	-	A06p06140.1_BraCXB	A08p33030.1_BraCXB	-	-	A08p31820.1_BraMIZ	-	Ann176320.1_BraOIA	Ann065040.1_BraOIA	-	A06p06280.1_BraOIB	A08p33570.1_BraOIB	-	Ann320570.1_BraOIC	Ann294000.1_BraOIC	-	A06p06170.1_BraPCA	A08p31260.1_BraPCA	-	A06p06500.1_BraPCB	A08p33420.1_BraPCB	-	A06p06190.1_BraTCA	A08p33190.1_BraTCA	-	A06p05640.1_BraTUA	A08p34310.1_BraTUA	-	A06p06030.1_BraTUE	A08p33670.1_BraTUE	-
AT1G09170	AKBr1	-	ABraMF1AT1G09170	-	-	A08p33600.1_BraBRO	-	-	A08p33800.1_BraCCA	-	-	A08p32280.1_BraCCB	-	-	BraA08g033250.3.1C	-	-	A08p30470.1_BraCXA	-	-	A08p33020.1_BraCXB	-	-	A08p31810.1_BraMIZ	-	-	Ann065030.1_BraOIA	-	-	A08p33560.1_BraOIB	-	-	Ann293990.1_BraOIC	-	-	A08p31250.1_BraPCA	-	-	A08p33410.1_BraPCB	-	-	A08p33180.1_BraTCA	-	-	A08p34300.1_BraTUA	-	-	A08p33660.1_BraTUE	-
AT1G09180	AKBr1	ABraLFAT1G09180	-	-	A06p05830.1_BraBRO	-	-	A06p06140.1_BraCCA	-	-	-	-	-	BraA06g006140.3.1C	-	-	A06p05720.1_BraCXA	-	-	A06p06160.1_BraCXB	-	-	A06p05880.1_BraMIZ	-	-	Ann176340.1_BraOIA	-	-	A06p06300.1_BraOIB	-	-	Ann320590.1_BraOIC	-	-	A06p06190.1_BraPCA	-	-	A06p06520.1_BraPCB	-	-	A06p06210.1_BraTCA	-	-	-	-	-	A06p06050.1_BraTUE	-	-
AT1G09190	AKBr1	ABraLFAT1G09190	-	-	A06p05820.1_BraBRO	-	-	A06p06130.1_BraCCA	-	-	A06p06070.1_BraCCB	-	-	BraA06g006130.3.1C	-	-	A06p05710.1_BraCXA	-	-	A06p06150.1_BraCXB	-	-	A06p05870.1_BraMIZ	-	-	Ann176330.1_BraOIA	-	-	A06p06290.1_BraOIB	-	-	Ann320580.1_BraOIC	-	-	A06p06180.1_BraPCA	-	-	A06p06510.1_BraPCB	-	-	A06p06200.1_BraTCA	-	-	A06p05650.1_BraTUA	-	-	A06p06040.1_BraTUE	-	-
AT1G09195	AKBr1	-	ABraMF1AT1G09195	-	-	A08p33580.1_BraBRO	-	-	A08p33780.1_BraCCA	-	-	A08p32250.1_BraCCB	-	-	BraA08g033230.3.1C	-	-	A08p30450.1_BraCXA	-	-	A08p33000.1_BraCXB	-	-	A08p31790.1_BraMIZ	-	-	Ann065010.1_BraOIA	-	-	A08p33540.1_BraOIB	-	-	Ann293960.1_BraOIC	-	-	A08p31230.1_BraPCA	-	-	A08p33390.1_BraPCB	-	-	A08p33160.1_BraTCA	-	-	A08p34280.1_BraTUA	-	-	A08p33640.1_BraTUE	-
AT1G09210	AKBr1	ABraLFAT1G09210	ABraMF1AT1G09210	ABraMF2AT1G09210	A06p05840.1_BraBRO	A08p33560.1_BraBRO	A09p62540.1_BraBRO	A06p06150.1_BraCCA	A08p33760.1_BraCCA	-	A06p06080.1_BraCCB	A08p32220.1_BraCCB	A09p58020.1_BraCCB	BraA06g006150.3.1C	BraA08g033210.3.1C	-	A06p05730.1_BraCXA	A08p30420.1_BraCXA	-	A06p06170.1_BraCXB	A08p32990.1_BraCXB	-	A06p05890.1_BraMIZ	A08p31760.1_BraMIZ	-	Ann176350.1_BraOIA	Ann064990.1_BraOIA	-	A06p06310.1_BraOIB	A08p33520.1_BraOIB	A09p61080.1_BraOIB	Ann320600.1_BraOIC	Ann293940.1_BraOIC	Ann215350.1_BraOIC	A06p06200.1_BraPCA	A08p31210.1_BraPCA	-	A06p06530.1_BraPCB	A08p33360.1_BraPCB	-	A06p06220.1_BraTCA	A08p33120.1_BraTCA	-	A06p05660.1_BraTUA	A08p34260.1_BraTUA	-	A06p06060.1_BraTUE	A08p33610.1_BraTUE	-
AT1G09220	AKBr1	-	ABraMF1AT1G09220	-	-	A08p33470.1_BraBRO	-	-	A08p33750.1_BraCCA	-	-	A08p32130.1_BraCCB	-	-	BraA08g033140.3.1C	-	-	A08p30410.1_BraCXA	-	-	A08p32980.1_BraCXB	-	-	A08p31750.1_BraMIZ	-	-	Ann064980.1_BraOIA	-	-	A08p33510.1_BraOIB	-	-	Ann293930.1_BraOIC	-	-	A08p31200.1_BraPCA	-	-	A08p33280.1_BraPCB	-	-	A08p33110.1_BraTCA	-	-	A08p34250.1_BraTUA	-	-	A08p33520.1_BraTUE	-
AT1G09230	AKBr1	ABraLFAT1G09230	-	-	A06p05850.1_BraBRO	-	-	A06p06160.1_BraCCA	-	-	A06p06090.1_BraCCB	-	-	BraA06g006160.3.1C	-	-	A06p05740.1_BraCXA	-	-	A06p06180.1_BraCXB	-	-	A06p05900.1_BraMIZ	-	-	Ann176360.1_BraOIA	-	-	A06p06320.1_BraOIB	-	-	Ann320610.1_BraOIC	-	-	A06p06210.1_BraPCA	-	-	A06p06540.1_BraPCB	-	-	A06p06230.1_BraTCA	-	-	A06p05670.1_BraTUA	-	-	A06p06070.1_BraTUE	-	-
AT1G09240	AKBr1	ABraLFAT1G09240	-	-	A06p05860.1_BraBRO	-	-	A06p06170.1_BraCCA	-	-	A06p06100.1_BraCCB	-	-	BraA06g006170.3.1C	-	-	A06p05750.1_BraCXA	-	-	A06p06190.1_BraCXB	-	-	A06p05910.1_BraMIZ	-	-	Ann176370.1_BraOIA	-	-	A06p06330.1_BraOIB	-	-	Ann320620.1_BraOIC	-	-	A06p06220.1_BraPCA	-	-	A06p06550.1_BraPCB	-	-	A06p06240.1_BraTCA	-	-	A06p05680.1_BraTUA	-	-	A06p06080.1_BraTUE	-	-
AT1G09245	AKBr1	-	-	ABraMF2AT1G09245	-	-	-	-	-	A09p63670.1_BraCCA	-	-	-	-	-	-	-	-	-	-	-	A09p61940.1_BraCXB	-	-	-	-	-	-	-	-	A09p61070.1_BraOIB	-	-	-	-	-	-	-	-	-	-	-	A09p62570.1_BraTCA	-	-	-	-	-	-
AT1G09250	AKBr1	ABraLFAT1G09250	-	-	A06p05870.1_BraBRO	-	-	A06p06180.1_BraCCA	-	-	A06p06110.1_BraCCB	-	-	BraA06g006200.3.1C	-	-	A06p05760.1_BraCXA	-	-	A06p06200.1_BraCXB	-	-	A06p05920.1_BraMIZ	-	-	Ann176380.1_BraOIA	-	-	A06p06340.1_BraOIB	-	-	Ann320650.1_BraOIC	-	-	A06p06230.1_BraPCA	-	-	A06p06560.1_BraPCB	-	-	A06p06250.1_BraTCA	-	-	A06p05690.1_BraTUA	-	-	A06p06090.1_BraTUE	-	-
AT1G09260	AKBr1	ABraLFAT1G09260	-	-	A06p05880.1_BraBRO	-	-	A06p06190.1_BraCCA	-	-	A06p06120.1_BraCCB	-	-	BraA06g006210.3.1C	-	-	A06p05780.1_BraCXA	-	-	A06p06210.1_BraCXB	-	-	A06p05930.1_BraMIZ	-	-	Ann176400.1_BraOIA	-	-	A06p06360.1_BraOIB	-	-	Ann320670.1_BraOIC	-	-	A06p06240.1_BraPCA	-	-	A06p06570.1_BraPCB	-	-	A06p06260.1_BraTCA	-	-	A06p05700.1_BraTUA	-	-	A06p06110.1_BraTUE	-	-
AT1G09270	AKBr1	ABraLFAT1G09270	ABraMF1AT1G09270	ABraMF2AT1G09270	A06p05890.1_BraBRO	A08p33550.1_BraBRO	-	A06p06200.1_BraCCA	A08p33740.1_BraCCA	A09p63640.1_BraCCA	A06p06130.1_BraCCB	A08p32200.1_BraCCB	A09p57990.1_BraCCB	BraA06g006220.3.1C	BraA08g033190.3.1C	BraA09g063450.3.1C	A06p05790.1_BraCXA	A08p30400.1_BraCXA	A09p56980.1_BraCXA	A06p06220.1_BraCXB	A08p32970.1_BraCXB	A09p61920.1_BraCXB	A06p05940.1_BraMIZ	A08p31740.1_BraMIZ	A09p59690.1_BraMIZ	Ann176410.1_BraOIA	Ann064970.1_BraOIA	Ann099660.1_BraOIA	A06p06370.1_BraOIB	A08p33500.1_BraOIB	A09p61050.1_BraOIB	Ann320680.1_BraOIC	Ann293920.1_BraOIC	Ann215330.1_BraOIC	A06p06250.1_BraPCA	A08p31190.1_BraPCA	A09p64360.1_BraPCA	A06p06580.1_BraPCB	A08p33340.1_BraPCB	A09p63050.1_BraPCB	A06p06270.1_BraTCA	A08p33100.1_BraTCA	A09p62540.1_BraTCA	A06p05710.1_BraTUA	A08p34240.1_BraTUA	A09p67830.1_BraTUA	A06p06120.1_BraTUE	A08p33600.1_BraTUE	A09p63650.1_BraTUE
AT1G09280	AKBr1	ABraLFAT1G09280	-	-	A06p05900.1_BraBRO	-	-	A06p06210.1_BraCCA	-	-	A06p06140.1_BraCCB	-	-	BraA06g006230.3.1C	-	-	A06p05800.1_BraCXA	-	-	A06p06230.1_BraCXB	-	-	A06p05950.1_BraMIZ	-	-	Ann176420.1_BraOIA	-	-	A06p06380.1_BraOIB	-	-	Ann320690.1_BraOIC	-	-	A06p06260.1_BraPCA	-	-	A06p06590.1_BraPCB	-	-	A06p06280.1_BraTCA	-	-	A06p05720.1_BraTUA	-	-	A06p06130.1_BraTUE	-	-
AT1G09290	AKBr1	-	ABraMF1AT1G09290	-	-	A08p33540.1_BraBRO	-	-	A08p33730.1_BraCCA	-	-	A08p32190.1_BraCCB	-	-	BraA08g033180.3.1C	-	-	A08p30390.1_BraCXA	-	-	A08p32960.1_BraCXB	-	-	A08p31730.1_BraMIZ	-	-	Ann064960.1_BraOIA	-	-	A08p33490.1_BraOIB	-	-	Ann293910.1_BraOIC	-	-	A08p31180.1_BraPCA	-	-	A08p33330.1_BraPCB	-	-	A08p33090.1_BraTCA	-	-	A08p34230.1_BraTUA	-	-	A08p33590.1_BraTUE	-
AT1G09300	AKBr1	-	ABraMF1AT1G09300	-	-	A08p33530.1_BraBRO	-	-	A08p33720.1_BraCCA	-	-	A08p32180.1_BraCCB	-	-	-	-	-	A08p30380.1_BraCXA	-	-	A08p32950.1_BraCXB	-	-	A08p31720.1_BraMIZ	-	-	Ann064950.1_BraOIA	-	-	A08p33480.1_BraOIB	-	-	Ann293900.1_BraOIC	-	-	A08p31170.1_BraPCA	-	-	A08p33320.1_BraPCB	-	-	A08p33080.1_BraTCA	-	-	A08p34220.1_BraTUA	-	-	A08p33580.1_BraTUE	-
AT1G09310	AKBr1	ABraLFAT1G09310	ABraMF1AT1G09310	-	A06p05910.1_BraBRO	A08p33520.1_BraBRO	-	A06p06220.1_BraCCA	A08p33710.1_BraCCA	-	A06p06150.1_BraCCB	A08p32170.1_BraCCB	-	BraA06g006240.3.1C	-	-	A06p05810.1_BraCXA	A08p30370.1_BraCXA	-	A06p06240.1_BraCXB	A08p32940.1_BraCXB	-	A06p05960.1_BraMIZ	A08p31710.1_BraMIZ	-	Ann176430.1_BraOIA	Ann064940.1_BraOIA	-	A06p06390.1_BraOIB	A08p33470.1_BraOIB	-	Ann320700.1_BraOIC	-	-	A06p06270.1_BraPCA	A08p31160.1_BraPCA	-	A06p06600.1_BraPCB	-	-	A06p06290.1_BraTCA	A08p33070.1_BraTCA	-	A06p05730.1_BraTUA	A08p34210.1_BraTUA	-	A06p06140.1_BraTUE	A08p33570.1_BraTUE	-
AT1G09320	AKBr1	ABraLFAT1G09320	-	ABraMF2AT1G09320	A06p05920.1_BraBRO	-	A09p62520.1_BraBRO	A06p06230.1_BraCCA	-	A09p63630.1_BraCCA	A06p06160.1_BraCCB	-	A09p57980.1_BraCCB	BraA06g006250.3.1C	-	BraA09g063440.3.1C	A06p05820.1_BraCXA	-	A09p56970.1_BraCXA	A06p06250.1_BraCXB	-	A09p61910.1_BraCXB	A06p05970.1_BraMIZ	-	A09p59680.1_BraMIZ	Ann176440.1_BraOIA	-	Ann099650.1_BraOIA	A06p06400.1_BraOIB	-	A09p61040.1_BraOIB	Ann320710.1_BraOIC	-	Ann215320.1_BraOIC	A06p06280.1_BraPCA	-	A09p64350.1_BraPCA	A06p06610.1_BraPCB	-	A09p63040.1_BraPCB	A06p06300.1_BraTCA	-	A09p62530.1_BraTCA	A06p05740.1_BraTUA	-	A09p67820.1_BraTUA	A06p06150.1_BraTUE	-	A09p63640.1_BraTUE
AT1G09330	AKBr1	ABraLFAT1G09330	ABraMF1AT1G09330	-	A06p05930.1_BraBRO	A08p33510.1_BraBRO	-	A06p06240.1_BraCCA	A08p33700.1_BraCCA	-	A06p06170.1_BraCCB	A08p32160.1_BraCCB	-	BraA06g006260.3.1C	BraA08g033160.3.1C	-	A06p05830.1_BraCXA	A08p30360.1_BraCXA	-	A06p06260.1_BraCXB	A08p32930.1_BraCXB	-	A06p05980.1_BraMIZ	A08p31700.1_BraMIZ	-	Ann176450.1_BraOIA	Ann064930.1_BraOIA	-	A06p06410.1_BraOIB	A08p33460.1_BraOIB	-	Ann320720.1_BraOIC	Ann293890.1_BraOIC	-	A06p06290.1_BraPCA	A08p31150.1_BraPCA	-	A06p06620.1_BraPCB	A08p33310.1_BraPCB	-	A06p06310.1_BraTCA	A08p33060.1_BraTCA	-	A06p05750.1_BraTUA	A08p34200.1_BraTUA	-	A06p06160.1_BraTUE	A08p33560.1_BraTUE	-
AT1G09340	AKBr1	ABraLFAT1G09340	-	ABraMF2AT1G09340	A06p05970.1_BraBRO	-	A09p62510.1_BraBRO	A06p06280.1_BraCCA	-	A09p63620.1_BraCCA	A06p06220.1_BraCCB	-	A09p57970.1_BraCCB	-	-	BraA09g063430.3.1C	A06p05870.1_BraCXA	-	A09p56960.1_BraCXA	A06p06300.1_BraCXB	-	A09p61900.1_BraCXB	-	-	A09p59670.1_BraMIZ	-	-	Ann099640.1_BraOIA	-	-	A09p61030.1_BraOIB	-	-	Ann215310.1_BraOIC	A06p06340.1_BraPCA	-	A09p64340.1_BraPCA	A06p06660.1_BraPCB	-	A09p63030.1_BraPCB	A06p06350.1_BraTCA	-	A09p62520.1_BraTCA	A06p05790.1_BraTUA	-	A09p67810.1_BraTUA	A06p06200.1_BraTUE	-	A09p63630.1_BraTUE
AT1G09350	AKBr1	-	-	ABraMF2AT1G09350	-	-	A09p62500.1_BraBRO	-	-	A09p63610.1_BraCCA	-	-	A09p57960.1_BraCCB	-	-	BraA09g063420.3.1C	-	-	A09p56950.1_BraCXA	-	-	A09p61890.1_BraCXB	-	-	A09p59660.1_BraMIZ	-	-	Ann099630.1_BraOIA	-	-	A09p61020.1_BraOIB	-	-	Ann215300.1_BraOIC	-	-	A09p64330.1_BraPCA	-	-	A09p63020.1_BraPCB	-	-	A09p62510.1_BraTCA	-	-	A09p67800.1_BraTUA	-	-	A09p63620.1_BraTUE
AT1G09360	AKBr1	ABraLFAT1G09360	-	-	-	-	-	A06p06290.1_BraCCA	-	-	A06p06230.1_BraCCB	-	-	BraA06g006300.3.1C	-	-	A06p05880.1_BraCXA	-	-	A06p06310.1_BraCXB	-	-	-	-	-	Ann176490.1_BraOIA	-	-	A06p06450.1_BraOIB	-	-	Ann320760.1_BraOIC	-	-	A06p06350.1_BraPCA	-	-	A06p06670.1_BraPCB	-	-	A06p06360.1_BraTCA	-	-	A06p05800.1_BraTUA	-	-	A06p06210.1_BraTUE	-	-
AT1G09370	AKBr1	ABraLFAT1G09370	-	ABraMF2AT1G09370	A06p05980.1_BraBRO	-	-	-	-	-	A06p06240.1_BraCCB	-	-	-	-	-	-	-	-	-	-	-	-	-	-	-	-	-	-	-	-	-	-	-	-	-	-	-	-	-	-	-	-	-	-	-	-	-	-
AT1G09380	AKBr1	ABraLFAT1G09380	-	ABraMF2AT1G09380	A06p06000.1_BraBRO	-	A09p62490.1_BraBRO	A06p06270.1_BraCCA	-	A09p63600.1_BraCCA	A06p06210.1_BraCCB	-	A09p57950.1_BraCCB	BraA06g006280.3.1C	-	BraA09g063410.3.1C	A06p05900.1_BraCXA	-	A09p56940.1_BraCXA	A06p06330.1_BraCXB	-	A09p61880.1_BraCXB	A06p06030.1_BraMIZ	-	A09p59650.1_BraMIZ	Ann176510.1_BraOIA	-	Ann099620.1_BraOIA	A06p06470.1_BraOIB	-	A09p61010.1_BraOIB	Ann320780.1_BraOIC	-	Ann215290.1_BraOIC	A06p06330.1_BraPCA	-	A09p64320.1_BraPCA	A06p06690.1_BraPCB	-	A09p63010.1_BraPCB	A06p06380.1_BraTCA	-	A09p62500.1_BraTCA	A06p05820.1_BraTUA	-	A09p67790.1_BraTUA	A06p06190.1_BraTUE	-	A09p63610.1_BraTUE
AT1G09390	AKBr1	ABraLFAT1G09390	-	-	A06p06010.1_BraBRO	-	-	A06p06320.1_BraCCA	-	-	A06p06260.1_BraCCB	-	-	BraA06g006330.3.1C	-	-	A06p05910.1_BraCXA	-	-	A06p06340.1_BraCXB	-	-	A06p06040.1_BraMIZ	-	-	Ann176520.1_BraOIA	-	-	A06p06480.1_BraOIB	-	-	Ann320790.1_BraOIC	-	-	A06p06380.1_BraPCA	-	-	A06p06700.1_BraPCB	-	-	A06p06390.1_BraTCA	-	-	A06p05830.1_BraTUA	-	-	A06p06240.1_BraTUE	-	-
AT1G09400	AKBr1	-	ABraMF1AT1G09400	-	-	A08p33460.1_BraBRO	-	-	A08p33660.1_BraCCA	-	-	A08p32110.1_BraCCB	-	-	BraA08g033120.3.1C	-	-	A08p30330.1_BraCXA	-	-	A08p32890.1_BraCXB	-	-	A08p31670.1_BraMIZ	-	-	Ann064920.1_BraOIA	-	-	A08p33430.1_BraOIB	-	-	Ann293860.1_BraOIC	-	-	A08p31120.1_BraPCA	-	-	A08p33260.1_BraPCB	-	-	A08p33040.1_BraTCA	-	-	A08p34180.1_BraTUA	-	-	A08p33490.1_BraTUE	-
AT1G09410	AKBr1	ABraLFAT1G09410	-	-	-	-	-	A06p06330.1_BraCCA	-	-	A06p06270.1_BraCCB	-	-	BraA06g006340.3.1C	-	-	A06p05920.1_BraCXA	-	-	A06p06350.1_BraCXB	-	-	A06p06060.1_BraMIZ	-	-	Ann176530.1_BraOIA	-	-	-	-	-	-	-	-	A06p06390.1_BraPCA	-	-	A06p06710.1_BraPCB	-	-	A06p06400.1_BraTCA	-	-	A06p05840.1_BraTUA	-	-	A06p06250.1_BraTUE	-	-
AT1G09420	AKBr1	-	ABraMF1AT1G09420	-	-	A08p33450.1_BraBRO	-	-	A08p33650.1_BraCCA	-	-	A08p32100.1_BraCCB	-	-	BraA08g033110.3.1C	-	-	A08p30320.1_BraCXA	-	-	A08p32830.1_BraCXB	-	-	A08p31660.1_BraMIZ	-	-	Ann064910.1_BraOIA	-	-	A08p33420.1_BraOIB	-	-	Ann293850.1_BraOIC	-	-	A08p31110.1_BraPCA	-	-	A08p33230.1_BraPCB	-	-	A08p33030.1_BraTCA	-	-	A08p34160.1_BraTUA	-	-	A08p33480.1_BraTUE	-
AT1G09430	AKBr1	-	ABraMF1AT1G09430	-	-	A08p33440.1_BraBRO	-	-	A08p33640.1_BraCCA	-	-	A08p32090.1_BraCCB	-	-	BraA08g033100.3.1C	-	-	A08p30310.1_BraCXA	-	-	A08p32800.1_BraCXB	-	-	A08p31650.1_BraMIZ	-	-	Ann064900.1_BraOIA	-	-	A08p33410.1_BraOIB	-	-	Ann293840.1_BraOIC	-	-	A08p31100.1_BraPCA	-	-	A08p33220.1_BraPCB	-	-	A08p33020.1_BraTCA	-	-	A08p34150.1_BraTUA	-	-	A08p33470.1_BraTUE	-
AT1G09440	AKBr1	ABraLFAT1G09440	-	ABraMF2AT1G09440	A06p06030.1_BraBRO	-	A09p62480.1_BraBRO	A06p06360.1_BraCCA	-	A09p63590.1_BraCCA	A06p06300.1_BraCCB	-	A09p57940.1_BraCCB	BraA06g006370.3.1C	-	BraA09g063400.3.1C	A06p05930.1_BraCXA	-	A09p56930.1_BraCXA	A06p06360.1_BraCXB	-	A09p61870.1_BraCXB	A06p06070.1_BraMIZ	-	A09p59640.1_BraMIZ	Ann176540.1_BraOIA	-	Ann099610.1_BraOIA	A06p06500.1_BraOIB	-	A09p61000.1_BraOIB	Ann320810.1_BraOIC	-	Ann215280.1_BraOIC	A06p06420.1_BraPCA	-	A09p64310.1_BraPCA	A06p06720.1_BraPCB	-	A09p63000.1_BraPCB	A06p06410.1_BraTCA	-	A09p62490.1_BraTCA	A06p05870.1_BraTUA	-	A09p67780.1_BraTUA	A06p06280.1_BraTUE	-	A09p63600.1_BraTUE
AT1G09450	AKBr1	-	ABraMF1AT1G09450	-	-	A08p33410.1_BraBRO	-	-	A08p33620.1_BraCCA	-	-	A08p32060.1_BraCCB	-	-	BraA08g033070.3.1C	-	-	A08p30280.1_BraCXA	-	-	A08p32780.1_BraCXB	-	-	A08p31630.1_BraMIZ	-	-	Ann064860.1_BraOIA	-	-	A08p33380.1_BraOIB	-	-	Ann293810.1_BraOIC	-	-	A08p31060.1_BraPCA	-	-	A08p33200.1_BraPCB	-	-	A08p32990.1_BraTCA	-	-	A08p34130.1_BraTUA	-	-	A08p33440.1_BraTUE	-
AT1G09460	AKBr1	ABraLFAT1G09460	ABraMF1AT1G09460	-	A06p06040.1_BraBRO	A08p33400.1_BraBRO	-	A06p06370.1_BraCCA	A08p33610.1_BraCCA	-	A06p06310.1_BraCCB	A08p32050.1_BraCCB	-	BraA06g006380.3.1C	BraA08g033060.3.1C	-	A06p05940.1_BraCXA	A08p30270.1_BraCXA	-	A06p06370.1_BraCXB	A08p32770.1_BraCXB	-	A06p06120.1_BraMIZ	A08p31620.1_BraMIZ	-	Ann176550.1_BraOIA	Ann064850.1_BraOIA	-	A06p06510.1_BraOIB	A08p33370.1_BraOIB	-	Ann320820.1_BraOIC	Ann293800.1_BraOIC	-	A06p06430.1_BraPCA	A08p31050.1_BraPCA	-	A06p06740.1_BraPCB	A08p33190.1_BraPCB	-	A06p06420.1_BraTCA	A08p32980.1_BraTCA	-	A06p05880.1_BraTUA	A08p34120.1_BraTUA	-	A06p06290.1_BraTUE	A08p33430.1_BraTUE	-
AT1G09470	AKBr1	ABraLFAT1G09470	-	-	A06p06050.1_BraBRO	-	-	A06p06380.1_BraCCA	-	-	A06p06320.1_BraCCB	-	-	BraA06g006390.3.1C	-	-	A06p05950.1_BraCXA	-	-	A06p06380.1_BraCXB	-	-	A06p06130.1_BraMIZ	-	-	Ann176560.1_BraOIA	-	-	A06p06520.1_BraOIB	-	-	Ann320830.1_BraOIC	-	-	A06p06440.1_BraPCA	-	-	A06p06750.1_BraPCB	-	-	A06p06430.1_BraTCA	-	-	A06p05890.1_BraTUA	-	-	A06p06300.1_BraTUE	-	-
AT1G09480	AKBr1	ABraLFAT1G09480	-	-	A06p06060.1_BraBRO	-	-	A06p06390.1_BraCCA	-	-	A06p06330.1_BraCCB	-	-	BraA06g006400.3.1C	-	-	-	-	-	A06p06390.1_BraCXB	-	-	A06p06140.1_BraMIZ	-	-	Ann176570.1_BraOIA	-	-	A06p06530.1_BraOIB	-	-	Ann320840.1_BraOIC	-	-	A06p06450.1_BraPCA	-	-	A06p06760.1_BraPCB	-	-	A06p06440.1_BraTCA	-	-	A06p05900.1_BraTUA	-	-	A06p06320.1_BraTUE	-	-
AT1G09490	AKBr1	-	-	ABraMF2AT1G09490	-	-	A09p62470.1_BraBRO	-	-	A09p63580.1_BraCCA	-	-	A09p57930.1_BraCCB	-	-	BraA09g063390.3.1C	-	-	-	-	-	A09p61860.1_BraCXB	-	-	A09p59630.1_BraMIZ	-	-	Ann099600.1_BraOIA	-	-	A09p60990.1_BraOIB	-	-	Ann215270.1_BraOIC	-	-	A09p64300.1_BraPCA	-	-	A09p62990.1_BraPCB	-	-	A09p62480.1_BraTCA	-	-	A09p67770.1_BraTUA	-	-	A09p63590.1_BraTUE
AT1G09520	AKBr1	ABraLFAT1G09520	ABraMF1AT1G09520	ABraMF2AT1G09520	A06p06080.1_BraBRO	A08p33380.1_BraBRO	A09p62460.1_BraBRO	A06p06410.1_BraCCA	A08p33590.1_BraCCA	A09p63570.1_BraCCA	A06p06350.1_BraCCB	A08p32030.1_BraCCB	A09p57920.1_BraCCB	BraA06g006430.3.1C	BraA08g033040.3.1C	BraA09g063380.3.1C	A06p05960.1_BraCXA	A08p30250.1_BraCXA	A09p56920.1_BraCXA	A06p06420.1_BraCXB	A08p32750.1_BraCXB	A09p61850.1_BraCXB	A06p06160.1_BraMIZ	A08p31600.1_BraMIZ	A09p59620.1_BraMIZ	Ann176600.1_BraOIA	Ann064830.1_BraOIA	Ann099590.1_BraOIA	A06p06560.1_BraOIB	A08p33350.1_BraOIB	A09p60980.1_BraOIB	Ann320870.1_BraOIC	Ann293780.1_BraOIC	Ann215260.1_BraOIC	A06p06480.1_BraPCA	A08p31030.1_BraPCA	A09p64290.1_BraPCA	A06p06790.1_BraPCB	A08p33170.1_BraPCB	A09p62980.1_BraPCB	A06p06470.1_BraTCA	A08p32960.1_BraTCA	A09p62470.1_BraTCA	A06p05920.1_BraTUA	A08p34100.1_BraTUA	A09p67760.1_BraTUA	A06p06360.1_BraTUE	A08p33410.1_BraTUE	A09p63580.1_BraTUE
AT1G09530	AKBr1	ABraLFAT1G09530	-	ABraMF2AT1G09530	A06p06100.1_BraBRO	-	A09p62450.1_BraBRO	A06p06420.1_BraCCA	-	A09p63550.1_BraCCA	A06p06360.1_BraCCB	-	A09p57910.1_BraCCB	BraA06g006440.3.1C	-	BraA09g063370.3.1C	A06p05970.1_BraCXA	-	A09p56910.1_BraCXA	A06p06430.1_BraCXB	-	A09p61840.1_BraCXB	A06p06170.1_BraMIZ	-	-	Ann176610.1_BraOIA	-	Ann099580.1_BraOIA	A06p06570.1_BraOIB	-	A09p60970.1_BraOIB	Ann320880.1_BraOIC	-	Ann215250.1_BraOIC	A06p06490.1_BraPCA	-	A09p64280.1_BraPCA	A06p06800.1_BraPCB	-	A09p62970.1_BraPCB	A06p06480.1_BraTCA	-	A09p62450.1_BraTCA	A06p05930.1_BraTUA	-	A09p67750.1_BraTUA	A06p06370.1_BraTUE	-	A09p63560.1_BraTUE
AT1G09540	AKBr1	ABraLFAT1G09540	ABraMF1AT1G09540	ABraMF2AT1G09540	A06p06110.1_BraBRO	A08p33370.1_BraBRO	A09p62440.1_BraBRO	A06p06430.1_BraCCA	A08p33580.1_BraCCA	A09p63530.1_BraCCA	A06p06370.1_BraCCB	A08p32020.1_BraCCB	A09p57900.1_BraCCB	BraA06g006450.3.1C	BraA08g033030.3.1C	BraA09g063360.3.1C	A06p05980.1_BraCXA	A08p30240.1_BraCXA	A09p56890.1_BraCXA	-	A08p32740.1_BraCXB	A09p61820.1_BraCXB	A06p06190.1_BraMIZ	A08p31580.1_BraMIZ	A09p59590.1_BraMIZ	Ann176620.1_BraOIA	Ann064820.1_BraOIA	Ann099560.1_BraOIA	A06p06580.1_BraOIB	A08p33340.1_BraOIB	A09p60960.1_BraOIB	Ann320890.1_BraOIC	Ann293760.1_BraOIC	Ann215240.1_BraOIC	A06p06500.1_BraPCA	A08p31020.1_BraPCA	A09p64270.1_BraPCA	A06p06810.1_BraPCB	A08p33150.1_BraPCB	A09p62960.1_BraPCB	A06p06490.1_BraTCA	A08p32950.1_BraTCA	A09p62440.1_BraTCA	A06p05940.1_BraTUA	A08p34090.1_BraTUA	A09p67740.1_BraTUA	A06p06390.1_BraTUE	A08p33400.1_BraTUE	A09p63550.1_BraTUE
AT1G09550	AKBr1	ABraLFAT1G09550	ABraMF1AT1G09550	-	A06p06120.1_BraBRO	A08p33360.1_BraBRO	-	A06p06440.1_BraCCA	A08p33570.1_BraCCA	-	A06p06380.1_BraCCB	A08p32010.1_BraCCB	-	BraA06g006460.3.1C	BraA08g033020.3.1C	-	A06p05990.1_BraCXA	A08p30230.1_BraCXA	-	-	A08p32730.1_BraCXB	-	A06p06200.1_BraMIZ	A08p31570.1_BraMIZ	-	Ann176630.1_BraOIA	Ann064810.1_BraOIA	-	A06p06590.1_BraOIB	A08p33330.1_BraOIB	-	Ann320900.1_BraOIC	Ann293750.1_BraOIC	-	A06p06510.1_BraPCA	A08p31010.1_BraPCA	-	A06p06820.1_BraPCB	A08p33140.1_BraPCB	-	A06p06500.1_BraTCA	A08p32940.1_BraTCA	-	A06p05950.1_BraTUA	A08p34080.1_BraTUA	-	A06p06400.1_BraTUE	A08p33390.1_BraTUE	-
AT1G09560	AKBr1	ABraLFAT1G09560	ABraMF1AT1G09560	ABraMF2AT1G09560	A06p06130.1_BraBRO	A08p33350.1_BraBRO	A09p62420.1_BraBRO	A06p06460.1_BraCCA	A08p33560.1_BraCCA	A09p63510.1_BraCCA	A06p06390.1_BraCCB	A08p32000.1_BraCCB	A09p57880.1_BraCCB	BraA06g006470.3.1C	BraA08g033010.3.1C	BraA09g063340.3.1C	A06p06000.1_BraCXA	A08p30220.1_BraCXA	A09p56870.1_BraCXA	-	A08p32720.1_BraCXB	A09p61800.1_BraCXB	A06p06210.1_BraMIZ	A08p31560.1_BraMIZ	A09p59570.1_BraMIZ	Ann176640.1_BraOIA	Ann064800.1_BraOIA	Ann099540.1_BraOIA	A06p06600.1_BraOIB	A08p33320.1_BraOIB	A09p60940.1_BraOIB	Ann320910.1_BraOIC	Ann293740.1_BraOIC	Ann215220.1_BraOIC	A06p06530.1_BraPCA	A08p31000.1_BraPCA	A09p64250.1_BraPCA	A06p06830.1_BraPCB	A08p33130.1_BraPCB	A09p62940.1_BraPCB	A06p06510.1_BraTCA	A08p32930.1_BraTCA	A09p62420.1_BraTCA	A06p05960.1_BraTUA	A08p34070.1_BraTUA	A09p67720.1_BraTUA	-	-	-
AT1G09570	AKBr1	ABraLFAT1G09570	-	ABraMF2AT1G09570	A06p06140.1_BraBRO	-	A09p62410.1_BraBRO	A06p06470.1_BraCCA	-	A09p63500.1_BraCCA	A06p06400.1_BraCCB	-	A09p57870.1_BraCCB	BraA06g006480.3.1C	-	BraA09g063330.3.1C	A06p06010.1_BraCXA	-	A09p56860.1_BraCXA	-	-	A09p61790.1_BraCXB	A06p06220.1_BraMIZ	-	A09p59560.1_BraMIZ	Ann176650.1_BraOIA	-	Ann099530.1_BraOIA	A06p06610.1_BraOIB	-	A09p60920.1_BraOIB	Ann320920.1_BraOIC	-	Ann215210.1_BraOIC	A06p06540.1_BraPCA	-	A09p64240.1_BraPCA	A06p06840.1_BraPCB	-	A09p62930.1_BraPCB	A06p06520.1_BraTCA	-	A09p62410.1_BraTCA	A06p05970.1_BraTUA	-	A09p67710.1_BraTUA	A06p06410.1_BraTUE	-	A09p63530.1_BraTUE
AT1G09575	AKBr1	ABraLFAT1G09575	ABraMF1AT1G09575	-	A06p06160.1_BraBRO	-	-	A06p06490.1_BraCCA	-	-	A06p06420.1_BraCCB	-	-	BraA06g006490.3.1C	-	-	A06p06020.1_BraCXA	-	-	A06p06450.1_BraCXB	-	-	A06p06280.1_BraMIZ	-	-	Ann176660.1_BraOIA	-	-	A06p06620.1_BraOIB	A08p33310.1_BraOIB	-	Ann320930.1_BraOIC	Ann293730.1_BraOIC	-	A06p06560.1_BraPCA	-	-	A06p06860.1_BraPCB	-	-	A06p06530.1_BraTCA	-	-	A06p06000.1_BraTUA	-	-	A06p06430.1_BraTUE	A08p33380.1_BraTUE	-
AT1G09590	AKBr1	ABraLFAT1G09590	ABraMF1AT1G09590	ABraMF2AT1G09590	A06p06180.1_BraBRO	-	A09p62400.1_BraBRO	A06p06510.1_BraCCA	A08p33540.1_BraCCA	A09p63490.1_BraCCA	A06p06440.1_BraCCB	-	A09p57860.1_BraCCB	BraA06g006510.3.1C	BraA08g032990.3.1C	BraA09g063320.3.1C	A06p06040.1_BraCXA	-	A09p56850.1_BraCXA	A06p06470.1_BraCXB	A08p32700.1_BraCXB	A09p61780.1_BraCXB	A06p06360.1_BraMIZ	A08p31540.1_BraMIZ	A09p59550.1_BraMIZ	Ann176680.1_BraOIA	Ann064780.1_BraOIA	Ann099520.1_BraOIA	A06p06640.1_BraOIB	A08p33290.1_BraOIB	A09p60910.1_BraOIB	Ann320950.1_BraOIC	Ann293700.1_BraOIC	Ann215200.1_BraOIC	A06p06580.1_BraPCA	A08p30980.1_BraPCA	A09p64230.1_BraPCA	A06p06880.1_BraPCB	A08p33110.1_BraPCB	A09p62920.1_BraPCB	A06p06550.1_BraTCA	A08p32910.1_BraTCA	A09p62400.1_BraTCA	A06p06020.1_BraTUA	A08p34050.1_BraTUA	A09p67700.1_BraTUA	A06p06450.1_BraTUE	-	A09p63520.1_BraTUE
AT1G09600	AKBr1	ABraLFAT1G09600	ABraMF1AT1G09600	ABraMF2AT1G09600	A06p06190.1_BraBRO	-	A09p62390.1_BraBRO	A06p06520.1_BraCCA	A08p33530.1_BraCCA	A09p63480.1_BraCCA	A06p06450.1_BraCCB	-	A09p57850.1_BraCCB	BraA06g006520.3.1C	-	BraA09g063310.3.1C	A06p06050.1_BraCXA	A08p30200.1_BraCXA	A09p56840.1_BraCXA	A06p06480.1_BraCXB	-	A09p61770.1_BraCXB	A06p06370.1_BraMIZ	A08p31530.1_BraMIZ	A09p59540.1_BraMIZ	Ann176690.1_BraOIA	-	Ann099510.1_BraOIA	A06p06650.1_BraOIB	A08p33270.1_BraOIB	A09p60900.1_BraOIB	Ann320960.1_BraOIC	Ann293690.1_BraOIC	Ann215190.1_BraOIC	A06p06590.1_BraPCA	A08p30970.1_BraPCA	A09p64220.1_BraPCA	A06p06890.1_BraPCB	-	A09p62910.1_BraPCB	A06p06560.1_BraTCA	A08p32900.1_BraTCA	A09p62390.1_BraTCA	-	A08p34040.1_BraTUA	A09p67690.1_BraTUA	A06p06460.1_BraTUE	-	A09p63510.1_BraTUE
AT1G09610	AKBr1	-	ABraMF1AT1G09610	-	-	-	-	-	-	-	-	A08p31980.1_BraCCB	-	-	BraA08g032980.3.1C	-	-	-	-	-	A08p32690.1_BraCXB	-	-	A08p31520.1_BraMIZ	-	-	Ann064770.1_BraOIA	-	-	A08p33260.1_BraOIB	-	-	Ann293680.1_BraOIC	-	-	A08p30960.1_BraPCA	-	-	A08p33100.1_BraPCB	-	-	A08p32890.1_BraTCA	-	-	A08p34030.1_BraTUA	-	-	A08p33360.1_BraTUE	-
AT1G09620	AKBr1	ABraLFAT1G09620	-	ABraMF2AT1G09620	-	-	A09p62380.1_BraBRO	A06p06530.1_BraCCA	-	A09p63470.1_BraCCA	A06p06460.1_BraCCB	-	A09p57840.1_BraCCB	BraA06g006530.3.1C	-	BraA09g063300.3.1C	A06p06060.1_BraCXA	-	A09p56830.1_BraCXA	A06p06490.1_BraCXB	-	A09p61760.1_BraCXB	-	-	A09p59530.1_BraMIZ	Ann176700.1_BraOIA	-	Ann099500.1_BraOIA	A06p06660.1_BraOIB	-	A09p60890.1_BraOIB	Ann320970.1_BraOIC	-	Ann215180.1_BraOIC	A06p06600.1_BraPCA	-	A09p64210.1_BraPCA	A06p06900.1_BraPCB	-	A09p62900.1_BraPCB	A06p06570.1_BraTCA	-	A09p62380.1_BraTCA	A06p06030.1_BraTUA	-	A09p67680.1_BraTUA	-	-	A09p63500.1_BraTUE
AT1G09630	AKBr1	ABraLFAT1G09630	-	-	A06p06200.1_BraBRO	-	-	A06p06540.1_BraCCA	-	-	A06p06470.1_BraCCB	-	-	BraA06g006540.3.1C	-	-	A06p06070.1_BraCXA	-	-	A06p06500.1_BraCXB	-	-	A06p06380.1_BraMIZ	-	-	Ann176710.1_BraOIA	-	-	-	-	-	-	-	-	A06p06610.1_BraPCA	-	-	A06p06910.1_BraPCB	-	-	A06p06580.1_BraTCA	-	-	A06p06040.1_BraTUA	-	-	A06p06470.1_BraTUE	-	-
AT1G09645	AKBr1	ABraLFAT1G09645	-	-	-	-	-	A06p06560.1_BraCCA	-	-	-	-	-	BraA06g006560.3.1C	-	-	-	-	-	A06p06520.1_BraCXB	-	-	A06p06400.1_BraMIZ	-	-	-	-	-	-	-	-	-	-	-	-	-	-	-	-	-	A06p06600.1_BraTCA	-	-	-	-	-	-	-	-
AT1G09660	AKBr1	ABraLFAT1G09660	ABraMF1AT1G09660	-	A06p06220.1_BraBRO	A08p33310.1_BraBRO	-	A06p06570.1_BraCCA	-	-	A06p06490.1_BraCCB	A08p31950.1_BraCCB	-	BraA06g006570.3.1C	BraA08g032960.3.1C	-	A06p06090.1_BraCXA	A08p30180.1_BraCXA	-	A06p06530.1_BraCXB	A08p32670.1_BraCXB	-	A06p06410.1_BraMIZ	A08p31490.1_BraMIZ	-	Ann176730.1_BraOIA	Ann064750.1_BraOIA	-	A06p06680.1_BraOIB	A08p33240.1_BraOIB	-	Ann320990.1_BraOIC	Ann293660.1_BraOIC	-	A06p06630.1_BraPCA	A08p30930.1_BraPCA	-	A06p06930.1_BraPCB	A08p33080.1_BraPCB	-	A06p06610.1_BraTCA	A08p32870.1_BraTCA	-	A06p06060.1_BraTUA	A08p34010.1_BraTUA	-	A06p06490.1_BraTUE	A08p33330.1_BraTUE	-
AT1G09665	AKBr1	ABraLFAT1G09665	-	ABraMF2AT1G09665	A06p06230.1_BraBRO	-	-	A06p06580.1_BraCCA	-	A09p62960.1_BraCCA	A06p06500.1_BraCCB	-	-	BraA06g006580.3.1C	-	-	A06p06100.1_BraCXA	-	A09p56360.1_BraCXA	A06p06540.1_BraCXB	-	A09p61260.1_BraCXB	A06p06420.1_BraMIZ	-	-	Ann176740.1_BraOIA	-	Ann099030.1_BraOIA	A06p06690.1_BraOIB	-	-	Ann321000.1_BraOIC	-	-	-	-	-	A06p06940.1_BraPCB	-	-	A06p06620.1_BraTCA	-	A09p61880.1_BraTCA	A06p06070.1_BraTUA	-	-	A06p06500.1_BraTUE	-	-
AT1G09680	AKBr1	ABraLFAT1G09680	-	-	A06p06240.1_BraBRO	-	-	A06p06590.1_BraCCA	-	-	A06p06510.1_BraCCB	-	-	BraA06g006590.3.1C	-	-	A06p06110.1_BraCXA	-	-	A06p06550.1_BraCXB	-	-	A06p06430.1_BraMIZ	-	-	Ann176750.1_BraOIA	-	-	A06p06700.1_BraOIB	-	-	Ann321010.1_BraOIC	-	-	A06p06640.1_BraPCA	-	-	A06p06950.1_BraPCB	-	-	A06p06630.1_BraTCA	-	-	A06p06080.1_BraTUA	-	-	A06p06510.1_BraTUE	-	-
AT1G09690	AKBr1	ABraLFAT1G09690	ABraMF1AT1G09690	ABraMF2AT1G09690	A06p06250.1_BraBRO	-	A09p62300.1_BraBRO	A06p06600.1_BraCCA	A08p33510.1_BraCCA	A09p63410.1_BraCCA	A06p06520.1_BraCCB	A08p31940.1_BraCCB	A09p57760.1_BraCCB	BraA06g006600.3.1C	BraA08g032940.3.1C	BraA09g063230.3.1C	A06p06120.1_BraCXA	A08p30170.1_BraCXA	A09p56770.1_BraCXA	A06p06560.1_BraCXB	A08p32660.1_BraCXB	A09p61700.1_BraCXB	A06p06440.1_BraMIZ	A08p31480.1_BraMIZ	A09p59400.1_BraMIZ	Ann176760.1_BraOIA	Ann064740.1_BraOIA	Ann099440.1_BraOIA	A06p06710.1_BraOIB	A08p33230.1_BraOIB	A09p60800.1_BraOIB	Ann321020.1_BraOIC	Ann293650.1_BraOIC	Ann215090.1_BraOIC	A06p06650.1_BraPCA	A08p30920.1_BraPCA	A09p64130.1_BraPCA	A06p06960.1_BraPCB	-	A09p62830.1_BraPCB	A06p06640.1_BraTCA	-	A09p62320.1_BraTCA	A06p06090.1_BraTUA	A08p34000.1_BraTUA	A09p67610.1_BraTUA	A06p06520.1_BraTUE	A08p33320.1_BraTUE	A09p63430.1_BraTUE
AT1G09700	AKBr1	ABraLFAT1G09700	ABraMF1AT1G09700	-	A06p06260.1_BraBRO	A08p33300.1_BraBRO	-	A06p06610.1_BraCCA	A08p33500.1_BraCCA	-	A06p06530.1_BraCCB	A08p31930.1_BraCCB	-	BraA06g006610.3.1C	BraA08g032930.3.1C	-	A06p06130.1_BraCXA	A08p30160.1_BraCXA	-	A06p06570.1_BraCXB	A08p32650.1_BraCXB	-	-	A08p31470.1_BraMIZ	-	Ann176770.1_BraOIA	Ann064730.1_BraOIA	-	A06p06720.1_BraOIB	A08p33220.1_BraOIB	-	Ann321030.1_BraOIC	Ann293640.1_BraOIC	-	A06p06660.1_BraPCA	A08p30910.1_BraPCA	-	A06p06970.1_BraPCB	A08p33070.1_BraPCB	-	A06p06650.1_BraTCA	A08p32860.1_BraTCA	-	A06p06100.1_BraTUA	A08p33990.1_BraTUA	-	A06p06530.1_BraTUE	A08p33310.1_BraTUE	-
AT1G09710	AKBr1	ABraLFAT1G09710	-	-	A06p06270.1_BraBRO	-	-	A06p06620.1_BraCCA	-	-	A06p06540.1_BraCCB	-	-	BraA06g006620.3.1C	-	-	A06p06140.1_BraCXA	-	-	A06p06580.1_BraCXB	-	-	A06p06450.1_BraMIZ	-	-	Ann176780.1_BraOIA	-	-	A06p06730.1_BraOIB	-	-	Ann321040.1_BraOIC	-	-	A06p06670.1_BraPCA	-	-	A06p06980.1_BraPCB	-	-	A06p06660.1_BraTCA	-	-	A06p06110.1_BraTUA	-	-	A06p06540.1_BraTUE	-	-
AT1G09720	AKBr1	ABraLFAT1G09720	-	-	A06p06280.1_BraBRO	-	-	A06p06630.1_BraCCA	-	-	A06p06550.1_BraCCB	-	-	BraA06g006630.3.1C	-	-	A06p06150.1_BraCXA	-	-	A06p06590.1_BraCXB	-	-	A06p06460.1_BraMIZ	-	-	Ann176790.1_BraOIA	-	-	A06p06740.1_BraOIB	-	-	Ann321050.1_BraOIC	-	-	A06p06680.1_BraPCA	-	-	A06p06990.1_BraPCB	-	-	A06p06670.1_BraTCA	-	-	A06p06120.1_BraTUA	-	-	A06p06550.1_BraTUE	-	-
AT1G09730	AKBr1	ABraLFAT1G09730	ABraMF1AT1G09730	-	A06p06290.1_BraBRO	A08p33290.1_BraBRO	-	A06p06640.1_BraCCA	A08p33490.1_BraCCA	-	A06p06560.1_BraCCB	A08p31920.1_BraCCB	-	BraA06g006640.3.1C	BraA08g032920.3.1C	-	A06p06160.1_BraCXA	A08p30150.1_BraCXA	-	A06p06600.1_BraCXB	A08p32640.1_BraCXB	-	A06p06470.1_BraMIZ	A08p31460.1_BraMIZ	-	Ann176800.1_BraOIA	Ann064720.1_BraOIA	-	A06p06750.1_BraOIB	A08p33210.1_BraOIB	-	Ann321060.1_BraOIC	Ann293630.1_BraOIC	-	A06p06690.1_BraPCA	A08p30900.1_BraPCA	-	A06p07000.1_BraPCB	A08p33060.1_BraPCB	-	A06p06680.1_BraTCA	A08p32850.1_BraTCA	-	A06p06130.1_BraTUA	A08p33980.1_BraTUA	-	A06p06560.1_BraTUE	A08p33300.1_BraTUE	-
AT1G09740	AKBr1	ABraLFAT1G09740	ABraMF1AT1G09740	-	A06p06300.1_BraBRO	A08p33280.1_BraBRO	-	A06p06650.1_BraCCA	A08p33480.1_BraCCA	-	A06p06570.1_BraCCB	A08p31910.1_BraCCB	-	BraA06g006650.3.1C	BraA08g032910.3.1C	-	A06p06170.1_BraCXA	A08p30130.1_BraCXA	-	A06p06610.1_BraCXB	A08p32630.1_BraCXB	-	A06p06480.1_BraMIZ	A08p31450.1_BraMIZ	-	Ann176810.1_BraOIA	Ann064710.1_BraOIA	-	A06p06760.1_BraOIB	A08p33200.1_BraOIB	-	Ann321070.1_BraOIC	Ann293620.1_BraOIC	-	A06p06700.1_BraPCA	A08p30890.1_BraPCA	-	A06p07010.1_BraPCB	A08p33050.1_BraPCB	-	A06p06690.1_BraTCA	A08p32840.1_BraTCA	-	A06p06140.1_BraTUA	A08p33970.1_BraTUA	-	A06p06570.1_BraTUE	A08p33290.1_BraTUE	-
AT1G09750	AKBr1	-	ABraMF1AT1G09750	-	-	A08p33270.1_BraBRO	-	-	A08p33470.1_BraCCA	-	-	A08p31900.1_BraCCB	-	-	BraA08g032900.3.1C	-	-	A08p30120.1_BraCXA	-	-	A08p32620.1_BraCXB	-	-	A08p31440.1_BraMIZ	-	-	Ann064700.1_BraOIA	-	-	A08p33190.1_BraOIB	-	-	Ann293610.1_BraOIC	-	-	A08p30880.1_BraPCA	-	-	A08p33040.1_BraPCB	-	-	A08p32830.1_BraTCA	-	-	A08p33960.1_BraTUA	-	-	A08p33280.1_BraTUE	-
AT1G09770	AKBr1	ABraLFAT1G09770	ABraMF1AT1G09770	-	A06p06320.1_BraBRO	A08p33250.1_BraBRO	-	A06p06670.1_BraCCA	A08p33450.1_BraCCA	-	A06p06590.1_BraCCB	A08p31880.1_BraCCB	-	BraA06g006670.3.1C	BraA08g032880.3.1C	-	A06p06190.1_BraCXA	A08p30100.1_BraCXA	-	A06p06630.1_BraCXB	A08p32600.1_BraCXB	-	A06p06500.1_BraMIZ	A08p31420.1_BraMIZ	-	Ann176830.1_BraOIA	Ann064680.1_BraOIA	-	A06p06780.1_BraOIB	A08p33170.1_BraOIB	-	Ann321090.1_BraOIC	Ann293590.1_BraOIC	-	A06p06720.1_BraPCA	A08p30860.1_BraPCA	-	A06p07030.1_BraPCB	A08p33020.1_BraPCB	-	A06p06710.1_BraTCA	A08p32810.1_BraTCA	-	A06p06160.1_BraTUA	A08p33940.1_BraTUA	-	A06p06590.1_BraTUE	A08p33260.1_BraTUE	-
AT1G09780	AKBr1	-	ABraMF1AT1G09780	-	-	A08p33240.1_BraBRO	-	-	A08p33440.1_BraCCA	-	-	A08p31870.1_BraCCB	-	-	BraA08g032870.3.1C	-	-	A08p30090.1_BraCXA	-	-	A08p32590.1_BraCXB	-	-	A08p31410.1_BraMIZ	-	-	Ann064670.1_BraOIA	-	-	A08p33160.1_BraOIB	-	-	Ann293580.1_BraOIC	-	-	A08p30850.1_BraPCA	-	-	A08p33010.1_BraPCB	-	-	A08p32800.1_BraTCA	-	-	A08p33930.1_BraTUA	-	-	A08p33250.1_BraTUE	-
AT1G09790	AKBr1	ABraLFAT1G09790	ABraMF1AT1G09790	-	A06p06330.1_BraBRO	A08p33230.1_BraBRO	-	A06p06680.1_BraCCA	A08p33430.1_BraCCA	-	A06p06600.1_BraCCB	A08p31860.1_BraCCB	-	BraA06g006680.3.1C	BraA08g032860.3.1C	-	A06p06200.1_BraCXA	A08p30080.1_BraCXA	-	A06p06640.1_BraCXB	A08p32580.1_BraCXB	-	A06p06510.1_BraMIZ	A08p31400.1_BraMIZ	-	Ann176840.1_BraOIA	Ann064660.1_BraOIA	-	A06p06790.1_BraOIB	A08p33150.1_BraOIB	-	Ann321100.1_BraOIC	Ann293570.1_BraOIC	-	A06p06730.1_BraPCA	A08p30830.1_BraPCA	-	A06p07040.1_BraPCB	A08p32990.1_BraPCB	-	A06p06720.1_BraTCA	A08p32790.1_BraTCA	-	A06p06170.1_BraTUA	A08p33920.1_BraTUA	-	A06p06600.1_BraTUE	A08p33240.1_BraTUE	-
AT1G09795	AKBr1	ABraLFAT1G09795	-	-	A06p06340.1_BraBRO	-	-	A06p06690.1_BraCCA	-	-	A06p06610.1_BraCCB	-	-	BraA06g006700.3.1C	-	-	A06p06210.1_BraCXA	-	-	A06p06650.1_BraCXB	-	-	A06p06520.1_BraMIZ	-	-	Ann176850.1_BraOIA	-	-	A06p06800.1_BraOIB	-	-	Ann321110.1_BraOIC	-	-	A06p06750.1_BraPCA	-	-	A06p07050.1_BraPCB	-	-	A06p06730.1_BraTCA	-	-	A06p06180.1_BraTUA	-	-	A06p06610.1_BraTUE	-	-
AT1G09800	AKBr1	ABraLFAT1G09800	-	ABraMF2AT1G09800	A06p06350.1_BraBRO	-	A09p62280.1_BraBRO	A06p06700.1_BraCCA	-	A09p63390.1_BraCCA	A06p06620.1_BraCCB	-	A09p57740.1_BraCCB	BraA06g006710.3.1C	-	BraA09g063210.3.1C	A06p06220.1_BraCXA	-	A09p56750.1_BraCXA	A06p06660.1_BraCXB	-	A09p61680.1_BraCXB	A06p06530.1_BraMIZ	-	A09p59380.1_BraMIZ	Ann176860.1_BraOIA	-	Ann099420.1_BraOIA	A06p06810.1_BraOIB	-	A09p60780.1_BraOIB	Ann321120.1_BraOIC	-	Ann215070.1_BraOIC	A06p06760.1_BraPCA	-	A09p64110.1_BraPCA	A06p07060.1_BraPCB	-	A09p62810.1_BraPCB	A06p06740.1_BraTCA	-	A09p62300.1_BraTCA	A06p06190.1_BraTUA	-	A09p67590.1_BraTUA	A06p06620.1_BraTUE	-	A09p63410.1_BraTUE
AT1G09810	AKBr1	ABraLFAT1G09810	-	-	A06p06370.1_BraBRO	-	-	A06p06720.1_BraCCA	-	-	A06p06640.1_BraCCB	-	-	BraA06g006720.3.1C	-	-	A06p06240.1_BraCXA	-	-	A06p06680.1_BraCXB	-	-	A06p06550.1_BraMIZ	-	-	Ann176880.1_BraOIA	-	-	A06p06840.1_BraOIB	-	-	Ann321140.1_BraOIC	-	-	A06p06780.1_BraPCA	-	-	A06p07080.1_BraPCB	-	-	A06p06760.1_BraTCA	-	-	A06p06210.1_BraTUA	-	-	A06p06640.1_BraTUE	-	-
AT1G09812	AKBr1	ABraLFAT1G09812	ABraMF1AT1G09812	-	A06p06380.1_BraBRO	A08p33220.1_BraBRO	-	A06p06730.1_BraCCA	A08p33420.1_BraCCA	-	A06p06650.1_BraCCB	A08p31850.1_BraCCB	-	BraA06g006730.3.1C	BraA08g032850.3.1C	-	A06p06250.1_BraCXA	A08p30070.1_BraCXA	-	A06p06690.1_BraCXB	A08p32570.1_BraCXB	-	A06p06560.1_BraMIZ	A08p31390.1_BraMIZ	-	Ann176890.1_BraOIA	Ann064650.1_BraOIA	-	A06p06850.1_BraOIB	A08p33140.1_BraOIB	-	Ann321150.1_BraOIC	Ann293560.1_BraOIC	-	A06p06790.1_BraPCA	A08p30820.1_BraPCA	-	A06p07090.1_BraPCB	A08p32980.1_BraPCB	-	A06p06770.1_BraTCA	A08p32780.1_BraTCA	-	A06p06220.1_BraTUA	A08p33910.1_BraTUA	-	A06p06660.1_BraTUE	A08p33230.1_BraTUE	-
AT1G09815	AKBr1	ABraLFAT1G09815	-	-	A06p06400.1_BraBRO	-	-	A06p06740.1_BraCCA	-	-	A06p06660.1_BraCCB	-	-	BraA06g006740.3.1C	-	-	A06p06260.1_BraCXA	-	-	A06p06700.1_BraCXB	-	-	A06p06570.1_BraMIZ	-	-	Ann176900.1_BraOIA	-	-	A06p06860.1_BraOIB	-	-	Ann321160.1_BraOIC	-	-	A06p06800.1_BraPCA	-	-	A06p07100.1_BraPCB	-	-	A06p06800.1_BraTCA	-	-	A06p06230.1_BraTUA	-	-	A06p06670.1_BraTUE	-	-
AT1G09820	AKBr1	ABraLFAT1G09820	-	-	A06p06410.1_BraBRO	-	-	A06p06750.1_BraCCA	-	-	A06p06670.1_BraCCB	-	-	BraA06g006750.3.1C	-	-	A06p06270.1_BraCXA	-	-	A06p06710.1_BraCXB	-	-	A06p06580.1_BraMIZ	-	-	Ann176910.1_BraOIA	-	-	A06p06870.1_BraOIB	-	-	Ann321170.1_BraOIC	-	-	A06p06810.1_BraPCA	-	-	-	-	-	A06p06810.1_BraTCA	-	-	A06p06240.1_BraTUA	-	-	A06p06680.1_BraTUE	-	-
AT1G09830	AKBr1	ABraLFAT1G09830	ABraMF1AT1G09830	-	A06p06420.1_BraBRO	A08p33210.1_BraBRO	-	A06p06760.1_BraCCA	A08p33410.1_BraCCA	-	A06p06680.1_BraCCB	A08p31840.1_BraCCB	-	BraA06g006760.3.1C	BraA08g032840.3.1C	-	A06p06280.1_BraCXA	A08p30060.1_BraCXA	-	A06p06720.1_BraCXB	A08p32560.1_BraCXB	-	A06p06590.1_BraMIZ	A08p31380.1_BraMIZ	-	Ann176920.1_BraOIA	Ann064640.1_BraOIA	-	A06p06880.1_BraOIB	A08p33130.1_BraOIB	-	Ann321180.1_BraOIC	Ann293550.1_BraOIC	-	A06p06820.1_BraPCA	A08p30810.1_BraPCA	-	A06p07110.1_BraPCB	A08p32970.1_BraPCB	-	A06p06820.1_BraTCA	A08p32770.1_BraTCA	-	A06p06250.1_BraTUA	A08p33900.1_BraTUA	-	A06p06690.1_BraTUE	A08p33220.1_BraTUE	-
AT1G09840	AKBr1	ABraLFAT1G09840	ABraMF1AT1G09840	-	A06p06430.1_BraBRO	A08p33200.1_BraBRO	-	A06p06770.1_BraCCA	A08p33400.1_BraCCA	-	A06p06690.1_BraCCB	A08p31830.1_BraCCB	-	BraA06g006770.3.1C	BraA08g032830.3.1C	-	A06p06290.1_BraCXA	A08p30050.1_BraCXA	-	A06p06730.1_BraCXB	A08p32550.1_BraCXB	-	A06p06600.1_BraMIZ	A08p31370.1_BraMIZ	-	Ann176930.1_BraOIA	Ann064630.1_BraOIA	-	A06p06890.1_BraOIB	A08p33120.1_BraOIB	-	Ann321190.1_BraOIC	Ann293540.1_BraOIC	-	A06p06830.1_BraPCA	A08p30800.1_BraPCA	-	A06p07120.1_BraPCB	A08p32960.1_BraPCB	-	A06p06830.1_BraTCA	A08p32760.1_BraTCA	-	A06p06260.1_BraTUA	A08p33890.1_BraTUA	-	A06p06700.1_BraTUE	A08p33210.1_BraTUE	-
AT1G09850	AKBr1	ABraLFAT1G09850	-	-	A06p06440.1_BraBRO	-	-	A06p06780.1_BraCCA	-	-	A06p06700.1_BraCCB	-	-	BraA06g006780.3.1C	-	-	A06p06300.1_BraCXA	-	-	A06p06740.1_BraCXB	-	-	A06p06610.1_BraMIZ	-	-	Ann176940.1_BraOIA	-	-	A06p06900.1_BraOIB	-	-	Ann321200.1_BraOIC	-	-	A06p06840.1_BraPCA	-	-	A06p07130.1_BraPCB	-	-	A06p06840.1_BraTCA	-	-	A06p06270.1_BraTUA	-	-	A06p06710.1_BraTUE	-	-
AT1G09860	AKBr1	ABraLFAT1G09860	-	-	A06p06450.1_BraBRO	-	-	A06p06790.1_BraCCA	-	-	A06p06710.1_BraCCB	-	-	BraA06g006790.3.1C	-	-	A06p06310.1_BraCXA	-	-	A06p06750.1_BraCXB	-	-	A06p06620.1_BraMIZ	-	-	Ann176950.1_BraOIA	-	-	A06p06910.1_BraOIB	-	-	Ann321210.1_BraOIC	-	-	A06p06850.1_BraPCA	-	-	A06p07140.1_BraPCB	-	-	A06p06850.1_BraTCA	-	-	A06p06280.1_BraTUA	-	-	A06p06720.1_BraTUE	-	-
AT1G09870	AKBr1	ABraLFAT1G09870	-	ABraMF2AT1G09870	A06p06460.1_BraBRO	-	A09p62270.1_BraBRO	A06p06800.1_BraCCA	-	A09p63380.1_BraCCA	A06p06720.1_BraCCB	-	A09p57730.1_BraCCB	BraA06g006800.3.1C	-	BraA09g063190.3.1C	A06p06320.1_BraCXA	-	A09p56730.1_BraCXA	A06p06760.1_BraCXB	-	A09p61660.1_BraCXB	A06p06630.1_BraMIZ	-	A09p59370.1_BraMIZ	Ann176960.1_BraOIA	-	Ann099410.1_BraOIA	A06p06920.1_BraOIB	-	A09p60770.1_BraOIB	Ann321220.1_BraOIC	-	Ann215060.1_BraOIC	A06p06860.1_BraPCA	-	A09p64100.1_BraPCA	A06p07150.1_BraPCB	-	A09p62790.1_BraPCB	A06p06870.1_BraTCA	-	A09p62290.1_BraTCA	A06p06290.1_BraTUA	-	A09p67580.1_BraTUA	A06p06730.1_BraTUE	-	A09p63400.1_BraTUE
AT1G09880	AKBr1	ABraLFAT1G09880	ABraMF1AT1G09880	-	A06p06470.1_BraBRO	A08p33190.1_BraBRO	-	A06p06810.1_BraCCA	A08p33390.1_BraCCA	-	A06p06730.1_BraCCB	A08p31820.1_BraCCB	-	BraA06g006810.3.1C	BraA08g032820.3.1C	-	A06p06330.1_BraCXA	A08p30040.1_BraCXA	-	A06p06770.1_BraCXB	A08p32540.1_BraCXB	-	A06p06640.1_BraMIZ	A08p31360.1_BraMIZ	-	Ann176970.1_BraOIA	Ann064620.1_BraOIA	-	A06p06930.1_BraOIB	A08p33110.1_BraOIB	-	Ann321230.1_BraOIC	Ann293530.1_BraOIC	-	A06p06870.1_BraPCA	A08p30790.1_BraPCA	-	A06p07160.1_BraPCB	A08p32950.1_BraPCB	-	A06p06920.1_BraTCA	A08p32750.1_BraTCA	-	A06p06300.1_BraTUA	-	-	A06p06740.1_BraTUE	A08p33200.1_BraTUE	-
AT1G09900	AKBr1	ABraLFAT1G09900	-	-	A06p06490.1_BraBRO	-	-	A06p06830.1_BraCCA	-	-	A06p06750.1_BraCCB	-	-	BraA06g006830.3.1C	-	-	A06p06350.1_BraCXA	-	-	A06p06790.1_BraCXB	-	-	A06p06660.1_BraMIZ	-	-	Ann176990.1_BraOIA	-	-	A06p06950.1_BraOIB	-	-	Ann321250.1_BraOIC	-	-	A06p06890.1_BraPCA	-	-	A06p07180.1_BraPCB	-	-	A06p06940.1_BraTCA	-	-	A06p06320.1_BraTUA	-	-	A06p06760.1_BraTUE	-	-
AT1G09920	AKBr1	ABraLFAT1G09920	ABraMF1AT1G09920	ABraMF2AT1G09920	A06p06510.1_BraBRO	-	A09p62260.1_BraBRO	A06p06850.1_BraCCA	A08p33380.1_BraCCA	A09p63370.1_BraCCA	A06p06770.1_BraCCB	A08p31810.1_BraCCB	-	BraA06g006850.3.1C	BraA08g032810.3.1C	BraA09g063180.3.1C	A06p06370.1_BraCXA	-	-	A06p06810.1_BraCXB	A08p32530.1_BraCXB	-	A06p06680.1_BraMIZ	A08p31350.1_BraMIZ	-	Ann177010.1_BraOIA	Ann064610.1_BraOIA	-	A06p06970.1_BraOIB	A08p33100.1_BraOIB	A09p60760.1_BraOIB	Ann321270.1_BraOIC	Ann293520.1_BraOIC	Ann215050.1_BraOIC	A06p06910.1_BraPCA	A08p30780.1_BraPCA	A09p64090.1_BraPCA	A06p07200.1_BraPCB	A08p32940.1_BraPCB	A09p62780.1_BraPCB	A06p06960.1_BraTCA	A08p32740.1_BraTCA	A09p62280.1_BraTCA	A06p06350.1_BraTUA	A08p33880.1_BraTUA	A09p67570.1_BraTUA	A06p06780.1_BraTUE	A08p33190.1_BraTUE	A09p63390.1_BraTUE
AT1G09930	AKBr1	-	-	ABraMF2AT1G09930	-	-	A09p62250.1_BraBRO	-	-	A09p63360.1_BraCCA	-	-	A09p57710.1_BraCCB	-	-	BraA09g063150.3.1C	-	-	A09p56720.1_BraCXA	-	-	A09p61650.1_BraCXB	-	-	A09p59360.1_BraMIZ	-	-	Ann099400.1_BraOIA	-	-	A09p60750.1_BraOIB	-	-	Ann215040.1_BraOIC	-	-	A09p64060.1_BraPCA	-	-	A09p62770.1_BraPCB	-	-	A09p62240.1_BraTCA	-	-	A09p67560.1_BraTUA	-	-	A09p63380.1_BraTUE
AT1G09932	AKBr1	-	ABraMF1AT1G09932	ABraMF2AT1G09932	-	A08p33170.1_BraBRO	-	-	A08p33360.1_BraCCA	A09p63350.1_BraCCA	-	A08p31790.1_BraCCB	A09p57700.1_BraCCB	-	BraA08g032790.3.1C	BraA09g063140.3.1C	-	A08p30020.1_BraCXA	A09p56710.1_BraCXA	-	A08p32510.1_BraCXB	A09p61640.1_BraCXB	-	A08p31330.1_BraMIZ	A09p59350.1_BraMIZ	-	Ann064590.1_BraOIA	Ann099390.1_BraOIA	-	A08p33080.1_BraOIB	A09p60740.1_BraOIB	-	Ann293500.1_BraOIC	Ann215030.1_BraOIC	-	A08p30760.1_BraPCA	A09p64050.1_BraPCA	-	A08p32920.1_BraPCB	A09p62760.1_BraPCB	-	A08p32720.1_BraTCA	A09p62230.1_BraTCA	-	A08p33860.1_BraTUA	A09p67550.1_BraTUA	-	A08p33170.1_BraTUE	A09p63370.1_BraTUE
AT1G09940	AKBr1	-	-	ABraMF2AT1G09940	-	-	A09p62240.1_BraBRO	-	-	A09p63340.1_BraCCA	-	-	A09p57690.1_BraCCB	-	-	BraA09g063130.3.1C	-	-	A09p56700.1_BraCXA	-	-	A09p61630.1_BraCXB	-	-	A09p59340.1_BraMIZ	-	-	Ann099380.1_BraOIA	-	-	A09p60730.1_BraOIB	-	-	Ann215020.1_BraOIC	-	-	A09p64040.1_BraPCA	-	-	A09p62750.1_BraPCB	-	-	A09p62220.1_BraTCA	-	-	A09p67540.1_BraTUA	-	-	A09p63350.1_BraTUE
AT1G09950	AKBr1	ABraLFAT1G09950	-	ABraMF2AT1G09950	A06p06530.1_BraBRO	-	-	A06p06870.1_BraCCA	-	A09p63330.1_BraCCA	A06p06800.1_BraCCB	-	A09p57680.1_BraCCB	BraA06g006880.3.1C	-	BraA09g063120.3.1C	A06p06400.1_BraCXA	-	-	A06p06830.1_BraCXB	-	-	A06p06700.1_BraMIZ	-	-	Ann177040.1_BraOIA	-	-	A06p06980.1_BraOIB	-	A09p60720.1_BraOIB	Ann321300.1_BraOIC	-	Ann215010.1_BraOIC	A06p06940.1_BraPCA	-	A09p63980.1_BraPCA	A06p07230.1_BraPCB	-	A09p62740.1_BraPCB	A06p06990.1_BraTCA	-	-	A06p06380.1_BraTUA	-	-	A06p06810.1_BraTUE	-	A09p63340.1_BraTUE
AT1G09960	AKBr1	ABraLFAT1G09960	-	ABraMF2AT1G09960	A06p06540.1_BraBRO	-	A09p62230.1_BraBRO	A06p06880.1_BraCCA	-	A09p63320.1_BraCCA	A06p06810.1_BraCCB	-	A09p57670.1_BraCCB	BraA06g006890.3.1C	-	BraA09g063110.3.1C	A06p06410.1_BraCXA	-	A09p56690.1_BraCXA	A06p06840.1_BraCXB	-	A09p61620.1_BraCXB	A06p06710.1_BraMIZ	-	A09p59330.1_BraMIZ	Ann177050.1_BraOIA	-	Ann099370.1_BraOIA	A06p06990.1_BraOIB	-	A09p60710.1_BraOIB	Ann321310.1_BraOIC	-	Ann215000.1_BraOIC	A06p06950.1_BraPCA	-	A09p63960.1_BraPCA	A06p07240.1_BraPCB	-	A09p62730.1_BraPCB	A06p07000.1_BraTCA	-	A09p62200.1_BraTCA	A06p06390.1_BraTUA	-	A09p67520.1_BraTUA	A06p06820.1_BraTUE	-	A09p63330.1_BraTUE
AT1G09970	AKBr1	ABraLFAT1G09970	ABraMF1AT1G09970	ABraMF2AT1G09970	A06p06550.1_BraBRO	A08p33150.1_BraBRO	A09p62220.1_BraBRO	A06p06890.1_BraCCA	A08p33340.1_BraCCA	A09p63310.1_BraCCA	A06p06820.1_BraCCB	-	A09p57660.1_BraCCB	BraA06g006900.3.1C	BraA08g032780.3.1C	BraA09g063100.3.1C	A06p06420.1_BraCXA	A05p14490.1_BraCXA	A09p56680.1_BraCXA	A06p06850.1_BraCXB	A08p32500.1_BraCXB	A09p61610.1_BraCXB	A06p06720.1_BraMIZ	A08p31320.1_BraMIZ	A09p59320.1_BraMIZ	Ann177060.1_BraOIA	Ann064580.1_BraOIA	Ann099360.1_BraOIA	A06p07000.1_BraOIB	-	A09p60700.1_BraOIB	Ann321320.1_BraOIC	-	Ann214990.1_BraOIC	A06p06960.1_BraPCA	A05p15210.1_BraPCA	A09p63950.1_BraPCA	A06p07250.1_BraPCB	A08p32910.1_BraPCB	A09p62720.1_BraPCB	A06p07010.1_BraTCA	A08p32710.1_BraTCA	A09p62190.1_BraTCA	A06p06400.1_BraTUA	A08p33850.1_BraTUA	A09p67510.1_BraTUA	A06p06830.1_BraTUE	A08p33160.1_BraTUE	A09p63320.1_BraTUE
AT1G09980	AKBr1	ABraLFAT1G09980	ABraMF1AT1G09980	ABraMF2AT1G09980	A06p06560.1_BraBRO	A08p33140.1_BraBRO	A09p62210.1_BraBRO	A06p06900.1_BraCCA	A08p33330.1_BraCCA	A09p63300.1_BraCCA	A06p06830.1_BraCCB	A08p31770.1_BraCCB	A09p57650.1_BraCCB	BraA06g006910.3.1C	BraA08g032770.3.1C	BraA09g063090.3.1C	A06p06430.1_BraCXA	A08p30000.1_BraCXA	A09p56670.1_BraCXA	A06p06860.1_BraCXB	A08p32490.1_BraCXB	A09p61600.1_BraCXB	A06p06730.1_BraMIZ	A08p31310.1_BraMIZ	A09p59310.1_BraMIZ	Ann177070.1_BraOIA	Ann064570.1_BraOIA	Ann099350.1_BraOIA	A06p07010.1_BraOIB	A08p33060.1_BraOIB	A09p60690.1_BraOIB	Ann321330.1_BraOIC	Ann293480.1_BraOIC	Ann214980.1_BraOIC	A06p06970.1_BraPCA	A08p30740.1_BraPCA	A09p63940.1_BraPCA	A06p07260.1_BraPCB	A08p32900.1_BraPCB	A09p62710.1_BraPCB	A06p07020.1_BraTCA	A08p32700.1_BraTCA	A09p62180.1_BraTCA	A06p06410.1_BraTUA	A08p33840.1_BraTUA	A09p67500.1_BraTUA	A06p06840.1_BraTUE	A08p33150.1_BraTUE	A09p63310.1_BraTUE
AT1G10000	AKBr1	ABraLFAT1G10000	ABraMF1AT1G10000	ABraMF2AT1G10000	A06p07400.1_BraBRO	-	A09p61680.1_BraBRO	-	-	-	-	-	-	-	-	-	-	-	-	-	A08p31990.1_BraCXB	-	-	-	-	Ann177920.1_BraOIA	Ann064180.1_BraOIA	-	-	A08p32710.1_BraOIB	-	-	-	-	-	-	-	-	-	-	-	-	-	-	-	-	-	-	-
AT1G10010	AKBr1	ABraLFAT1G10010	-	ABraMF2AT1G10010	A06p06570.1_BraBRO	-	-	A06p06910.1_BraCCA	-	A09p63280.1_BraCCA	A06p06840.1_BraCCB	-	A09p57630.1_BraCCB	BraA06g006920.3.1C	-	BraA09g063060.3.1C	A06p06440.1_BraCXA	-	A09p56650.1_BraCXA	A06p06870.1_BraCXB	-	A09p61580.1_BraCXB	A06p06740.1_BraMIZ	-	A09p59280.1_BraMIZ	Ann177080.1_BraOIA	-	Ann099330.1_BraOIA	A06p07020.1_BraOIB	-	A09p60660.1_BraOIB	Ann321340.1_BraOIC	-	Ann214950.1_BraOIC	A06p06980.1_BraPCA	-	A09p63920.1_BraPCA	A06p07270.1_BraPCB	-	-	A06p07030.1_BraTCA	-	A09p62160.1_BraTCA	A06p06420.1_BraTUA	-	A09p67480.1_BraTUA	A06p06850.1_BraTUE	-	-
AT1G10020	AKBr1	ABraLFAT1G10020	ABraMF1AT1G10020	-	A06p06600.1_BraBRO	A08p33130.1_BraBRO	-	A06p06950.1_BraCCA	A08p33320.1_BraCCA	-	A06p06870.1_BraCCB	A08p31760.1_BraCCB	-	BraA06g006960.3.1C	BraA08g032760.3.1C	-	A06p06480.1_BraCXA	A08p29990.1_BraCXA	-	A06p06920.1_BraCXB	A08p32480.1_BraCXB	-	A06p06770.1_BraMIZ	A08p31300.1_BraMIZ	-	Ann177110.1_BraOIA	Ann064560.1_BraOIA	-	A06p07070.1_BraOIB	A08p33050.1_BraOIB	-	Ann321370.1_BraOIC	Ann293460.1_BraOIC	-	A06p07010.1_BraPCA	A08p30730.1_BraPCA	-	A06p07310.1_BraPCB	A08p32880.1_BraPCB	-	A06p07080.1_BraTCA	A08p32690.1_BraTCA	-	A06p06460.1_BraTUA	A08p33830.1_BraTUA	-	A06p06890.1_BraTUE	A08p33140.1_BraTUE	-
AT1G10030	AKBr1	ABraLFAT1G10030	ABraMF1AT1G10030	-	-	A08p33120.1_BraBRO	-	-	A08p33310.1_BraCCA	-	A06p06880.1_BraCCB	A08p31750.1_BraCCB	-	BraA06g006970.3.1C	BraA08g032750.3.1C	-	-	A08p29980.1_BraCXA	-	A06p06930.1_BraCXB	A08p32470.1_BraCXB	-	-	A08p31290.1_BraMIZ	-	-	Ann064550.1_BraOIA	-	-	A08p33040.1_BraOIB	-	-	Ann293450.1_BraOIC	-	A06p07020.1_BraPCA	A08p30720.1_BraPCA	-	-	A08p32870.1_BraPCB	-	A06p07090.1_BraTCA	A08p32680.1_BraTCA	-	-	A08p33820.1_BraTUA	-	-	A08p33130.1_BraTUE	-
AT1G10040	AKBr1	-	ABraMF1AT1G10040	-	-	A08p33110.1_BraBRO	-	-	A08p33300.1_BraCCA	-	-	A08p31740.1_BraCCB	-	-	BraA08g032740.3.1C	-	-	A08p29970.1_BraCXA	-	-	A08p32460.1_BraCXB	-	-	A08p31280.1_BraMIZ	-	-	Ann064540.1_BraOIA	-	-	A08p33030.1_BraOIB	-	-	Ann293440.1_BraOIC	-	-	A08p30710.1_BraPCA	-	-	A08p32860.1_BraPCB	-	-	A08p32670.1_BraTCA	-	-	A08p33810.1_BraTUA	-	-	A08p33120.1_BraTUE	-
AT1G10050	AKBr1	-	-	ABraMF2AT1G10050	-	-	A09p62190.1_BraBRO	-	-	A09p63270.1_BraCCA	-	-	A09p57620.1_BraCCB	-	-	BraA09g063050.3.1C	-	-	A09p56640.1_BraCXA	-	-	A09p61570.1_BraCXB	-	-	A09p59270.1_BraMIZ	-	-	Ann099320.1_BraOIA	-	-	A09p60650.1_BraOIB	-	-	Ann214940.1_BraOIC	-	-	A09p63910.1_BraPCA	-	-	A09p62680.1_BraPCB	-	-	A09p62150.1_BraTCA	-	-	A09p67470.1_BraTUA	-	-	-
AT1G10060	AKBr1	ABraLFAT1G10060	ABraMF1AT1G10060	ABraMF2AT1G10060	A06p06610.1_BraBRO	A08p33090.1_BraBRO	-	A06p06960.1_BraCCA	A08p33280.1_BraCCA	-	A06p06890.1_BraCCB	A08p31720.1_BraCCB	-	BraA06g006980.3.1C	BraA08g032720.3.1C	-	A06p06490.1_BraCXA	A08p29950.1_BraCXA	-	A06p06940.1_BraCXB	A08p32440.1_BraCXB	-	A06p06780.1_BraMIZ	A08p31260.1_BraMIZ	-	Ann177120.1_BraOIA	Ann064520.1_BraOIA	-	A06p07080.1_BraOIB	A08p33010.1_BraOIB	-	Ann321380.1_BraOIC	Ann293390.1_BraOIC	Ann214930.1_BraOIC	A06p07030.1_BraPCA	A08p30680.1_BraPCA	-	A06p07320.1_BraPCB	A08p32840.1_BraPCB	-	A06p07100.1_BraTCA	A08p32650.1_BraTCA	-	A06p06470.1_BraTUA	A08p33790.1_BraTUA	-	A06p06900.1_BraTUE	A08p33100.1_BraTUE	-
AT1G10090	AKBr1	-	ABraMF1AT1G10090	-	-	A08p33080.1_BraBRO	-	-	A08p33270.1_BraCCA	-	-	A08p31710.1_BraCCB	-	-	BraA08g032710.3.1C	-	-	A08p29940.1_BraCXA	-	-	A08p32430.1_BraCXB	-	-	A08p31250.1_BraMIZ	-	-	Ann064510.1_BraOIA	-	-	A08p32930.1_BraOIB	-	-	Ann293380.1_BraOIC	-	-	A08p30670.1_BraPCA	-	-	A08p32830.1_BraPCB	-	-	A08p32640.1_BraTCA	-	-	A08p33780.1_BraTUA	-	-	A08p33090.1_BraTUE	-
AT1G10130	AKBr1	ABraLFAT1G10130	-	ABraMF2AT1G10130	A06p06660.1_BraBRO	-	A09p62170.1_BraBRO	A06p06990.1_BraCCA	-	A09p63250.1_BraCCA	A06p06920.1_BraCCB	-	A09p57600.1_BraCCB	BraA06g007010.3.1C	-	BraA09g063030.3.1C	A06p06520.1_BraCXA	-	A09p56620.1_BraCXA	A06p06970.1_BraCXB	-	A09p61550.1_BraCXB	A06p06810.1_BraMIZ	-	A09p59250.1_BraMIZ	Ann177150.1_BraOIA	-	Ann099300.1_BraOIA	A06p07110.1_BraOIB	-	A09p60630.1_BraOIB	Ann321410.1_BraOIC	-	Ann214910.1_BraOIC	A06p07060.1_BraPCA	-	A09p63890.1_BraPCA	A06p07350.1_BraPCB	-	A09p62660.1_BraPCB	A06p07130.1_BraTCA	-	A09p62130.1_BraTCA	A06p06500.1_BraTUA	-	A09p67450.1_BraTUA	A06p06930.1_BraTUE	-	A09p63250.1_BraTUE
AT1G10140	AKBr1	ABraLFAT1G10140	ABraMF1AT1G10140	ABraMF2AT1G10140	A06p06670.1_BraBRO	A08p33060.1_BraBRO	A09p62160.1_BraBRO	-	A08p33250.1_BraCCA	A09p63240.1_BraCCA	A06p06930.1_BraCCB	A08p31690.1_BraCCB	A09p57590.1_BraCCB	BraA06g007020.3.1C	-	BraA09g063020.3.1C	A06p06530.1_BraCXA	A08p29920.1_BraCXA	A09p56610.1_BraCXA	A06p06980.1_BraCXB	A08p32410.1_BraCXB	A09p61540.1_BraCXB	A06p06820.1_BraMIZ	A08p31230.1_BraMIZ	A09p59240.1_BraMIZ	Ann177160.1_BraOIA	Ann064490.1_BraOIA	Ann099290.1_BraOIA	A06p07120.1_BraOIB	A08p32950.1_BraOIB	A09p60620.1_BraOIB	Ann321420.1_BraOIC	Ann293360.1_BraOIC	Ann214900.1_BraOIC	A06p07070.1_BraPCA	A08p30650.1_BraPCA	A09p63880.1_BraPCA	A06p07360.1_BraPCB	A08p32810.1_BraPCB	A09p62650.1_BraPCB	A06p07140.1_BraTCA	A08p32620.1_BraTCA	A09p62120.1_BraTCA	A06p06510.1_BraTUA	A08p33760.1_BraTUA	A09p67440.1_BraTUA	A06p06940.1_BraTUE	A08p33070.1_BraTUE	A09p63240.1_BraTUE
AT1G10150	AKBr1	-	ABraMF1AT1G10150	ABraMF2AT1G10150	-	A08p33050.1_BraBRO	A09p62150.1_BraBRO	-	A08p33240.1_BraCCA	A09p63230.1_BraCCA	-	A08p31680.1_BraCCB	A09p57580.1_BraCCB	-	BraA08g032690.3.1C	BraA09g063010.3.1C	-	A08p29910.1_BraCXA	A09p56600.1_BraCXA	-	A08p32400.1_BraCXB	A09p61530.1_BraCXB	-	A08p31220.1_BraMIZ	A09p59230.1_BraMIZ	-	Ann064480.1_BraOIA	Ann099280.1_BraOIA	-	A08p32960.1_BraOIB	A09p60610.1_BraOIB	-	Ann293350.1_BraOIC	Ann214890.1_BraOIC	-	A08p30640.1_BraPCA	A09p63790.1_BraPCA	-	A08p32800.1_BraPCB	A09p62640.1_BraPCB	-	A08p32610.1_BraTCA	A09p62110.1_BraTCA	-	A08p33750.1_BraTUA	A09p67430.1_BraTUA	-	A08p33060.1_BraTUE	A09p63230.1_BraTUE
AT1G10155	AKBr1	ABraLFAT1G10155	-	-	A06p06700.1_BraBRO	-	-	A06p07000.1_BraCCA	-	-	A06p06950.1_BraCCB	-	-	BraA06g007040.3.1C	-	-	A06p06550.1_BraCXA	-	-	A06p07000.1_BraCXB	-	-	A06p06840.1_BraMIZ	-	-	Ann177170.1_BraOIA	-	-	A06p07140.1_BraOIB	-	-	Ann321440.1_BraOIC	-	-	A06p07090.1_BraPCA	-	-	A06p07380.1_BraPCB	-	-	A06p07160.1_BraTCA	-	-	A06p06530.1_BraTUA	-	-	A06p06960.1_BraTUE	-	-
AT1G10170	AKBr1	ABraLFAT1G10170	ABraMF1AT1G10170	ABraMF2AT1G10170	A06p06710.1_BraBRO	A08p33040.1_BraBRO	A09p62140.1_BraBRO	-	A08p33230.1_BraCCA	A09p63220.1_BraCCA	A06p06960.1_BraCCB	A08p31670.1_BraCCB	A09p57570.1_BraCCB	-	BraA08g032680.3.1C	BraA09g063000.3.1C	A06p06560.1_BraCXA	A08p29900.1_BraCXA	A09p56590.1_BraCXA	A06p07010.1_BraCXB	A08p32390.1_BraCXB	A09p61520.1_BraCXB	A06p06850.1_BraMIZ	A08p31210.1_BraMIZ	A09p59220.1_BraMIZ	Ann177180.1_BraOIA	Ann064470.1_BraOIA	Ann099270.1_BraOIA	A06p07150.1_BraOIB	A08p32970.1_BraOIB	A09p60590.1_BraOIB	Ann321460.1_BraOIC	Ann293340.1_BraOIC	Ann214880.1_BraOIC	A06p07100.1_BraPCA	A08p30630.1_BraPCA	A09p63780.1_BraPCA	A06p07390.1_BraPCB	A08p32790.1_BraPCB	A09p62630.1_BraPCB	A06p07170.1_BraTCA	A08p32600.1_BraTCA	A09p62100.1_BraTCA	A06p06540.1_BraTUA	A08p33740.1_BraTUA	A09p67420.1_BraTUA	A06p06970.1_BraTUE	A08p33050.1_BraTUE	A09p63220.1_BraTUE
AT1G10180	AKBr1	-	ABraMF1AT1G10180	-	-	-	-	-	-	-	-	-	-	-	-	-	-	-	-	-	-	-	-	A08p31200.1_BraMIZ	-	-	-	-	-	A08p32980.1_BraOIB	-	-	-	-	-	A08p30620.1_BraPCA	-	-	-	-	-	A08p32590.1_BraTCA	-	-	-	-	-	-	-
AT1G10200	AKBr1	ABraLFAT1G10200	ABraMF1AT1G10200	-	A06p06740.1_BraBRO	A08p33010.1_BraBRO	-	A06p07030.1_BraCCA	A08p33200.1_BraCCA	-	A06p06990.1_BraCCB	A08p31600.1_BraCCB	-	BraA06g007060.3.1C	BraA08g032650.3.1C	-	A06p06580.1_BraCXA	A08p29870.1_BraCXA	-	A06p07030.1_BraCXB	A08p32360.1_BraCXB	-	A06p06870.1_BraMIZ	A08p31160.1_BraMIZ	-	Ann177200.1_BraOIA	Ann064440.1_BraOIA	-	A06p07170.1_BraOIB	A08p32870.1_BraOIB	-	Ann321480.1_BraOIC	Ann293290.1_BraOIC	-	A06p07120.1_BraPCA	A08p30570.1_BraPCA	-	A06p07400.1_BraPCB	A08p32740.1_BraPCB	-	A06p07200.1_BraTCA	A08p32560.1_BraTCA	-	A06p06560.1_BraTUA	A08p33710.1_BraTUA	-	A06p06980.1_BraTUE	A08p33000.1_BraTUE	-
AT1G10210	AKBr1	ABraLFAT1G10210	-	-	A06p06750.1_BraBRO	-	-	A06p07040.1_BraCCA	-	-	A06p07000.1_BraCCB	-	-	BraA06g007070.3.1C	-	-	A06p06590.1_BraCXA	-	-	A06p07040.1_BraCXB	-	-	A06p06880.1_BraMIZ	-	-	Ann177210.1_BraOIA	-	-	A06p07180.1_BraOIB	-	-	Ann321490.1_BraOIC	-	-	A06p07130.1_BraPCA	-	-	A06p07410.1_BraPCB	-	-	A06p07210.1_BraTCA	-	-	A06p06570.1_BraTUA	-	-	A06p06990.1_BraTUE	-	-
AT1G10220	AKBr1	ABraLFAT1G10220	ABraMF1AT1G10220	ABraMF2AT1G10220	A06p06760.1_BraBRO	A08p33000.1_BraBRO	A09p62130.1_BraBRO	A06p07050.1_BraCCA	A08p33190.1_BraCCA	A09p63210.1_BraCCA	A06p07010.1_BraCCB	A08p31590.1_BraCCB	A09p57560.1_BraCCB	-	BraA08g032640.3.1C	BraA09g062990.3.1C	A06p06600.1_BraCXA	A08p29860.1_BraCXA	A09p56580.1_BraCXA	A06p07050.1_BraCXB	A08p32350.1_BraCXB	A09p61510.1_BraCXB	A06p06890.1_BraMIZ	-	A09p59210.1_BraMIZ	Ann177220.1_BraOIA	Ann064430.1_BraOIA	Ann099260.1_BraOIA	A06p07190.1_BraOIB	A08p32860.1_BraOIB	A09p60570.1_BraOIB	Ann321500.1_BraOIC	Ann293280.1_BraOIC	Ann214870.1_BraOIC	-	-	A09p63770.1_BraPCA	A06p07420.1_BraPCB	-	A09p62610.1_BraPCB	A06p07220.1_BraTCA	-	A09p62090.1_BraTCA	A06p06580.1_BraTUA	A08p33700.1_BraTUA	A09p67410.1_BraTUA	A06p07000.1_BraTUE	-	A09p63210.1_BraTUE
AT1G10240	AKBr1	ABraLFAT1G10240	-	-	A06p06780.1_BraBRO	-	-	A06p07070.1_BraCCA	-	-	A06p07020.1_BraCCB	-	-	BraA06g007090.3.1C	-	-	A06p06620.1_BraCXA	-	-	A06p07070.1_BraCXB	-	-	A06p06910.1_BraMIZ	-	-	Ann177240.1_BraOIA	-	-	A06p07210.1_BraOIB	-	-	Ann321520.1_BraOIC	-	-	A06p07150.1_BraPCA	-	-	A06p07440.1_BraPCB	-	-	A06p07240.1_BraTCA	-	-	A06p06600.1_BraTUA	-	-	A06p07020.1_BraTUE	-	-
AT1G10280	AKBr1	ABraLFAT1G10280	ABraMF1AT1G10280	-	A06p06800.1_BraBRO	A08p32980.1_BraBRO	-	A06p07090.1_BraCCA	A08p33170.1_BraCCA	-	A06p07040.1_BraCCB	A08p31570.1_BraCCB	-	BraA06g007110.3.1C	BraA08g032620.3.1C	-	A06p06640.1_BraCXA	A08p29840.1_BraCXA	-	A06p07090.1_BraCXB	A08p32330.1_BraCXB	-	A06p06930.1_BraMIZ	A08p31140.1_BraMIZ	-	Ann177260.1_BraOIA	Ann064410.1_BraOIA	-	A06p07230.1_BraOIB	A08p32840.1_BraOIB	-	Ann321540.1_BraOIC	Ann293260.1_BraOIC	-	A06p07170.1_BraPCA	A08p30550.1_BraPCA	-	A06p07460.1_BraPCB	A08p32720.1_BraPCB	-	A06p07260.1_BraTCA	A08p32540.1_BraTCA	-	A06p06620.1_BraTUA	A08p33680.1_BraTUA	-	A06p07040.1_BraTUE	A08p32980.1_BraTUE	-
AT1G10310	AKBr1	-	ABraMF1AT1G10310	-	-	A08p32950.1_BraBRO	-	-	A08p33140.1_BraCCA	-	-	A08p31540.1_BraCCB	-	-	BraA08g032590.3.1C	-	-	A08p29810.1_BraCXA	-	-	A08p32300.1_BraCXB	-	-	A08p31100.1_BraMIZ	-	-	Ann064380.1_BraOIA	-	-	A08p32790.1_BraOIB	-	-	Ann293220.1_BraOIC	-	-	A08p30520.1_BraPCA	-	-	A08p32690.1_BraPCB	-	-	A08p32510.1_BraTCA	-	-	A08p33650.1_BraTUA	-	-	A08p32940.1_BraTUE	-
AT1G10320	AKBr1	ABraLFAT1G10320	ABraMF1AT1G10320	-	A06p06860.1_BraBRO	A08p32940.1_BraBRO	-	A06p07160.1_BraCCA	A08p33130.1_BraCCA	-	A06p07090.1_BraCCB	-	-	BraA06g007170.3.1C	-	-	A06p06690.1_BraCXA	-	-	A06p07140.1_BraCXB	A08p32290.1_BraCXB	-	A06p06990.1_BraMIZ	A08p31090.1_BraMIZ	-	Ann177310.1_BraOIA	-	-	A06p07280.1_BraOIB	A08p32780.1_BraOIB	-	Ann321610.1_BraOIC	Ann293210.1_BraOIC	-	A06p07230.1_BraPCA	A08p30510.1_BraPCA	-	A06p07530.1_BraPCB	-	-	A06p07310.1_BraTCA	A08p32500.1_BraTCA	-	A06p06670.1_BraTUA	-	-	A06p07090.1_BraTUE	-	-
AT1G10330	AKBr1	ABraLFAT1G10330	-	-	A06p06870.1_BraBRO	-	-	A06p07170.1_BraCCA	-	-	A06p07100.1_BraCCB	-	-	BraA06g007180.3.1C	-	-	A06p06700.1_BraCXA	-	-	A06p07150.1_BraCXB	-	-	A06p07000.1_BraMIZ	-	-	Ann177320.1_BraOIA	-	-	A06p07290.1_BraOIB	-	-	Ann321620.1_BraOIC	-	-	A06p07240.1_BraPCA	-	-	A06p07540.1_BraPCB	-	-	A06p07320.1_BraTCA	-	-	A06p06680.1_BraTUA	-	-	A06p07100.1_BraTUE	-	-
AT1G10340	AKBr1	-	ABraMF1AT1G10340	-	-	A08p32920.1_BraBRO	-	-	A08p33110.1_BraCCA	-	-	A08p31520.1_BraCCB	-	-	BraA08g032570.3.1C	-	-	A08p29790.1_BraCXA	-	-	A08p32270.1_BraCXB	-	-	A08p31070.1_BraMIZ	-	-	Ann064360.1_BraOIA	-	-	A08p32760.1_BraOIB	-	-	Ann293190.1_BraOIC	-	-	A08p30490.1_BraPCA	-	-	A08p32670.1_BraPCB	-	-	A08p32490.1_BraTCA	-	-	A08p33630.1_BraTUA	-	-	A08p32920.1_BraTUE	-
AT1G10350	AKBr1	ABraLFAT1G10350	ABraMF1AT1G10350	-	A06p06880.1_BraBRO	A08p32910.1_BraBRO	-	A06p07180.1_BraCCA	A08p33100.1_BraCCA	-	A06p07110.1_BraCCB	A08p31510.1_BraCCB	-	BraA06g007190.3.1C	BraA08g032560.3.1C	-	A06p06710.1_BraCXA	A08p29780.1_BraCXA	-	A06p07160.1_BraCXB	A08p32260.1_BraCXB	-	-	A08p31060.1_BraMIZ	-	Ann177330.1_BraOIA	Ann064350.1_BraOIA	-	A06p07300.1_BraOIB	A08p32750.1_BraOIB	-	Ann321630.1_BraOIC	Ann293180.1_BraOIC	-	A06p07250.1_BraPCA	A08p30480.1_BraPCA	-	A06p07550.1_BraPCB	A08p32660.1_BraPCB	-	A06p07330.1_BraTCA	A08p32480.1_BraTCA	-	A06p06690.1_BraTUA	A08p33620.1_BraTUA	-	A06p07110.1_BraTUE	A08p32910.1_BraTUE	-
AT1G10360	AKBr1	ABraLFAT1G10360	-	ABraMF2AT1G10360	A06p06900.1_BraBRO	-	A09p62080.1_BraBRO	A06p07200.1_BraCCA	-	A09p63160.1_BraCCA	A06p07130.1_BraCCB	-	A09p57530.1_BraCCB	BraA06g007210.3.1C	-	BraA09g062940.3.1C	A06p06730.1_BraCXA	-	A09p56550.1_BraCXA	A06p07180.1_BraCXB	-	A09p61480.1_BraCXB	A06p07010.1_BraMIZ	-	A09p59180.1_BraMIZ	Ann177350.1_BraOIA	-	Ann099230.1_BraOIA	A06p07320.1_BraOIB	-	A09p60540.1_BraOIB	Ann321650.1_BraOIC	-	Ann214840.1_BraOIC	A06p07270.1_BraPCA	-	A09p63730.1_BraPCA	A06p07570.1_BraPCB	-	A09p62560.1_BraPCB	A06p07350.1_BraTCA	-	A09p62050.1_BraTCA	A06p06710.1_BraTUA	-	A09p67360.1_BraTUA	A06p07140.1_BraTUE	-	A09p63160.1_BraTUE
AT1G10380	AKBr1	ABraLFAT1G10380	-	-	A06p06910.1_BraBRO	-	-	A06p07210.1_BraCCA	-	-	A06p07140.1_BraCCB	-	-	BraA06g007220.3.1C	-	-	A06p06740.1_BraCXA	-	-	A06p07190.1_BraCXB	-	-	A06p07020.1_BraMIZ	-	-	Ann177360.1_BraOIA	-	-	A06p07330.1_BraOIB	-	-	Ann321660.1_BraOIC	-	-	A06p07280.1_BraPCA	-	-	A06p07580.1_BraPCB	-	-	A06p07360.1_BraTCA	-	-	A06p06720.1_BraTUA	-	-	A06p07150.1_BraTUE	-	-
AT1G10385	AKBr1	-	ABraMF1AT1G10385	-	-	A08p32890.1_BraBRO	-	-	A08p33090.1_BraCCA	-	-	A08p31480.1_BraCCB	-	-	BraA08g032550.3.1C	-	-	A08p29770.1_BraCXA	-	-	A08p32250.1_BraCXB	-	-	A08p31050.1_BraMIZ	-	-	Ann064340.1_BraOIA	-	-	A08p32740.1_BraOIB	-	-	Ann293170.1_BraOIC	-	-	A08p30470.1_BraPCA	-	-	A08p32650.1_BraPCB	-	-	A08p32470.1_BraTCA	-	-	A08p33610.1_BraTUA	-	-	A08p32900.1_BraTUE	-
AT1G10390	AKBr1	ABraLFAT1G10390	ABraMF1AT1G10390	-	A06p06920.1_BraBRO	A08p32880.1_BraBRO	-	A06p07220.1_BraCCA	A08p33080.1_BraCCA	-	A06p07150.1_BraCCB	A08p31470.1_BraCCB	-	BraA06g007230.3.1C	BraA08g032540.3.1C	-	A06p06750.1_BraCXA	A08p29760.1_BraCXA	-	A06p07200.1_BraCXB	A08p32240.1_BraCXB	-	A06p07030.1_BraMIZ	A08p31040.1_BraMIZ	-	Ann177370.1_BraOIA	Ann064330.1_BraOIA	-	A06p07340.1_BraOIB	A08p32730.1_BraOIB	-	Ann321670.1_BraOIC	Ann293160.1_BraOIC	-	A06p07290.1_BraPCA	A08p30460.1_BraPCA	-	A06p07590.1_BraPCB	A08p32640.1_BraPCB	-	A06p07370.1_BraTCA	A08p32460.1_BraTCA	-	A06p06730.1_BraTUA	A08p33600.1_BraTUA	-	A06p07160.1_BraTUE	A08p32890.1_BraTUE	-
AT1G10400	AKBr1	-	ABraMF1AT1G10400	-	-	A08p32870.1_BraBRO	-	-	A08p33070.1_BraCCA	-	-	A08p31460.1_BraCCB	-	-	BraA08g032530.3.1C	-	-	A08p29750.1_BraCXA	-	-	A08p32230.1_BraCXB	-	-	A08p31010.1_BraMIZ	-	-	Ann064320.1_BraOIA	-	-	A08p32700.1_BraOIB	-	-	Ann293150.1_BraOIC	-	-	A08p30450.1_BraPCA	-	-	-	-	-	A08p32450.1_BraTCA	-	-	A08p33590.1_BraTUA	-	-	-	-
AT1G10410	AKBr1	ABraLFAT1G10410	-	ABraMF2AT1G10410	A06p06930.1_BraBRO	-	A09p62060.1_BraBRO	A06p07230.1_BraCCA	-	A09p63140.1_BraCCA	A06p07160.1_BraCCB	-	A09p57510.1_BraCCB	BraA06g007240.3.1C	-	BraA09g062920.3.1C	A06p06760.1_BraCXA	-	A09p56530.1_BraCXA	A06p07210.1_BraCXB	-	A09p61460.1_BraCXB	A06p07040.1_BraMIZ	-	A09p59160.1_BraMIZ	Ann177380.1_BraOIA	-	Ann099210.1_BraOIA	A06p07350.1_BraOIB	-	A09p60520.1_BraOIB	Ann321680.1_BraOIC	-	Ann214820.1_BraOIC	A06p07300.1_BraPCA	-	A09p63710.1_BraPCA	-	-	A09p62540.1_BraPCB	A06p07380.1_BraTCA	-	A09p62030.1_BraTCA	A06p06740.1_BraTUA	-	A09p67340.1_BraTUA	A06p07170.1_BraTUE	-	A09p63140.1_BraTUE
AT1G10417	AKBr1	ABraLFAT1G10417	-	-	A06p06940.1_BraBRO	-	-	A06p07240.1_BraCCA	-	-	A06p07170.1_BraCCB	-	-	BraA06g007250.3.1C	-	-	A06p06770.1_BraCXA	-	-	A06p07220.1_BraCXB	-	-	A06p07050.1_BraMIZ	-	-	Ann177390.1_BraOIA	-	-	A06p07370.1_BraOIB	-	-	Ann321690.1_BraOIC	-	-	A06p07310.1_BraPCA	-	-	A06p07600.1_BraPCB	-	-	A06p07390.1_BraTCA	-	-	A06p06750.1_BraTUA	-	-	A06p07180.1_BraTUE	-	-
AT1G10430	AKBr1	ABraLFAT1G10430	-	ABraMF2AT1G10430	A06p06960.1_BraBRO	-	A09p62040.1_BraBRO	A06p07260.1_BraCCA	-	A09p63100.1_BraCCA	A06p07190.1_BraCCB	-	A09p57460.1_BraCCB	BraA06g007270.3.1C	-	BraA09g062900.3.1C	A06p06800.1_BraCXA	-	A09p56500.1_BraCXA	A06p07240.1_BraCXB	-	A09p61400.1_BraCXB	A06p07080.1_BraMIZ	-	A09p59140.1_BraMIZ	Ann177410.1_BraOIA	-	Ann099180.1_BraOIA	A06p07390.1_BraOIB	-	A09p60500.1_BraOIB	Ann321710.1_BraOIC	-	Ann214800.1_BraOIC	A06p07330.1_BraPCA	-	A09p63660.1_BraPCA	A06p07620.1_BraPCB	-	A09p62510.1_BraPCB	A06p07410.1_BraTCA	-	A09p62010.1_BraTCA	A06p06780.1_BraTUA	-	A09p67320.1_BraTUA	A06p07200.1_BraTUE	-	A09p63120.1_BraTUE
AT1G10450	AKBr1	ABraLFAT1G10450	-	-	A06p06970.1_BraBRO	-	-	A06p07270.1_BraCCA	-	-	A06p07200.1_BraCCB	-	-	BraA06g007280.3.1C	-	-	A06p06810.1_BraCXA	-	-	A06p07250.1_BraCXB	-	-	A06p07100.1_BraMIZ	-	-	Ann177420.1_BraOIA	-	-	A06p07400.1_BraOIB	-	-	Ann321720.1_BraOIC	-	-	A06p07340.1_BraPCA	-	-	A06p07630.1_BraPCB	-	-	A06p07420.1_BraTCA	-	-	A06p06790.1_BraTUA	-	-	A06p07220.1_BraTUE	-	-
AT1G10460	AKBr1	-	-	ABraMF2AT1G10460	-	-	A09p62030.1_BraBRO	-	-	A09p63090.1_BraCCA	-	-	A09p57450.1_BraCCB	-	-	BraA09g062890.3.1C	-	-	A09p56490.1_BraCXA	-	-	A09p61390.1_BraCXB	-	-	A09p59130.1_BraMIZ	-	-	Ann099170.1_BraOIA	-	-	A09p60490.1_BraOIB	-	-	Ann214790.1_BraOIC	-	-	A09p63650.1_BraPCA	-	-	A09p62500.1_BraPCB	-	-	A09p62000.1_BraTCA	-	-	A09p67310.1_BraTUA	-	-	-
AT1G10480	AKBr1	-	ABraMF1AT1G10480	ABraMF2AT1G10480	-	A08p32840.1_BraBRO	A09p62010.1_BraBRO	-	A08p33050.1_BraCCA	A09p63070.1_BraCCA	-	A08p31440.1_BraCCB	A09p57430.1_BraCCB	-	BraA08g032510.3.1C	BraA09g062870.3.1C	-	A08p29730.1_BraCXA	A09p56470.1_BraCXA	-	A08p32210.1_BraCXB	A09p61370.1_BraCXB	-	A08p30990.1_BraMIZ	A09p59090.1_BraMIZ	-	Ann064300.1_BraOIA	Ann099150.1_BraOIA	-	A08p32680.1_BraOIB	A09p60460.1_BraOIB	-	Ann293130.1_BraOIC	Ann214740.1_BraOIC	-	A08p30410.1_BraPCA	A09p63630.1_BraPCA	-	A08p32620.1_BraPCB	A09p62480.1_BraPCB	-	A08p32420.1_BraTCA	A09p61980.1_BraTCA	-	A08p33570.1_BraTUA	A09p67290.1_BraTUA	-	A08p32860.1_BraTUE	A09p63100.1_BraTUE
AT1G10490	AKBr1	-	ABraMF1AT1G10490	ABraMF2AT1G10490	-	A08p32830.1_BraBRO	A09p62000.1_BraBRO	-	A08p33040.1_BraCCA	A09p63060.1_BraCCA	-	A08p31430.1_BraCCB	A09p57420.1_BraCCB	-	BraA08g032500.3.1C	BraA09g062860.3.1C	-	A08p29720.1_BraCXA	A09p56460.1_BraCXA	-	A08p32200.1_BraCXB	A09p61360.1_BraCXB	-	A08p30980.1_BraMIZ	A09p59080.1_BraMIZ	-	Ann064290.1_BraOIA	Ann099140.1_BraOIA	-	A08p32670.1_BraOIB	A09p60450.1_BraOIB	-	Ann293120.1_BraOIC	Ann214730.1_BraOIC	-	A08p30400.1_BraPCA	A09p63620.1_BraPCA	-	A08p32610.1_BraPCB	A09p62470.1_BraPCB	-	A08p32410.1_BraTCA	A09p61970.1_BraTCA	-	A08p33560.1_BraTUA	A09p67270.1_BraTUA	-	A08p32840.1_BraTUE	A09p63090.1_BraTUE
AT1G10500	AKBr1	ABraLFAT1G10500	ABraMF1AT1G10500	-	A06p07020.1_BraBRO	A08p32820.1_BraBRO	-	A06p07340.1_BraCCA	A08p33030.1_BraCCA	-	A06p07300.1_BraCCB	A08p31420.1_BraCCB	-	BraA06g007360.3.1C	BraA08g032490.3.1C	-	A06p06880.1_BraCXA	A08p29710.1_BraCXA	-	A06p07320.1_BraCXB	A08p32190.1_BraCXB	-	A06p07250.1_BraMIZ	A08p30970.1_BraMIZ	-	Ann177530.1_BraOIA	Ann064280.1_BraOIA	-	A06p07480.1_BraOIB	A08p32660.1_BraOIB	-	Ann093420.1_BraOIC	Ann293110.1_BraOIC	-	A06p07430.1_BraPCA	A08p30390.1_BraPCA	-	A06p07700.1_BraPCB	A08p32600.1_BraPCB	-	A06p07500.1_BraTCA	A08p32400.1_BraTCA	-	A06p06880.1_BraTUA	A08p33550.1_BraTUA	-	A06p07310.1_BraTUE	A08p32830.1_BraTUE	-
AT1G10510	AKBr1	ABraLFAT1G10510	ABraMF1AT1G10510	-	A06p07030.1_BraBRO	A08p32810.1_BraBRO	-	A06p07350.1_BraCCA	A08p33020.1_BraCCA	-	A06p07310.1_BraCCB	A08p31410.1_BraCCB	-	BraA06g007390.3.1C	BraA08g032480.3.1C	-	A06p06890.1_BraCXA	A08p29700.1_BraCXA	-	A06p07330.1_BraCXB	A08p32180.1_BraCXB	-	A06p07260.1_BraMIZ	A08p30960.1_BraMIZ	-	Ann177540.1_BraOIA	Ann064270.1_BraOIA	-	A06p07490.1_BraOIB	A08p32650.1_BraOIB	-	Ann093430.1_BraOIC	-	-	A06p07440.1_BraPCA	A08p30380.1_BraPCA	-	A06p07710.1_BraPCB	A08p32590.1_BraPCB	-	A06p07520.1_BraTCA	A08p32390.1_BraTCA	-	A06p06910.1_BraTUA	A08p33540.1_BraTUA	-	A06p07320.1_BraTUE	A08p32820.1_BraTUE	-
AT1G10520	AKBr1	-	ABraMF1AT1G10520	-	-	A08p32800.1_BraBRO	-	-	A08p33010.1_BraCCA	-	-	A08p31400.1_BraCCB	-	-	BraA08g032470.3.1C	-	-	A08p29690.1_BraCXA	-	-	A08p32170.1_BraCXB	-	-	A08p30950.1_BraMIZ	-	-	Ann064260.1_BraOIA	-	-	-	-	-	Ann293100.1_BraOIC	-	-	A08p30370.1_BraPCA	-	-	A08p32580.1_BraPCB	-	-	A08p32380.1_BraTCA	-	-	A08p33530.1_BraTUA	-	-	A08p32810.1_BraTUE	-
AT1G10522	AKBr1	ABraLFAT1G10522	-	-	A06p07040.1_BraBRO	-	-	A06p07360.1_BraCCA	-	-	A06p07320.1_BraCCB	-	-	BraA06g007400.3.1C	-	-	A06p06900.1_BraCXA	-	-	A06p07340.1_BraCXB	-	-	A06p07270.1_BraMIZ	-	-	Ann177550.1_BraOIA	-	-	A06p07500.1_BraOIB	-	-	Ann093440.1_BraOIC	-	-	A06p07450.1_BraPCA	-	-	A06p07720.1_BraPCB	-	-	A06p07530.1_BraTCA	-	-	A06p06920.1_BraTUA	-	-	A06p07330.1_BraTUE	-	-
AT1G10530	AKBr1	-	-	ABraMF2AT1G10530	-	-	A09p61990.1_BraBRO	-	-	A09p63050.1_BraCCA	-	-	A09p57410.1_BraCCB	-	-	BraA09g062850.3.1C	-	-	A09p56450.1_BraCXA	-	-	A09p61350.1_BraCXB	-	-	A09p59070.1_BraMIZ	-	-	Ann099130.1_BraOIA	-	-	A09p60440.1_BraOIB	-	-	Ann214720.1_BraOIC	-	-	A09p63610.1_BraPCA	-	-	A09p62460.1_BraPCB	-	-	A09p61960.1_BraTCA	-	-	A09p67260.1_BraTUA	-	-	A09p63080.1_BraTUE
AT1G10550	AKBr1	-	ABraMF1AT1G10550	-	-	A08p32790.1_BraBRO	-	-	A08p33000.1_BraCCA	-	-	A08p31390.1_BraCCB	-	-	BraA08g032460.3.1C	-	-	A08p29680.1_BraCXA	-	-	A08p32160.1_BraCXB	-	-	A08p30940.1_BraMIZ	-	-	Ann064250.1_BraOIA	-	-	A08p32640.1_BraOIB	-	-	Ann293090.1_BraOIC	-	-	A08p30350.1_BraPCA	-	-	A08p32570.1_BraPCB	-	-	A08p32370.1_BraTCA	-	-	A08p33510.1_BraTUA	-	-	A08p32790.1_BraTUE	-
AT1G10560	AKBr1	ABraLFAT1G10560	-	-	A06p07050.1_BraBRO	-	-	A06p07370.1_BraCCA	-	-	A06p07330.1_BraCCB	-	-	BraA06g007410.3.1C	-	-	A06p06910.1_BraCXA	-	-	A06p07350.1_BraCXB	-	-	A06p07280.1_BraMIZ	-	-	Ann177560.1_BraOIA	-	-	A06p07510.1_BraOIB	-	-	Ann093450.1_BraOIC	-	-	A06p07460.1_BraPCA	-	-	A06p07730.1_BraPCB	-	-	A06p07540.1_BraTCA	-	-	A06p06930.1_BraTUA	-	-	A06p07340.1_BraTUE	-	-
AT1G10570	AKBr1	ABraLFAT1G10570	-	-	A06p07060.1_BraBRO	-	-	A06p07380.1_BraCCA	-	-	A06p07340.1_BraCCB	-	-	BraA06g007420.3.1C	-	-	A06p06920.1_BraCXA	-	-	A06p07360.1_BraCXB	-	-	A06p07290.1_BraMIZ	-	-	Ann177570.1_BraOIA	-	-	A06p07520.1_BraOIB	-	-	Ann093460.1_BraOIC	-	-	A06p07470.1_BraPCA	-	-	A06p07740.1_BraPCB	-	-	A06p07550.1_BraTCA	-	-	A06p06940.1_BraTUA	-	-	A06p07350.1_BraTUE	-	-
AT1G10580	AKBr1	ABraLFAT1G10580	-	ABraMF2AT1G10580	A06p07110.1_BraBRO	-	-	A06p07420.1_BraCCA	-	-	A06p07370.1_BraCCB	-	-	BraA06g007460.3.1C	-	-	A06p06960.1_BraCXA	-	-	A06p07400.1_BraCXB	-	-	A06p07300.1_BraMIZ	-	-	Ann177610.1_BraOIA	-	-	A06p07560.1_BraOIB	-	-	Ann093500.1_BraOIC	-	-	A06p07500.1_BraPCA	-	-	A06p07780.1_BraPCB	-	-	A06p07590.1_BraTCA	-	-	A06p06950.1_BraTUA	-	A09p67250.1_BraTUA	A06p07390.1_BraTUE	-	-
AT1G10585	AKBr1	ABraLFAT1G10585	ABraMF1AT1G10585	ABraMF2AT1G10585	A06p07120.1_BraBRO	A08p32780.1_BraBRO	A09p61900.1_BraBRO	A06p07430.1_BraCCA	A08p32980.1_BraCCA	A09p63000.1_BraCCA	A06p07380.1_BraCCB	-	A09p57390.1_BraCCB	BraA06g007470.3.1C	BraA08g032440.3.1C	BraA09g062800.3.1C	A06p06970.1_BraCXA	A08p29670.1_BraCXA	A09p56400.1_BraCXA	A06p07410.1_BraCXB	A08p32150.1_BraCXB	A09p61300.1_BraCXB	A06p07310.1_BraMIZ	A08p30930.1_BraMIZ	A09p59050.1_BraMIZ	Ann177620.1_BraOIA	Ann064240.1_BraOIA	Ann099070.1_BraOIA	A06p07570.1_BraOIB	A08p32630.1_BraOIB	A09p60390.1_BraOIB	Ann093510.1_BraOIC	Ann293080.1_BraOIC	Ann214670.1_BraOIC	A06p07510.1_BraPCA	A08p30340.1_BraPCA	A09p63560.1_BraPCA	A06p07790.1_BraPCB	A08p32550.1_BraPCB	A09p62390.1_BraPCB	A06p07600.1_BraTCA	A08p32360.1_BraTCA	A09p61920.1_BraTCA	A06p06960.1_BraTUA	A08p33500.1_BraTUA	A09p67210.1_BraTUA	A06p07400.1_BraTUE	A08p32780.1_BraTUE	A09p63030.1_BraTUE
AT1G10588	AKBr1	ABraLFAT1G10588	ABraMF1AT1G10588	-	-	A08p32770.1_BraBRO	-	-	-	-	-	-	-	BraA06g007480.3.1C	BraA08g032430.3.1C	-	-	A08p29660.1_BraCXA	-	-	A08p32140.1_BraCXB	-	-	-	-	-	Ann064230.1_BraOIA	-	-	-	-	-	Ann293070.1_BraOIC	-	A06p07530.1_BraPCA	-	-	-	-	-	A06p07620.1_BraTCA	-	-	-	A08p33490.1_BraTUA	-	-	-	-
[truncated: 17,609 more rows]
[truncated: 9 more columns]

## Sheet: Sheet2
AtGene	AKBr	LF	MF1	MF2
AT1G01010	AKBr1	ABraLFAT1G01010	-	-
AT1G01020	AKBr1	ABraLFAT1G01020	-	-
[truncated: 18,405 more rows]
