# Supplementary material for: Impacts of allopolyploidization and structural variation on intraspecific diversification in Brassica rapa
Source: Genome Biol. 2021 May 31;22:166. doi: 10.1186/s13059-021-02383-2 (PMC8166115; doi:10.1186/s13059-021-02383-2)
Supplement: Supplementary file 5 — Additional file 5. The inferred ABrassiceae and ABra_Bol genomes. [file 13059_2021_2383_MOESM5_ESM.xls]

## Sheet: Sheet1
AtGene	AKBr	Block	R. sativus			B. nigra			B. oleracea			B. rapa			Ancestral genome 1 (ABrassiceae)			Ancestral genome 2 (ABra_Bol)
			RsaLF	RsaMF1	RsaMF2	BniLF	BniMF1	BniMF2	BolLF	BolMF1	BolMF2	BraLF	BraMF1	BraMF2	A1LF	A1MF1	A1MF2	A2LF	A2MF1	A2MF2
AT1G01010	AKBr1	A	Rsa10012594	-	-	BniB03g037420.2N.1	-	-	BolC05g000870.2J	-	-	BraA10g000870.3.1C	-	-	A1LFAT1G01010	-	-	A2LFAT1G01010	-	-
AT1G01020	AKBr1	A	Rsa10012595	-	-	BniB03g037410.2N.1	-	-	BolC05g000860.2J	-	-	BraA10g000860.3.1C	-	-	A1LFAT1G01020	-	-	A2LFAT1G01020	-	-
AT1G01030	AKBr1	A	Rsa10012596	-	-	BniB03g037400.2N.1	-	-	BolC05g000850.2J	-	-	BraA10g000850.3.1C	-	-	A1LFAT1G01030	-	-	A2LFAT1G01030	-	-
AT1G01040	AKBr1	A	Rsa10012599	-	-	BniB03g037380.2N.1	-	-	BolC05g000840.2J	-	-	BraA10g000830.3.1C	-	-	A1LFAT1G01040	-	-	A2LFAT1G01040	-	-
AT1G01050	AKBr1	A	Rsa10012600	-	Rsa10005745	BniB03g037370.2N.1	-	BniB02g000030.2N.1	BolC05g000830.2J	-	BolC08g060330.2J	-	-	BraA09g066820.3.1C	A1LFAT1G01050	-	A1MF2AT1G01050	A2LFAT1G01050	-	A2MF2AT1G01050
AT1G01070	AKBr1	A	Rsa10012602	-	Rsa10005746	BniB03g037350.2N.1	-	BniB02g000020.2N.1	BolC05g000810.2J	-	BolC08g060340.2J	-	-	BraA09g066830.3.1C	A1LFAT1G01070	-	A1MF2AT1G01070	A2LFAT1G01070	-	A2MF2AT1G01070
AT1G01090	AKBr1	A	Rsa10012603	-	Rsa10030159	BniB03g037330.2N.1	-	BniB02g000650.2N.1	BolC05g000770.2J	-	BolC08g060370.2J	BraA10g000770.3.1C	-	BraA09g066870.3.1C	A1LFAT1G01090	-	A1MF2AT1G01090	A2LFAT1G01090	-	A2MF2AT1G01090
AT1G01100	AKBr1	A	Rsa10012604	-	Rsa10030158	BniB03g037320.2N.1	-	BniB02g000640.2N.1	BolC05g000760.2J	-	BolC08g060380.2J	BraA10g000760.3.1C	-	BraA09g066880.3.1C	A1LFAT1G01100	-	A1MF2AT1G01100	A2LFAT1G01100	-	A2MF2AT1G01100
AT1G01110	AKBr1	A	Rsa10012605	-	-	BniB03g037310.2N.1	-	-	BolC05g000750.2J	-	-	BraA10g000750.3.1C	-	-	A1LFAT1G01110	-	-	A2LFAT1G01110	-	-
AT1G01120	AKBr1	A	Rsa10012607	-	Rsa10030157	BniB03g037300.2N.1	-	BniB02g000630.2N.1	BolC05g000740.2J	-	BolC08g060390.2J	BraA10g000740.3.1C	-	BraA09g066890.3.1C	A1LFAT1G01120	-	A1MF2AT1G01120	A2LFAT1G01120	-	A2MF2AT1G01120
AT1G01140	AKBr1	A	Rsa10012610	-	-	BniB03g037290.2N.1	-	-	BolC05g000730.2J	-	-	BraA10g000730.3.1C	-	-	A1LFAT1G01140	-	-	A2LFAT1G01140	-	-
AT1G01160	AKBr1	A	Rsa10012611	-	Rsa10030154	BniB03g037280.2N.1	-	BniB02g000600.2N.1	BolC05g000720.2J	-	BolC08g060420.2J	BraA10g000720.3.1C	-	BraA09g066910.3.1C	A1LFAT1G01160	-	A1MF2AT1G01160	A2LFAT1G01160	-	A2MF2AT1G01160
AT1G01170	AKBr1	A	Rsa10012612	-	-	BniB03g037270.2N.1	-	-	BolC05g000710.2J	-	-	-	-	-	A1LFAT1G01170	-	-	A2LFAT1G01170	-	-
AT1G01180	AKBr1	A	Rsa10012613	-	-	BniB03g037260.2N.1	-	-	BolC05g000700.2J	-	-	BraA10g000710.3.1C	-	-	A1LFAT1G01180	-	-	A2LFAT1G01180	-	-
AT1G01190	AKBr1	A	Rsa10012614	-	Rsa10030153	BniB03g037250.2N.1	-	BniB02g000590.2N.1	BolC05g000690.2J	-	BolC08g060430.2J	BraA10g000700.3.1C	-	BraA09g066930.3.1C	A1LFAT1G01190	-	A1MF2AT1G01190	A2LFAT1G01190	-	A2MF2AT1G01190
AT1G01200	AKBr1	A	Rsa10012615	-	-	BniB03g037230.2N.1	-	-	BolC05g000680.2J	-	-	BraA10g000690.3.1C	-	-	A1LFAT1G01200	-	-	A2LFAT1G01200	-	-
AT1G01210	AKBr1	A	-	-	Rsa10030152	-	-	BniB02g000580.2N.1	-	-	BolC08g060440.2J	-	-	BraA09g066940.3.1C	-	-	A1MF2AT1G01210	-	-	A2MF2AT1G01210
AT1G01220	AKBr1	A	-	-	Rsa10030151	-	-	BniB02g000570.2N.1	-	-	BolC08g060460.2J	-	-	BraA09g066950.3.1C	-	-	A1MF2AT1G01220	-	-	A2MF2AT1G01220
AT1G01225	AKBr1	A	-	-	Rsa10030150	-	-	BniB02g000560.2N.1	-	-	BolC08g060470.2J	-	-	-	-	-	A1MF2AT1G01225	-	-	A2MF2AT1G01225
AT1G01230	AKBr1	A	Rsa10012616	-	Rsa10030149	BniB03g037220.2N.1	-	BniB02g000550.2N.1	BolC05g000670.2J	-	BolC08g060480.2J	BraA10g000680.3.1C	-	BraA09g066960.3.1C	A1LFAT1G01230	-	A1MF2AT1G01230	A2LFAT1G01230	-	A2MF2AT1G01230
AT1G01240	AKBr1	A	-	-	Rsa10030148	-	-	BniB02g000540.2N.1	BolC05g000660.2J	-	BolC08g060490.2J	BraA10g000670.3.1C	-	BraA09g066970.3.1C	A1LFAT1G01240	-	A1MF2AT1G01240	A2LFAT1G01240	-	A2MF2AT1G01240
AT1G01250	AKBr1	A	Rsa10012617	-	Rsa10030147	BniB03g037210.2N.1	-	BniB02g000530.2N.1	BolC05g000650.2J	-	BolC08g060500.2J	BraA10g000660.3.1C	-	BraA09g066980.3.1C	A1LFAT1G01250	-	A1MF2AT1G01250	A2LFAT1G01250	-	A2MF2AT1G01250
AT1G01260	AKBr1	A	Rsa10012618	-	-	BniB03g037200.2N.1	-	-	BolC05g000640.2J	-	-	BraA10g000650.3.1C	-	-	A1LFAT1G01260	-	-	A2LFAT1G01260	-	-
AT1G01280	AKBr1	A	Rsa10012619	-	-	BniB03g037190.2N.1	-	-	BolC05g000630.2J	-	BolC08g060510.2J	BraA10g000640.3.1C	-	BraA09g066990.3.1C	A1LFAT1G01280	-	A1MF2AT1G01280	A2LFAT1G01280	-	A2MF2AT1G01280
AT1G01300	AKBr1	A	Rsa10012620	-	-	BniB03g037180.2N.1	-	-	BolC05g000620.2J	-	-	BraA10g000630.3.1C	-	-	A1LFAT1G01300	-	-	A2LFAT1G01300	-	-
AT1G01310	AKBr1	A	Rsa10012621	-	Rsa10030146	BniB03g037170.2N.1	-	BniB02g000500.2N.1	BolC05g000610.2J	-	BolC08g060530.2J	BraA10g000610.3.1C	-	BraA09g067010.3.1C	A1LFAT1G01310	-	A1MF2AT1G01310	A2LFAT1G01310	-	A2MF2AT1G01310
AT1G01320	AKBr1	A	Rsa10012622	-	-	BniB03g037160.2N.1	-	-	BolC05g000600.2J	-	-	BraA10g000600.3.1C	-	-	A1LFAT1G01320	-	-	A2LFAT1G01320	-	-
AT1G01350	AKBr1	A	Rsa10012623	-	-	BniB03g037150.2N.1	-	-	BolC05g000590.2J	-	-	BraA10g000580.3.1C	-	-	A1LFAT1G01350	-	-	A2LFAT1G01350	-	-
AT1G01360	AKBr1	A	Rsa10012625	-	-	BniB03g037140.2N.1	-	-	BolC05g000580.2J	-	-	BraA10g000570.3.1C	-	-	A1LFAT1G01360	-	-	A2LFAT1G01360	-	-
AT1G01370	AKBr1	A	-	-	Rsa10030145	-	-	BniB02g000490.2N.1	-	-	BolC08g060540.2J	-	-	BraA09g067020.3.1C	-	-	A1MF2AT1G01370	-	-	A2MF2AT1G01370
AT1G01380	AKBr1	A	-	-	Rsa10030143	-	-	BniB02g000480.2N.1	-	-	-	-	-	-	-	-	A1MF2AT1G01380	-	-	-
AT1G01440	AKBr1	A	Rsa10012627	-	-	BniB03g037090.2N.1	-	-	BolC05g000540.2J	-	-	BraA10g000520.3.1C	-	-	A1LFAT1G01440	-	-	A2LFAT1G01440	-	-
AT1G01450	AKBr1	A	-	-	Rsa10030142	-	-	BniB02g000470.2N.1	-	-	BolC08g060550.2J	-	-	BraA09g067030.3.1C	-	-	A1MF2AT1G01450	-	-	A2MF2AT1G01450
AT1G01453	AKBr1	A	Rsa10012628	-	-	BniB03g037080.2N.1	-	-	BolC05g000530.2J	-	-	BraA10g000510.3.1C	-	-	A1LFAT1G01453	-	-	A2LFAT1G01453	-	-
AT1G01460	AKBr1	A	Rsa10012629	-	-	BniB03g037070.2N.1	BniB03g000010.2N.1	-	BolC05g000520.2J	BolC03g000030.2J	-	BraA10g000500.3.1C	-	-	A1LFAT1G01460	A1MF1AT1G01460	-	A2LFAT1G01460	A2MF1AT1G01460	-
AT1G01480	AKBr1	A	Rsa10012630	-	-	BniB03g037060.2N.1	-	-	BolC05g000510.2J	-	-	BraA10g000490.3.1C	-	-	A1LFAT1G01480	-	-	A2LFAT1G01480	-	-
AT1G01490	AKBr1	A	Rsa10012631	-	Rsa10030141	BniB03g037050.2N.1	-	BniB02g000450.2N.1	BolC05g000500.2J	-	BolC08g060570.2J	BraA10g000480.3.1C	-	BraA09g067040.3.1C	A1LFAT1G01490	-	A1MF2AT1G01490	A2LFAT1G01490	-	A2MF2AT1G01490
AT1G01500	AKBr1	A	Rsa10012632	-	Rsa10030140	-	-	BniB02g000440.2N.1	-	-	BolC08g060590.2J	BraA10g000470.3.1C	-	BraA09g067050.3.1C	A1LFAT1G01500	-	A1MF2AT1G01500	A2LFAT1G01500	-	A2MF2AT1G01500
AT1G01510	AKBr1	A	Rsa10012633	-	Rsa10030139	BniB03g037040.2N.1	-	-	BolC05g000490.2J	-	-	BraA10g000460.3.1C	-	-	A1LFAT1G01510	-	A1MF2AT1G01510	A2LFAT1G01510	-	-
AT1G01520	AKBr1	A	Rsa10012634	-	-	BniB03g037030.2N.1	-	-	BolC05g000470.2J	BolC08g000030.2J	-	BraA10g000450.3.1C	BraA08g036060.3.1C	-	A1LFAT1G01520	A1MF1AT1G01520	-	A2LFAT1G01520	A2MF1AT1G01520	-
AT1G01540	AKBr1	A	Rsa10012635	-	Rsa10030138	BniB03g037020.2N.1	-	BniB02g000430.2N.1	BolC05g000460.2J	-	BolC08g060600.2J	BraA10g000440.3.1C	-	BraA09g067060.3.1C	A1LFAT1G01540	-	A1MF2AT1G01540	A2LFAT1G01540	-	A2MF2AT1G01540
AT1G01550	AKBr1	A	Rsa10012636	-	-	BniB03g037000.2N.1	-	-	BolC05g000450.2J	-	-	BraA10g000430.3.1C	-	-	A1LFAT1G01550	-	-	A2LFAT1G01550	-	-
AT1G01560	AKBr1	A	-	-	Rsa10030155	-	-	BniB02g000620.2N.1	-	BolC03g000060.2J	BolC08g060400.2J	-	-	BraA09g066900.3.1C	-	A1MF1AT1G01560	A1MF2AT1G01560	-	A2MF1AT1G01560	A2MF2AT1G01560
AT1G01570	AKBr1	A	Rsa10012637	-	-	BniB03g036990.2N.1	-	-	BolC05g000420.2J	-	-	BraA10g000420.3.1C	-	-	A1LFAT1G01570	-	-	A2LFAT1G01570	-	-
AT1G01580	AKBr1	A	Rsa10012638	-	Rsa10030136	BniB03g036980.2N.1	-	BniB02g000410.2N.1	BolC05g000410.2J	-	BolC08g060610.2J	BraA10g000410.3.1C	-	BraA09g066390.3.1C	A1LFAT1G01580	-	A1MF2AT1G01580	A2LFAT1G01580	-	A2MF2AT1G01580
AT1G01600	AKBr1	A	Rsa10012639	-	Rsa10030134	BniB03g036970.2N.1	-	-	BolC05g000400.2J	-	BolC08g060630.2J	BraA10g000400.3.1C	-	BraA09g067090.3.1C	A1LFAT1G01600	-	A1MF2AT1G01600	A2LFAT1G01600	-	A2MF2AT1G01600
AT1G01610	AKBr1	A	Rsa10012641	-	Rsa10030133	BniB03g036960.2N.1	-	BniB02g000680.2N.1	BolC05g000390.2J	-	BolC08g060640.2J	BraA10g000390.3.1C	-	BraA09g067100.3.1C	A1LFAT1G01610	-	A1MF2AT1G01610	A2LFAT1G01610	-	A2MF2AT1G01610
AT1G01620	AKBr1	A	Rsa10012642	-	Rsa10030132	BniB03g036950.2N.1	-	BniB02g000690.2N.1	BolC05g000380.2J	-	BolC08g060670.2J	BraA10g000380.3.1C	-	BraA09g067110.3.1C	A1LFAT1G01620	-	A1MF2AT1G01620	A2LFAT1G01620	-	A2MF2AT1G01620
AT1G01630	AKBr1	A	Rsa10012643	-	Rsa10030131	BniB03g036940.2N.1	-	BniB02g000700.2N.1	BolC05g000370.2J	-	BolC08g060680.2J	BraA10g000370.3.1C	-	BraA09g067120.3.1C	A1LFAT1G01630	-	A1MF2AT1G01630	A2LFAT1G01630	-	A2MF2AT1G01630
AT1G01640	AKBr1	A	Rsa10012644	-	-	BniB03g036930.2N.1	-	-	BolC05g000360.2J	-	-	BraA10g000360.3.1C	-	-	A1LFAT1G01640	-	-	A2LFAT1G01640	-	-
AT1G01650	AKBr1	A	Rsa10012645	-	Rsa10030130	BniB03g036920.2N.1	-	BniB02g000710.2N.1	BolC05g000350.2J	-	BolC08g060690.2J	BraA10g000350.3.1C	-	BraA09g067130.3.1C	A1LFAT1G01650	-	A1MF2AT1G01650	A2LFAT1G01650	-	A2MF2AT1G01650
AT1G01660	AKBr1	A	Rsa10012647	-	-	BniB03g036900.2N.1	-	-	BolC05g000320.2J	-	-	BraA10g000320.3.1C	-	-	A1LFAT1G01660	-	-	A2LFAT1G01660	-	-
AT1G01695	AKBr1	A	-	-	Rsa10030129	-	-	BniB02g000720.2N.1	-	-	BolC08g060720.2J	-	-	BraA09g067140.3.1C	-	-	A1MF2AT1G01695	-	-	A2MF2AT1G01695
AT1G01720	AKBr1	A	-	-	Rsa10005744	BniB03g036870.2N.1	-	BniB02g000040.2N.1	BolC05g000300.2J	-	BolC08g060310.2J	BraA10g000280.3.1C	-	BraA09g066810.3.1C	A1LFAT1G01720	-	A1MF2AT1G01720	A2LFAT1G01720	-	A2MF2AT1G01720
AT1G01730	AKBr1	A	-	-	Rsa10030128	-	-	BniB02g000730.2N.1	-	-	BolC08g060730.2J	-	-	BraA09g067150.3.1C	-	-	A1MF2AT1G01730	-	-	A2MF2AT1G01730
AT1G01740	AKBr1	A	Rsa10012648	-	-	BniB03g036850.2N.1	-	-	BolC05g000280.2J	-	-	BraA10g000270.3.1C	-	-	A1LFAT1G01740	-	-	A2LFAT1G01740	-	-
AT1G01770	AKBr1	A	-	-	Rsa10030124	-	-	BniB02g000740.2N.1	-	-	BolC08g060740.2J	-	-	BraA09g067160.3.1C	-	-	A1MF2AT1G01770	-	-	A2MF2AT1G01770
AT1G01780	AKBr1	A	Rsa10012649	-	Rsa10030123	BniB03g036820.2N.1	-	BniB02g000750.2N.1	BolC05g000250.2J	-	BolC08g060750.2J	BraA10g000240.3.1C	-	BraA09g067170.3.1C	A1LFAT1G01780	-	A1MF2AT1G01780	A2LFAT1G01780	-	A2MF2AT1G01780
AT1G01790	AKBr1	A	Rsa10012651	-	Rsa10030122	BniB03g036810.2N.1	-	BniB02g000760.2N.1	BolC05g000230.2J	-	BolC08g060760.2J	BraA10g000230.3.1C	-	BraA09g067180.3.1C	A1LFAT1G01790	-	A1MF2AT1G01790	A2LFAT1G01790	-	A2MF2AT1G01790
AT1G01830	AKBr1	A	Rsa10012652	-	-	BniB03g036790.2N.1	-	-	BolC05g000210.2J	-	-	BraA10g000210.3.1C	-	-	A1LFAT1G01830	-	-	A2LFAT1G01830	-	-
AT1G01840	AKBr1	A	Rsa10012653	-	-	BniB03g036780.2N.1	-	-	BolC05g000200.2J	-	-	BraA10g000190.3.1C	-	-	A1LFAT1G01840	-	-	A2LFAT1G01840	-	-
AT1G01860	AKBr1	A	-	-	Rsa10030121	-	-	BniB02g000770.2N.1	-	-	BolC08g060770.2J	-	-	BraA09g067190.3.1C	-	-	A1MF2AT1G01860	-	-	A2MF2AT1G01860
AT1G01880	AKBr1	A	-	-	Rsa10030119	-	-	BniB02g000780.2N.1	-	-	BolC08g060780.2J	-	-	BraA09g067200.3.1C	-	-	A1MF2AT1G01880	-	-	A2MF2AT1G01880
AT1G01900	AKBr1	A	Rsa10012654	-	-	BniB03g036760.2N.1	-	-	BolC05g000190.2J	-	-	BraA10g000170.3.1C	-	-	A1LFAT1G01900	-	-	A2LFAT1G01900	-	-
AT1G01910	AKBr1	A	-	-	Rsa10030118	BniB03g036740.2N.1	-	BniB02g000790.2N.1	BolC05g000170.2J	-	BolC08g060790.2J	-	-	BraA09g067210.3.1C	A1LFAT1G01910	-	A1MF2AT1G01910	A2LFAT1G01910	-	A2MF2AT1G01910
AT1G01920	AKBr1	A	-	-	Rsa10030116	-	-	BniB02g000800.2N.1	-	-	BolC08g060810.2J	-	-	BraA09g067220.3.1C	-	-	A1MF2AT1G01920	-	-	A2MF2AT1G01920
AT1G01930	AKBr1	A	-	-	Rsa10030115	-	-	BniB02g000810.2N.1	-	-	BolC08g060820.2J	-	-	BraA09g067230.3.1C	-	-	A1MF2AT1G01930	-	-	A2MF2AT1G01930
AT1G01940	AKBr1	A	-	-	Rsa10030114	-	-	BniB02g000820.2N.1	-	-	BolC08g060830.2J	-	-	BraA09g067240.3.1C	-	-	A1MF2AT1G01940	-	-	A2MF2AT1G01940
AT1G01950	AKBr1	A	-	-	Rsa10030113	-	-	BniB02g000830.2N.1	-	-	BolC08g060840.2J	-	-	BraA09g067250.3.1C	-	-	A1MF2AT1G01950	-	-	A2MF2AT1G01950
AT1G01960	AKBr1	A	-	-	Rsa10030112	-	-	BniB02g000840.2N.1	-	-	BolC08g060850.2J	-	-	BraA09g067260.3.1C	-	-	A1MF2AT1G01960	-	-	A2MF2AT1G01960
AT1G01970	AKBr1	A	Rsa10012658	-	-	BniB03g036720.2N.1	-	-	BolC05g000160.2J	-	BolC08g060860.2J	BraA10g000150.3.1C	-	-	A1LFAT1G01970	-	A1MF2AT1G01970	A2LFAT1G01970	-	A2MF2AT1G01970
AT1G01990	AKBr1	A	Rsa10012659	-	-	BniB03g036710.2N.1	-	-	BolC05g000150.2J	-	-	BraA10g000140.3.1C	-	-	A1LFAT1G01990	-	-	A2LFAT1G01990	-	-
AT1G02010	AKBr1	A	-	-	Rsa10030111	-	-	BniB02g000850.2N.1	-	-	BolC08g060870.2J	-	-	BraA09g067270.3.1C	-	-	A1MF2AT1G02010	-	-	A2MF2AT1G02010
AT1G02040	AKBr1	A	Rsa10012662	-	Rsa10030110	BniB03g036670.2N.1	-	BniB02g000860.2N.1	BolC05g000100.2J	-	BolC08g060880.2J	BraA10g000090.3.1C	-	BraA09g067280.3.1C	A1LFAT1G02040	-	A1MF2AT1G02040	A2LFAT1G02040	-	A2MF2AT1G02040
AT1G02065	AKBr1	A	Rsa10012660	-	Rsa10030109	BniB03g036680.2N.1	-	BniB02g000870.2N.1	BolC05g000120.2J	-	BolC08g060890.2J	BraA10g000100.3.1C	-	BraA09g067290.3.1C	A1LFAT1G02065	-	A1MF2AT1G02065	A2LFAT1G02065	-	A2MF2AT1G02065
AT1G02070	AKBr1	A	-	-	Rsa10030106	-	-	BniB02g000880.2N.1	-	-	BolC08g060900.2J	-	-	BraA09g067300.3.1C	-	-	A1MF2AT1G02070	-	-	A2MF2AT1G02070
AT1G02080	AKBr1	A	-	-	Rsa10030104	BniB03g036700.2N.1	-	BniB02g000890.2N.1	BolC05g000130.2J	-	BolC08g060910.2J	BraA10g000120.3.1C	-	BraA09g067320.3.1C	A1LFAT1G02080	-	A1MF2AT1G02080	A2LFAT1G02080	-	A2MF2AT1G02080
AT1G02090	AKBr1	A	-	-	Rsa10030102	BniB03g036660.2N.1	-	BniB02g000910.2N.1	BolC05g000090.2J	-	BolC08g060980.2J	BraA10g000080.3.1C	-	BraA09g067340.3.1C	A1LFAT1G02090	-	A1MF2AT1G02090	A2LFAT1G02090	-	A2MF2AT1G02090
AT1G02100	AKBr1	A	-	-	Rsa10030100	-	-	BniB02g000920.2N.1	-	-	BolC08g060990.2J	-	-	BraA09g067350.3.1C	-	-	A1MF2AT1G02100	-	-	A2MF2AT1G02100
AT1G02120	AKBr1	A	Rsa10012663	-	-	BniB03g036650.2N.1	-	-	BolC05g000080.2J	-	-	BraA10g000070.3.1C	-	-	A1LFAT1G02120	-	-	A2LFAT1G02120	-	-
AT1G02140	AKBr1	A	Rsa10012664	-	Rsa10030099	BniB03g036640.2N.1	-	BniB02g000930.2N.1	BolC05g000070.2J	-	BolC08g061000.2J	BraA10g000060.3.1C	-	BraA09g067360.3.1C	A1LFAT1G02140	-	A1MF2AT1G02140	A2LFAT1G02140	-	A2MF2AT1G02140
AT1G02145	AKBr1	A	-	-	Rsa10030098	BniB03g036630.2N.1	-	BniB02g000940.2N.1	BolC05g000060.2J	-	BolC08g061010.2J	BraA10g000050.3.1C	-	BraA09g067370.3.1C	A1LFAT1G02145	-	A1MF2AT1G02145	A2LFAT1G02145	-	A2MF2AT1G02145
AT1G02150	AKBr1	A	Rsa10012665	-	-	BniB03g036620.2N.1	-	-	BolC05g000050.2J	-	-	BraA10g000040.3.1C	-	-	A1LFAT1G02150	-	-	A2LFAT1G02150	-	-
AT1G02180	AKBr1	A	Rsa10012666	-	-	BniB03g036600.2N.1	-	-	BolC05g000030.2J	-	-	BraA10g000020.3.1C	-	-	A1LFAT1G02180	-	-	A2LFAT1G02180	-	-
AT1G02190	AKBr1	A	-	-	Rsa10030097	-	-	BniB02g000990.2N.1	-	-	BolC08g061020.2J	-	-	BraA09g067390.3.1C	-	-	A1MF2AT1G02190	-	-	A2MF2AT1G02190
AT1G02220	AKBr1	A	Rsa10012590	-	-	BniB03g037640.2N.1	-	-	BolC05g000990.2J	-	-	BraA10g000990.3.1C	-	-	A1LFAT1G02220	-	-	A2LFAT1G02220	-	-
AT1G02260	AKBr1	A	-	-	Rsa10005743	-	-	BniB02g000060.2N.1	-	-	BolC08g060300.2J	-	-	BraA09g066800.3.1C	-	-	A1MF2AT1G02260	-	-	A2MF2AT1G02260
AT1G02270	AKBr1	A	Rsa10012588	-	Rsa10005742	BniB03g037710.2N.1	-	BniB02g000100.2N.1	BolC05g001020.2J	-	-	BraA10g001010.3.1C	-	BraA09g066790.3.1C	A1LFAT1G02270	-	A1MF2AT1G02270	A2LFAT1G02270	-	A2MF2AT1G02270
AT1G02280	AKBr1	A	Rsa10012586	-	Rsa10005741	BniB03g037730.2N.1	-	-	BolC05g001040.2J	-	BolC08g060290.2J	BraA10g001030.3.1C	-	BraA09g066770.3.1C	A1LFAT1G02280	-	A1MF2AT1G02280	A2LFAT1G02280	-	A2MF2AT1G02280
AT1G02300	AKBr1	A	Rsa10012585	Rsa10041533	-	BniB03g037740.2N.1	BniB03g000060.2N.1	-	-	BolC08g000050.2J	-	-	BraA08g036030.3.1C	-	A1LFAT1G02300	A1MF1AT1G02300	-	-	A2MF1AT1G02300	-
AT1G02310	AKBr1	A	Rsa10012582	-	-	BniB03g037760.2N.1	-	-	BolC05g001070.2J	-	-	BraA10g001040.3.1C	-	-	A1LFAT1G02310	-	-	A2LFAT1G02310	-	-
AT1G02330	AKBr1	A	Rsa10012580	-	-	BniB03g037770.2N.1	BniB03g000080.2N.1	-	BolC05g001080.2J	-	-	-	-	-	A1LFAT1G02330	A1MF1AT1G02330	-	A2LFAT1G02330	-	-
AT1G02335	AKBr1	A	Rsa10012579	-	-	BniB03g037780.2N.1	-	-	BolC05g001090.2J	-	-	BraA10g001060.3.1C	-	-	A1LFAT1G02335	-	-	A2LFAT1G02335	-	-
AT1G02340	AKBr1	A	Rsa10012578	-	Rsa10005740	BniB03g037790.2N.1	-	BniB02g000110.2N.1	BolC05g001100.2J	-	-	BraA10g001070.3.1C	-	BraA09g066750.3.1C	A1LFAT1G02340	-	A1MF2AT1G02340	A2LFAT1G02340	-	A2MF2AT1G02340
AT1G02360	AKBr1	A	Rsa10012576	-	-	BniB03g037820.2N.1	-	-	BolC05g001120.2J	-	-	BraA10g001100.3.1C	-	-	A1LFAT1G02360	-	-	A2LFAT1G02360	-	-
AT1G02370	AKBr1	A	Rsa10012573	-	-	BniB03g037870.2N.1	-	-	BolC05g001130.2J	-	-	BraA10g001130.3.1C	-	-	A1LFAT1G02370	-	-	A2LFAT1G02370	-	-
AT1G02380	AKBr1	A	-	-	Rsa10005738	-	-	BniB02g000130.2N.1	-	-	BolC08g060260.2J	-	-	BraA09g066720.3.1C	-	-	A1MF2AT1G02380	-	-	A2MF2AT1G02380
AT1G02390	AKBr1	A	Rsa10012571	-	-	BniB03g037910.2N.1	-	-	BolC05g001150.2J	-	-	BraA10g001150.3.1C	-	-	A1LFAT1G02390	-	-	A2LFAT1G02390	-	-
AT1G02400	AKBr1	A	Rsa10012570	Rsa10041531	-	BniB03g037920.2N.1	BniB03g000090.2N.1	-	BolC05g001160.2J	-	-	BraA10g001160.3.1C	BraA08g036010.3.1C	-	A1LFAT1G02400	A1MF1AT1G02400	-	A2LFAT1G02400	A2MF1AT1G02400	-
AT1G02410	AKBr1	A	Rsa10012569	-	Rsa10005736	BniB03g037930.2N.1	BniB03g000100.2N.1	BniB02g000150.2N.1	BolC05g001170.2J	-	BolC08g060230.2J	BraA10g001170.3.1C	BraA08g036000.3.1C	BraA09g066680.3.1C	A1LFAT1G02410	A1MF1AT1G02410	A1MF2AT1G02410	A2LFAT1G02410	A2MF1AT1G02410	A2MF2AT1G02410
AT1G02420	AKBr1	A	-	Rsa10041530	-	BniB03g037950.2N.1	BniB03g000110.2N.1	-	-	-	-	-	BraA08g035990.3.1C	-	A1LFAT1G02420	A1MF1AT1G02420	-	-	A2MF1AT1G02420	-
AT1G02430	AKBr1	A	-	-	Rsa10005735	BniB03g037960.2N.1	-	BniB02g000160.2N.1	-	-	BolC08g060220.2J	BraA10g001220.3.1C	-	BraA09g066670.3.1C	A1LFAT1G02430	-	A1MF2AT1G02430	A2LFAT1G02430	-	A2MF2AT1G02430
AT1G02450	AKBr1	A	-	-	Rsa10005734	BniB03g037970.2N.1	-	BniB02g000180.2N.1	BolC05g001190.2J	-	BolC08g060200.2J	-	-	-	A1LFAT1G02450	-	A1MF2AT1G02450	A2LFAT1G02450	-	A2MF2AT1G02450
AT1G02460	AKBr1	A	Rsa10012568	-	Rsa10005733	BniB03g037980.2N.1	-	BniB02g000190.2N.1	BolC05g001200.2J	-	BolC08g060190.2J	BraA10g001250.3.1C	-	BraA09g066660.3.1C	A1LFAT1G02460	-	A1MF2AT1G02460	A2LFAT1G02460	-	A2MF2AT1G02460
AT1G02470	AKBr1	A	Rsa10012567	-	-	BniB03g037990.2N.1	-	-	BolC05g001210.2J	-	BolC08g060170.2J	BraA10g001260.3.1C	-	BraA09g066650.3.1C	A1LFAT1G02470	-	A1MF2AT1G02470	A2LFAT1G02470	-	A2MF2AT1G02470
AT1G02510	AKBr1	A	-	-	Rsa10005731	-	-	BniB02g000220.2N.1	-	-	BolC08g060110.2J	-	-	-	-	-	A1MF2AT1G02510	-	-	A2MF2AT1G02510
AT1G02520	AKBr1	A	Rsa10012564	Rsa10041526	-	BniB03g038010.2N.1	BniB03g000140.2N.1	-	BolC05g001220.2J	BolC08g000090.2J	-	BraA10g001280.3.1C	BraA08g035980.3.1C	-	A1LFAT1G02520	A1MF1AT1G02520	-	A2LFAT1G02520	A2MF1AT1G02520	-
AT1G02560	AKBr1	A	Rsa10012563	Rsa10041525	-	BniB03g038020.2N.1	BniB03g000150.2N.1	-	BolC05g001230.2J	BolC08g000110.2J	-	BraA10g001290.3.1C	BraA08g035970.3.1C	-	A1LFAT1G02560	A1MF1AT1G02560	-	A2LFAT1G02560	A2MF1AT1G02560	-
AT1G02570	AKBr1	A	Rsa10012562	-	-	BniB03g038030.2N.1	-	-	BolC05g001240.2J	-	-	BraA10g001300.3.1C	-	-	A1LFAT1G02570	-	-	A2LFAT1G02570	-	-
AT1G02580	AKBr1	A	Rsa10012561	-	Rsa10005728	BniB03g038040.2N.1	-	BniB02g000240.2N.1	BolC05g001250.2J	-	BolC08g059430.2J	BraA10g001310.3.1C	-	BraA09g066610.3.1C	A1LFAT1G02580	-	A1MF2AT1G02580	A2LFAT1G02580	-	A2MF2AT1G02580
AT1G02610	AKBr1	A	Rsa10012559	Rsa10041524	-	BniB03g038070.2N.1	BniB03g000160.2N.1	-	BolC05g001260.2J	-	-	BraA10g001320.3.1C	BraA08g035960.3.1C	-	A1LFAT1G02610	A1MF1AT1G02610	-	A2LFAT1G02610	A2MF1AT1G02610	-
AT1G02630	AKBr1	A	Rsa10012557	Rsa10041523	-	BniB03g038080.2N.1	BniB03g000170.2N.1	-	BolC05g001280.2J	BolC08g000140.2J	-	BraA10g001330.3.1C	BraA08g035950.3.1C	-	A1LFAT1G02630	A1MF1AT1G02630	-	A2LFAT1G02630	A2MF1AT1G02630	-
AT1G02640	AKBr1	A	Rsa10012556	-	-	BniB03g038090.2N.1	-	-	BolC05g001290.2J	-	-	BraA10g001340.3.1C	-	-	A1LFAT1G02640	-	-	A2LFAT1G02640	-	-
AT1G02660	AKBr1	A	-	-	Rsa10005727	-	BniB03g000180.2N.1	BniB02g000260.2N.1	-	BolC08g000150.2J	BolC08g060080.2J	-	BraA08g035940.3.1C	BraA09g066600.3.1C	-	A1MF1AT1G02660	A1MF2AT1G02660	-	A2MF1AT1G02660	A2MF2AT1G02660
AT1G02680	AKBr1	A	Rsa10012555	-	-	BniB03g038120.2N.1	BniB03g000190.2N.1	-	BolC05g001300.2J	BolC08g000190.2J	-	BraA10g001350.3.1C	BraA08g035930.3.1C	-	A1LFAT1G02680	A1MF1AT1G02680	-	A2LFAT1G02680	A2MF1AT1G02680	-
AT1G02690	AKBr1	A	Rsa10012549	-	-	BniB03g038170.2N.1	-	-	BolC05g001340.2J	-	-	BraA10g001390.3.1C	-	-	A1LFAT1G02690	-	-	A2LFAT1G02690	-	-
AT1G02720	AKBr1	A	-	-	Rsa10005725	-	-	BniB02g000280.2N.1	-	-	BolC08g060060.2J	-	-	BraA09g066580.3.1C	-	-	A1MF2AT1G02720	-	-	A2MF2AT1G02720
AT1G02730	AKBr1	A	Rsa10012548	-	-	BniB03g038190.2N.1	-	-	BolC05g001350.2J	-	-	BraA10g001400.3.1C	-	-	A1LFAT1G02730	-	-	A2LFAT1G02730	-	-
AT1G02740	AKBr1	A	-	-	Rsa10005724	-	-	BniB02g000290.2N.1	-	-	BolC08g060050.2J	-	-	BraA09g066570.3.1C	-	-	A1MF2AT1G02740	-	-	A2MF2AT1G02740
AT1G02750	AKBr1	A	Rsa10012547	-	Rsa10005723	BniB03g038200.2N.1	-	BniB02g000300.2N.1	BolC05g001360.2J	-	BolC08g060040.2J	BraA10g001410.3.1C	-	BraA09g066560.3.1C	A1LFAT1G02750	-	A1MF2AT1G02750	A2LFAT1G02750	-	A2MF2AT1G02750
AT1G02780	AKBr1	A	Rsa10012546	Rsa10041521	Rsa10005722	BniB03g038210.2N.1	BniB03g000210.2N.1	BniB02g000320.2N.1	BolC05g001370.2J	BolC08g000210.2J	BolC08g060030.2J	BraA10g001420.3.1C	BraA08g035910.3.1C	BraA09g066550.3.1C	A1LFAT1G02780	A1MF1AT1G02780	A1MF2AT1G02780	A2LFAT1G02780	A2MF1AT1G02780	A2MF2AT1G02780
AT1G02790	AKBr1	A	Rsa10012545	Rsa10041520	Rsa10005721	BniB03g038220.2N.1	BniB03g000220.2N.1	BniB02g000330.2N.1	BolC05g001380.2J	BolC08g000220.2J	BolC08g060020.2J	BraA10g001430.3.1C	BraA08g035900.3.1C	BraA09g066540.3.1C	A1LFAT1G02790	A1MF1AT1G02790	A1MF2AT1G02790	A2LFAT1G02790	A2MF1AT1G02790	A2MF2AT1G02790
AT1G02800	AKBr1	A	-	-	Rsa10005720	-	-	BniB02g000340.2N.1	-	-	BolC08g060000.2J	-	-	BraA09g066530.3.1C	-	-	A1MF2AT1G02800	-	-	A2MF2AT1G02800
AT1G02810	AKBr1	A	-	Rsa10041519	-	-	BniB03g000230.2N.1	-	-	BolC08g000240.2J	-	-	BraA08g035890.3.1C	-	-	A1MF1AT1G02810	-	-	A2MF1AT1G02810	-
AT1G02813	AKBr1	A	Rsa10012543	-	Rsa10005719	BniB03g038230.2N.1	BniB03g000240.2N.1	-	BolC05g001390.2J	-	BolC08g059990.2J	BraA10g001440.3.1C	-	BraA09g066520.3.1C	A1LFAT1G02813	A1MF1AT1G02813	A1MF2AT1G02813	A2LFAT1G02813	-	A2MF2AT1G02813
AT1G02830	AKBr1	A	Rsa10012541	-	Rsa10005718	BniB03g038290.2N.1	-	BniB02g000350.2N.1	BolC05g001420.2J	-	BolC08g059980.2J	BraA10g001470.3.1C	-	-	A1LFAT1G02830	-	A1MF2AT1G02830	A2LFAT1G02830	-	A2MF2AT1G02830
AT1G02850	AKBr1	A	Rsa10012540	-	-	BniB03g038300.2N.1	-	-	BolC05g001430.2J	-	-	BraA10g001480.3.1C	-	-	A1LFAT1G02850	-	-	A2LFAT1G02850	-	-
AT1G02860	AKBr1	A	Rsa10012539	-	-	BniB03g038310.2N.1	-	-	BolC05g001440.2J	-	-	BraA10g001490.3.1C	-	-	A1LFAT1G02860	-	-	A2LFAT1G02860	-	-
AT1G02870	AKBr1	A	Rsa10012538	-	-	BniB03g038320.2N.1	-	-	BolC05g001450.2J	BolC08g000250.2J	-	BraA10g001500.3.1C	-	-	A1LFAT1G02870	A1MF1AT1G02870	-	A2LFAT1G02870	A2MF1AT1G02870	-
AT1G02880	AKBr1	A	-	Rsa10041518	-	-	BniB03g000260.2N.1	-	-	BolC08g000270.2J	-	-	BraA08g035880.3.1C	-	-	A1MF1AT1G02880	-	-	A2MF1AT1G02880	-
AT1G02890	AKBr1	A	Rsa10012536	-	Rsa10005716	BniB03g038340.2N.1	-	BniB02g000370.2N.1	BolC05g001470.2J	-	-	BraA10g001520.3.1C	-	BraA09g066490.3.1C	A1LFAT1G02890	-	A1MF2AT1G02890	A2LFAT1G02890	-	A2MF2AT1G02890
AT1G02900	AKBr1	A	Rsa10012535	Rsa10041517	-	BniB03g038360.2N.1	BniB03g000270.2N.1	-	BolC05g001490.2J	BolC08g000290.2J	-	BraA10g001530.3.1C	BraA08g035870.3.1C	-	A1LFAT1G02900	A1MF1AT1G02900	-	A2LFAT1G02900	A2MF1AT1G02900	-
AT1G02910	AKBr1	A	-	Rsa10041516	-	-	BniB03g000280.2N.1	-	-	BolC08g000300.2J	-	-	BraA08g035860.3.1C	-	-	A1MF1AT1G02910	-	-	A2MF1AT1G02910	-
AT1G02920	AKBr1	A	Rsa10012534	-	Rsa10005714	BniB03g038370.2N.1	-	BniB02g000380.2N.1	BolC05g001500.2J	BolC08g000310.2J	BolC08g059960.2J	BraA10g001540.3.1C	BraA08g035850.3.1C	BraA09g066470.3.1C	A1LFAT1G02920	A1MF1AT1G02920	A1MF2AT1G02920	A2LFAT1G02920	A2MF1AT1G02920	A2MF2AT1G02920
AT1G02960	AKBr1	A	-	Rsa10041515	-	-	BniB03g000290.2N.1	-	-	BolC08g000320.2J	-	-	BraA08g035840.3.1C	-	-	A1MF1AT1G02960	-	-	A2MF1AT1G02960	-
AT1G02970	AKBr1	A	-	Rsa10041514	Rsa10005713	-	BniB03g000300.2N.1	BniB02g001000.2N.1	-	BolC08g000340.2J	BolC08g059950.2J	-	BraA08g035830.3.1C	BraA09g066460.3.1C	-	A1MF1AT1G02970	A1MF2AT1G02970	-	A2MF1AT1G02970	A2MF2AT1G02970
AT1G02980	AKBr1	A	Rsa10012529	-	Rsa10005712	BniB03g038400.2N.1	-	BniB02g001010.2N.1	BolC05g001540.2J	-	BolC08g059940.2J	BraA10g001580.3.1C	-	BraA09g066450.3.1C	A1LFAT1G02980	-	A1MF2AT1G02980	A2LFAT1G02980	-	A2MF2AT1G02980
AT1G02990	AKBr1	A	Rsa10012528	-	Rsa10005711	BniB03g038410.2N.1	-	BniB02g001020.2N.1	BolC05g001560.2J	-	BolC08g059930.2J	BraA10g001600.3.1C	-	-	A1LFAT1G02990	-	A1MF2AT1G02990	A2LFAT1G02990	-	A2MF2AT1G02990
AT1G03000	AKBr1	A	Rsa10012527	-	Rsa10005710	-	-	BniB02g001030.2N.1	-	-	BolC08g059920.2J	-	-	BraA09g066370.3.1C	A1LFAT1G03000	-	A1MF2AT1G03000	-	-	A2MF2AT1G03000
AT1G03010	AKBr1	A	Rsa10012526	-	Rsa10005708	BniB03g038430.2N.1	-	BniB02g001040.2N.1	BolC05g001580.2J	-	BolC08g059910.2J	BraA10g001610.3.1C	-	BraA09g066360.3.1C	A1LFAT1G03010	-	A1MF2AT1G03010	A2LFAT1G03010	-	A2MF2AT1G03010
AT1G03020	AKBr1	A	Rsa10012525	-	Rsa10005707	BniB03g038440.2N.1	-	BniB02g001050.2N.1	BolC05g001590.2J	-	BolC08g059900.2J	BraA10g001620.3.1C	-	BraA09g066350.3.1C	A1LFAT1G03020	-	A1MF2AT1G03020	A2LFAT1G03020	-	A2MF2AT1G03020
AT1G03030	AKBr1	A	Rsa10012524	-	-	BniB03g038460.2N.1	-	-	BolC05g001600.2J	-	-	BraA10g001630.3.1C	-	-	A1LFAT1G03030	-	-	A2LFAT1G03030	-	-
AT1G03040	AKBr1	A	Rsa10012523	-	-	BniB03g038470.2N.1	-	-	BolC05g001610.2J	-	-	BraA10g001640.3.1C	-	-	A1LFAT1G03040	-	-	A2LFAT1G03040	-	-
AT1G03050	AKBr1	A	Rsa10012522	Rsa10041511	Rsa10005706	BniB03g038480.2N.1	BniB03g000320.2N.1	BniB02g001060.2N.1	BolC05g001620.2J	BolC08g000350.2J	BolC08g059840.2J	BraA10g001650.3.1C	BraA08g035820.3.1C	BraA09g066330.3.1C	A1LFAT1G03050	A1MF1AT1G03050	A1MF2AT1G03050	A2LFAT1G03050	A2MF1AT1G03050	A2MF2AT1G03050
AT1G03060	AKBr1	A	Rsa10012520	-	Rsa10005705	BniB03g038490.2N.1	-	BniB02g001080.2N.1	BolC05g001630.2J	-	BolC08g059820.2J	BraA10g001660.3.1C	-	BraA09g066310.3.1C	A1LFAT1G03060	-	A1MF2AT1G03060	A2LFAT1G03060	-	A2MF2AT1G03060
AT1G03080	AKBr1	A	-	-	Rsa10005704	BniB03g038510.2N.1	-	BniB02g001100.2N.1	-	-	BolC08g059810.2J	-	-	BraA09g066300.3.1C	A1LFAT1G03080	-	A1MF2AT1G03080	-	-	A2MF2AT1G03080
AT1G03090	AKBr1	A	-	-	Rsa10005703	-	-	BniB02g001110.2N.1	-	-	BolC08g059800.2J	-	-	BraA09g066280.3.1C	-	-	A1MF2AT1G03090	-	-	A2MF2AT1G03090
AT1G03100	AKBr1	A	Rsa10012518	-	-	BniB06g047630.2N.1	-	-	BolC05g001660.2J	-	-	BraA10g001730.3.1C	-	-	A1LFAT1G03100	-	-	A2LFAT1G03100	-	-
AT1G03110	AKBr1	A	-	Rsa10041510	-	BniB06g047620.2N.1	BniB03g000350.2N.1	-	BolC05g001670.2J	BolC08g000360.2J	-	BraA10g001740.3.1C	BraA08g035810.3.1C	-	A1LFAT1G03110	A1MF1AT1G03110	-	A2LFAT1G03110	A2MF1AT1G03110	-
AT1G03120	AKBr1	A	Rsa10012517	-	-	BniB06g047610.2N.1	-	-	BolC05g001680.2J	-	-	BraA10g001750.3.1C	-	-	A1LFAT1G03120	-	-	A2LFAT1G03120	-	-
AT1G03150	AKBr1	A	Rsa10012515	-	-	BniB06g047580.2N.1	BniB03g000370.2N.1	-	BolC05g001700.2J	-	-	BraA10g001760.3.1C	BraA08g035790.3.1C	-	A1LFAT1G03150	A1MF1AT1G03150	-	A2LFAT1G03150	A2MF1AT1G03150	-
AT1G03160	AKBr1	A	-	Rsa10041509	-	-	BniB03g000380.2N.1	-	-	BolC08g000380.2J	-	-	BraA08g035780.3.1C	-	-	A1MF1AT1G03160	-	-	A2MF1AT1G03160	-
AT1G03170	AKBr1	A	Rsa10012514	Rsa10041508	-	BniB06g047570.2N.1	BniB03g000390.2N.1	-	BolC05g001710.2J	BolC08g000390.2J	-	BraA10g001770.3.1C	BraA08g035770.3.1C	-	A1LFAT1G03170	A1MF1AT1G03170	-	A2LFAT1G03170	A2MF1AT1G03170	-
AT1G03190	AKBr1	A	-	Rsa10041507	-	-	BniB03g000400.2N.1	BniB02g001140.2N.1	-	BolC08g000400.2J	BolC08g059780.2J	-	BraA08g035760.3.1C	-	-	A1MF1AT1G03190	A1MF2AT1G03190	-	A2MF1AT1G03190	A2MF2AT1G03190
AT1G03210	AKBr1	A	Rsa10012513	-	-	BniB06g047560.2N.1	-	-	BolC05g001720.2J	-	-	BraA10g001780.3.1C	-	-	A1LFAT1G03210	-	-	A2LFAT1G03210	-	-
AT1G03220	AKBr1	A	-	Rsa10041506	Rsa10005699	-	BniB03g000410.2N.1	BniB02g001150.2N.1	-	BolC08g000420.2J	BolC08g059770.2J	-	BraA08g035750.3.1C	BraA09g066260.3.1C	-	A1MF1AT1G03220	A1MF2AT1G03220	-	A2MF1AT1G03220	A2MF2AT1G03220
AT1G03260	AKBr1	A	-	-	Rsa10005698	-	-	BniB02g001190.2N.1	-	-	BolC08g059760.2J	-	-	BraA09g066240.3.1C	-	-	A1MF2AT1G03260	-	-	A2MF2AT1G03260
AT1G03270	AKBr1	A	Rsa10012512	-	Rsa10005697	BniB06g047530.2N.1	-	BniB02g001230.2N.1	BolC05g001760.2J	-	BolC08g059750.2J	BraA10g001810.3.1C	-	BraA09g066230.3.1C	A1LFAT1G03270	-	A1MF2AT1G03270	A2LFAT1G03270	-	A2MF2AT1G03270
AT1G03290	AKBr1	A	Rsa10012511	-	-	BniB06g047500.2N.1	-	-	BolC05g001780.2J	-	-	-	-	-	A1LFAT1G03290	-	-	A2LFAT1G03290	-	-
AT1G03310	AKBr1	A	Rsa10012510	-	-	BniB06g047510.2N.1	BniB03g000430.2N.1	-	BolC05g001790.2J	BolC08g000450.2J	-	BraA10g001870.3.1C	BraA08g035730.3.1C	-	A1LFAT1G03310	A1MF1AT1G03310	-	A2LFAT1G03310	A2MF1AT1G03310	-
AT1G03320	AKBr1	A	Rsa10012508	-	-	BniB06g047490.2N.1	-	-	BolC05g001800.2J	-	-	-	-	-	A1LFAT1G03320	-	-	A2LFAT1G03320	-	-
AT1G03330	AKBr1	A	Rsa10012506	Rsa10041504	-	BniB06g047480.2N.1	BniB03g000440.2N.1	-	BolC05g001810.2J	BolC08g000470.2J	-	BraA10g001880.3.1C	-	-	A1LFAT1G03330	A1MF1AT1G03330	-	A2LFAT1G03330	A2MF1AT1G03330	-
AT1G03340	AKBr1	A	Rsa10012505	-	-	BniB06g047470.2N.1	-	-	BolC05g001820.2J	-	-	BraA10g001890.3.1C	-	-	A1LFAT1G03340	-	-	A2LFAT1G03340	-	-
AT1G03350	AKBr1	A	Rsa10012504	Rsa10041503	-	BniB06g047460.2N.1	BniB03g000450.2N.1	-	BolC05g001830.2J	BolC08g000480.2J	-	BraA10g001900.3.1C	BraA08g035720.3.1C	-	A1LFAT1G03350	A1MF1AT1G03350	-	A2LFAT1G03350	A2MF1AT1G03350	-
AT1G03360	AKBr1	A	Rsa10012503	-	-	BniB06g047450.2N.1	BniB03g000460.2N.1	-	BolC05g001840.2J	BolC08g000490.2J	-	BraA10g001910.3.1C	BraA08g035710.3.1C	-	A1LFAT1G03360	A1MF1AT1G03360	-	A2LFAT1G03360	A2MF1AT1G03360	-
AT1G03370	AKBr1	A	Rsa10012502	-	-	BniB06g047440.2N.1	-	-	BolC05g001850.2J	-	-	BraA10g001920.3.1C	-	-	A1LFAT1G03370	-	-	A2LFAT1G03370	-	-
AT1G03380	AKBr1	A	Rsa10012501	-	-	BniB06g047430.2N.1	-	-	BolC05g001860.2J	-	-	BraA10g001940.3.1C	-	-	A1LFAT1G03380	-	-	A2LFAT1G03380	-	-
AT1G03390	AKBr1	A	Rsa10012500	-	-	BniB06g047420.2N.1	-	-	BolC05g001870.2J	-	-	BraA10g001950.3.1C	-	-	A1LFAT1G03390	-	-	A2LFAT1G03390	-	-
AT1G03400	AKBr1	A	Rsa10012499	-	-	BniB06g047400.2N.1	-	-	BolC05g001880.2J	-	-	BraA10g001960.3.1C	-	-	A1LFAT1G03400	-	-	A2LFAT1G03400	-	-
AT1G03430	AKBr1	A	Rsa10012498	-	-	BniB06g047390.2N.1	-	-	BolC05g001890.2J	-	-	BraA10g001980.3.1C	-	-	A1LFAT1G03430	-	-	A2LFAT1G03430	-	-
AT1G03440	AKBr1	A	Rsa10012497	Rsa10041501	-	BniB06g047380.2N.1	BniB03g000470.2N.1	-	BolC05g001900.2J	BolC08g000500.2J	-	-	BraA08g035700.3.1C	-	A1LFAT1G03440	A1MF1AT1G03440	-	A2LFAT1G03440	A2MF1AT1G03440	-
AT1G03457	AKBr1	A	Rsa10012496	-	-	BniB06g047370.2N.1	-	-	BolC05g001910.2J	-	-	BraA10g001990.3.1C	-	-	A1LFAT1G03457	-	-	A2LFAT1G03457	-	-
AT1G03470	AKBr1	A	Rsa10012519	-	-	BniB03g038550.2N.1	-	BniB02g001240.2N.1	BolC05g001650.2J	-	BolC08g059730.2J	BraA10g001710.3.1C	-	BraA09g066220.3.1C	A1LFAT1G03470	-	A1MF2AT1G03470	A2LFAT1G03470	-	A2MF2AT1G03470
AT1G03475	AKBr1	A	Rsa10012494	-	-	BniB06g047350.2N.1	-	BniB02g001250.2N.1	BolC05g001930.2J	-	BolC08g059720.2J	BraA10g002010.3.1C	-	BraA09g066210.3.1C	A1LFAT1G03475	-	A1MF2AT1G03475	A2LFAT1G03475	-	A2MF2AT1G03475
AT1G03490	AKBr1	A	Rsa10012493	-	-	BniB06g046810.2N.1	-	-	BolC05g001940.2J	-	-	BraA10g002020.3.1C	-	-	A1LFAT1G03490	-	-	A2LFAT1G03490	-	-
AT1G03520	AKBr1	A	Rsa10012492	-	-	BniB06g047210.2N.1	-	-	BolC05g001950.2J	-	-	BraA10g002060.3.1C	-	-	A1LFAT1G03520	-	-	A2LFAT1G03520	-	-
AT1G03540	AKBr1	A	Rsa10012489	Rsa10041499	-	BniB06g047190.2N.1	BniB03g000480.2N.1	-	BolC05g001980.2J	BolC08g000590.2J	-	BraA10g002100.3.1C	BraA08g035680.3.1C	-	A1LFAT1G03540	A1MF1AT1G03540	-	A2LFAT1G03540	A2MF1AT1G03540	-
AT1G03550	AKBr1	A	-	Rsa10041498	Rsa10005696	BniB06g047200.2N.1	BniB03g000520.2N.1	BniB02g001260.2N.1	BolC05g001970.2J	BolC08g000620.2J	BolC08g059710.2J	BraA10g002090.3.1C	BraA08g035670.3.1C	BraA09g066200.3.1C	A1LFAT1G03550	A1MF1AT1G03550	A1MF2AT1G03550	A2LFAT1G03550	A2MF1AT1G03550	A2MF2AT1G03550
AT1G03590	AKBr1	A	Rsa10012488	Rsa10041497	-	BniB06g047180.2N.1	BniB03g000530.2N.1	-	BolC05g001990.2J	BolC08g000630.2J	-	BraA10g002110.3.1C	BraA08g035660.3.1C	-	A1LFAT1G03590	A1MF1AT1G03590	-	A2LFAT1G03590	A2MF1AT1G03590	-
AT1G03600	AKBr1	A	Rsa10012487	Rsa10041496	-	BniB06g047170.2N.1	BniB03g000540.2N.1	-	BolC05g002010.2J	BolC08g000640.2J	-	BraA10g002120.3.1C	BraA08g035650.3.1C	-	A1LFAT1G03600	A1MF1AT1G03600	-	A2LFAT1G03600	A2MF1AT1G03600	-
AT1G03610	AKBr1	A	Rsa10012486	Rsa10041495	-	BniB06g047160.2N.1	BniB03g000550.2N.1	-	BolC05g002020.2J	BolC08g000650.2J	-	BraA10g002140.3.1C	BraA08g035640.3.1C	-	A1LFAT1G03610	A1MF1AT1G03610	-	A2LFAT1G03610	A2MF1AT1G03610	-
AT1G03620	AKBr1	A	Rsa10012485	Rsa10041494	-	BniB06g047150.2N.1	BniB03g000560.2N.1	-	BolC05g002030.2J	BolC08g000670.2J	-	BraA10g002150.3.1C	BraA08g035630.3.1C	-	A1LFAT1G03620	A1MF1AT1G03620	-	A2LFAT1G03620	A2MF1AT1G03620	-
AT1G03630	AKBr1	A	Rsa10012484	Rsa10041493	-	BniB06g047140.2N.1	BniB03g000570.2N.1	-	BolC05g002040.2J	BolC08g000680.2J	-	BraA10g002160.3.1C	BraA08g035620.3.1C	-	A1LFAT1G03630	A1MF1AT1G03630	-	A2LFAT1G03630	A2MF1AT1G03630	-
AT1G03650	AKBr1	A	-	-	Rsa10005694	-	-	BniB02g001270.2N.1	-	-	BolC08g059700.2J	-	-	BraA09g066190.3.1C	-	-	A1MF2AT1G03650	-	-	A2MF2AT1G03650
AT1G03670	AKBr1	A	Rsa10012483	-	-	BniB06g047100.2N.1	-	-	BolC05g002090.2J	-	-	BraA10g002190.3.1C	-	-	A1LFAT1G03670	-	-	A2LFAT1G03670	-	-
AT1G03680	AKBr1	A	-	-	Rsa10005691	-	-	BniB02g001280.2N.1	-	-	BolC08g059690.2J	-	-	BraA09g066180.3.1C	-	-	A1MF2AT1G03680	-	-	A2MF2AT1G03680
AT1G03687	AKBr1	A	-	-	Rsa10005689	-	-	BniB02g001320.2N.1	-	-	BolC08g059680.2J	-	-	BraA09g066170.3.1C	-	-	A1MF2AT1G03687	-	-	A2MF2AT1G03687
AT1G03700	AKBr1	A	Rsa10012482	-	-	BniB06g047070.2N.1	-	-	-	-	-	BraA10g002210.3.1C	-	-	A1LFAT1G03700	-	-	A2LFAT1G03700	-	-
AT1G03710	AKBr1	A	Rsa10012481	-	-	BniB06g047060.2N.1	-	-	BolC05g002050.2J	-	-	-	-	-	A1LFAT1G03710	-	-	A2LFAT1G03710	-	-
AT1G03720	AKBr1	A	Rsa10012476	-	-	BniB06g047050.2N.1	-	-	-	-	-	BraA10g002250.3.1C	-	-	A1LFAT1G03720	-	-	A2LFAT1G03720	-	-
AT1G03730	AKBr1	A	-	-	Rsa10005688	-	-	BniB02g001330.2N.1	-	-	BolC08g059670.2J	-	-	BraA09g066160.3.1C	-	-	A1MF2AT1G03730	-	-	A2MF2AT1G03730
AT1G03740	AKBr1	A	Rsa10012475	-	-	BniB06g047000.2N.1	-	-	BolC05g002060.2J	-	-	BraA10g002270.3.1C	-	-	A1LFAT1G03740	-	-	A2LFAT1G03740	-	-
AT1G03750	AKBr1	A	-	-	Rsa10002908	-	-	BniB02g001340.2N.1	-	-	BolC08g059650.2J	-	-	BraA09g066150.3.1C	-	-	A1MF2AT1G03750	-	-	A2MF2AT1G03750
AT1G03760	AKBr1	A	Rsa10012474	-	-	BniB06g046990.2N.1	-	-	BolC05g002070.2J	BolC08g000700.2J	-	BraA10g002280.3.1C	BraA08g035540.3.1C	-	A1LFAT1G03760	A1MF1AT1G03760	-	A2LFAT1G03760	A2MF1AT1G03760	-
AT1G03770	AKBr1	A	Rsa10012473	-	-	BniB06g046970.2N.1	-	-	BolC05g002080.2J	-	-	BraA10g002290.3.1C	-	-	A1LFAT1G03770	-	-	A2LFAT1G03770	-	-
AT1G03780	AKBr1	A	Rsa10012472	-	Rsa10002907	BniB06g046960.2N.1	-	BniB02g001360.2N.1	BolC05g002100.2J	-	BolC08g059630.2J	BraA10g002300.3.1C	-	BraA09g066130.3.1C	A1LFAT1G03780	-	A1MF2AT1G03780	A2LFAT1G03780	-	A2MF2AT1G03780
AT1G03790	AKBr1	A	Rsa10012471	Rsa10041492	-	BniB06g046950.2N.1	BniB03g000580.2N.1	-	BolC05g002110.2J	BolC08g000720.2J	-	BraA10g002310.3.1C	BraA08g035530.3.1C	-	A1LFAT1G03790	A1MF1AT1G03790	-	A2LFAT1G03790	A2MF1AT1G03790	-
AT1G03800	AKBr1	A	Rsa10012469	-	-	BniB06g046940.2N.1	-	-	BolC05g002120.2J	-	-	BraA10g002320.3.1C	-	-	A1LFAT1G03800	-	-	A2LFAT1G03800	-	-
AT1G03810	AKBr1	A	Rsa10012467	-	-	BniB06g046930.2N.1	-	-	BolC05g002130.2J	-	-	BraA10g002340.3.1C	-	-	A1LFAT1G03810	-	-	A2LFAT1G03810	-	-
AT1G03820	AKBr1	A	Rsa10012466	Rsa10041491	-	BniB06g046920.2N.1	BniB03g000590.2N.1	-	BolC05g002140.2J	BolC08g000730.2J	-	BraA10g002350.3.1C	BraA08g035520.3.1C	-	A1LFAT1G03820	A1MF1AT1G03820	-	A2LFAT1G03820	A2MF1AT1G03820	-
AT1G03830	AKBr1	A	-	Rsa10041485	-	-	BniB03g000600.2N.1	-	-	BolC08g000740.2J	-	-	BraA08g035500.3.1C	-	-	A1MF1AT1G03830	-	-	A2MF1AT1G03830	-
AT1G03840	AKBr1	A	Rsa10012465	-	-	BniB06g045950.2N.1	-	BniB02g001370.2N.1	BolC05g002150.2J	-	BolC08g059620.2J	BraA10g002370.3.1C	-	BraA09g066120.3.1C	A1LFAT1G03840	-	A1MF2AT1G03840	A2LFAT1G03840	-	A2MF2AT1G03840
AT1G03850	AKBr1	A	Rsa10012464	Rsa10041484	Rsa10002904	BniB06g046900.2N.1	-	BniB02g001380.2N.1	BolC05g002170.2J	-	BolC08g059610.2J	BraA10g002390.3.1C	-	BraA09g066110.3.1C	A1LFAT1G03850	A1MF1AT1G03850	A1MF2AT1G03850	A2LFAT1G03850	-	A2MF2AT1G03850
AT1G03860	AKBr1	A	Rsa10012463	Rsa10041483	Rsa10002903	BniB06g046880.2N.1	BniB03g000610.2N.1	BniB02g001390.2N.1	BolC05g002180.2J	BolC08g000750.2J	BolC08g059600.2J	BraA10g002400.3.1C	BraA08g035490.3.1C	BraA09g066100.3.1C	A1LFAT1G03860	A1MF1AT1G03860	A1MF2AT1G03860	A2LFAT1G03860	A2MF1AT1G03860	A2MF2AT1G03860
AT1G03870	AKBr1	A	Rsa10012462	-	-	-	-	-	-	-	-	BraA10g002410.3.1C	-	-	A1LFAT1G03870	-	-	A2LFAT1G03870	-	-
AT1G03880	AKBr1	A	Rsa10012461	-	Rsa10002902	BniB06g046870.2N.1	-	BniB02g001400.2N.1	BolC05g002190.2J	-	BolC08g059580.2J	BraA10g002420.3.1C	-	BraA09g066090.3.1C	A1LFAT1G03880	-	A1MF2AT1G03880	A2LFAT1G03880	-	A2MF2AT1G03880
AT1G03900	AKBr1	A	Rsa10012459	Rsa10041481	-	BniB06g046850.2N.1	-	-	BolC05g002210.2J	BolC08g000770.2J	-	BraA10g002440.3.1C	BraA08g035470.3.1C	-	A1LFAT1G03900	A1MF1AT1G03900	-	A2LFAT1G03900	A2MF1AT1G03900	-
AT1G03905	AKBr1	A	-	Rsa10041480	-	-	BniB03g000620.2N.1	-	-	BolC08g000780.2J	-	-	BraA08g035460.3.1C	-	-	A1MF1AT1G03905	-	-	A2MF1AT1G03905	-
AT1G03910	AKBr1	A	Rsa10012458	-	Rsa10002900	BniB06g046830.2N.1	-	BniB02g001430.2N.1	BolC05g002220.2J	-	BolC08g059570.2J	BraA10g002450.3.1C	-	BraA09g066080.3.1C	A1LFAT1G03910	-	A1MF2AT1G03910	A2LFAT1G03910	-	A2MF2AT1G03910
AT1G03920	AKBr1	A	Rsa10012457	-	-	BniB06g046820.2N.1	-	-	BolC05g002230.2J	-	-	BraA10g002460.3.1C	-	-	A1LFAT1G03920	-	-	A2LFAT1G03920	-	-
AT1G03930	AKBr1	A	-	-	Rsa10002899	-	-	BniB02g001440.2N.1	-	-	BolC08g059560.2J	-	-	BraA09g066070.3.1C	-	-	A1MF2AT1G03930	-	-	A2MF2AT1G03930
AT1G03940	AKBr1	A	-	Rsa10041478	-	-	BniB03g000630.2N.1	-	-	BolC08g000800.2J	-	-	BraA08g035450.3.1C	-	-	A1MF1AT1G03940	-	-	A2MF1AT1G03940	-
AT1G03950	AKBr1	A	Rsa10012454	Rsa10041477	-	BniB06g046800.2N.1	BniB03g000660.2N.1	-	BolC05g002250.2J	-	-	BraA10g002480.3.1C	BraA08g035420.3.1C	-	A1LFAT1G03950	A1MF1AT1G03950	-	A2LFAT1G03950	A2MF1AT1G03950	-
AT1G03960	AKBr1	A	-	Rsa10041476	-	-	BniB03g000670.2N.1	-	-	BolC08g000810.2J	-	-	BraA08g035430.3.1C	-	-	A1MF1AT1G03960	-	-	A2MF1AT1G03960	-
AT1G03970	AKBr1	A	Rsa10012453	-	-	BniB06g046790.2N.1	-	-	BolC05g002260.2J	-	-	BraA10g002490.3.1C	-	-	A1LFAT1G03970	-	-	A2LFAT1G03970	-	-
AT1G03980	AKBr1	A	-	-	Rsa10002898	-	-	BniB02g001450.2N.1	-	-	BolC08g059550.2J	-	-	BraA09g066060.3.1C	-	-	A1MF2AT1G03980	-	-	A2MF2AT1G03980
AT1G03982	AKBr1	A	Rsa10012452	-	Rsa10002897	BniB06g046780.2N.1	-	BniB02g001460.2N.1	BolC05g002270.2J	-	-	BraA10g002500.3.1C	-	BraA09g066050.3.1C	A1LFAT1G03982	-	A1MF2AT1G03982	A2LFAT1G03982	-	A2MF2AT1G03982
AT1G03990	AKBr1	A	Rsa10012451	-	-	BniB06g046770.2N.1	-	-	BolC05g002280.2J	-	-	BraA10g002510.3.1C	-	-	A1LFAT1G03990	-	-	A2LFAT1G03990	-	-
AT1G04000	AKBr1	A	-	-	Rsa10002896	BniB06g046760.2N.1	-	BniB02g001470.2N.1	BolC05g002290.2J	-	BolC08g059540.2J	BraA10g002520.3.1C	-	BraA09g066040.3.1C	A1LFAT1G04000	-	A1MF2AT1G04000	A2LFAT1G04000	-	A2MF2AT1G04000
AT1G04010	AKBr1	A	Rsa10012450	-	Rsa10002895	BniB06g046750.2N.1	-	BniB02g001480.2N.1	BolC05g002300.2J	-	BolC08g059530.2J	BraA10g002530.3.1C	-	BraA09g066030.3.1C	A1LFAT1G04010	-	A1MF2AT1G04010	A2LFAT1G04010	-	A2MF2AT1G04010
AT1G04020	AKBr1	A	-	Rsa10041475	Rsa10002894	-	BniB03g000680.2N.1	BniB02g001490.2N.1	-	-	BolC08g059510.2J	-	-	BraA09g066020.3.1C	-	A1MF1AT1G04020	A1MF2AT1G04020	-	-	A2MF2AT1G04020
AT1G04070	AKBr1	A	Rsa10012449	-	-	BniB06g046740.2N.1	-	-	BolC05g002310.2J	-	-	BraA10g002540.3.1C	-	-	A1LFAT1G04070	-	-	A2LFAT1G04070	-	-
AT1G04080	AKBr1	A	Rsa10012448	Rsa10041474	-	BniB06g046730.2N.1	BniB03g000700.2N.1	-	BolC05g002320.2J	BolC08g000840.2J	BolC08g059340.2J	BraA10g002550.3.1C	BraA08g035400.3.1C	-	A1LFAT1G04080	A1MF1AT1G04080	A1MF2AT1G04080	A2LFAT1G04080	A2MF1AT1G04080	A2MF2AT1G04080
AT1G04090	AKBr1	A	Rsa10012447	-	-	-	-	-	BolC05g002330.2J	-	-	BraA10g002560.3.1C	-	-	A1LFAT1G04090	-	-	A2LFAT1G04090	-	-
AT1G04110	AKBr1	A	Rsa10012446	-	-	BniB06g046710.2N.1	-	-	BolC05g002350.2J	-	-	BraA10g002580.3.1C	-	-	A1LFAT1G04110	-	-	A2LFAT1G04110	-	-
AT1G04120	AKBr1	A	Rsa10012445	-	-	BniB06g046700.2N.1	-	-	BolC05g002360.2J	-	-	BraA10g002610.3.1C	-	-	A1LFAT1G04120	-	-	A2LFAT1G04120	-	-
AT1G04140	AKBr1	A	-	Rsa10041473	-	-	BniB03g000710.2N.1	BniB02g001530.2N.1	-	BolC08g000850.2J	BolC08g059470.2J	-	BraA08g035390.3.1C	BraA09g065980.3.1C	-	A1MF1AT1G04140	A1MF2AT1G04140	-	A2MF1AT1G04140	A2MF2AT1G04140
AT1G04150	AKBr1	A	-	-	Rsa10002892	-	-	BniB02g001540.2N.1	-	-	BolC08g059460.2J	-	-	BraA09g065970.3.1C	-	-	A1MF2AT1G04150	-	-	A2MF2AT1G04150
AT1G04160	AKBr1	A	-	-	Rsa10020020	-	-	BniB02g001550.2N.1	-	-	BolC08g059450.2J	-	-	BraA09g065960.3.1C	-	-	A1MF2AT1G04160	-	-	A2MF2AT1G04160
AT1G04170	AKBr1	A	Rsa10012444	Rsa10041472	Rsa10002889	BniB06g046690.2N.1	BniB03g000720.2N.1	BniB02g001560.2N.1	BolC05g002370.2J	BolC08g000860.2J	-	BraA10g002620.3.1C	BraA08g035380.3.1C	BraA09g065950.3.1C	A1LFAT1G04170	A1MF1AT1G04170	A1MF2AT1G04170	A2LFAT1G04170	A2MF1AT1G04170	A2MF2AT1G04170
AT1G04180	AKBr1	A	Rsa10012443	-	Rsa10002888	BniB06g046680.2N.1	-	BniB02g001570.2N.1	BolC05g002380.2J	-	BolC08g059440.2J	BraA10g002650.3.1C	-	BraA09g065940.3.1C	A1LFAT1G04180	-	A1MF2AT1G04180	A2LFAT1G04180	-	A2MF2AT1G04180
AT1G04190	AKBr1	A	-	Rsa10041470	Rsa10002887	-	BniB03g000730.2N.1	BniB02g001580.2N.1	-	-	-	-	BraA08g035370.3.1C	-	-	A1MF1AT1G04190	A1MF2AT1G04190	-	A2MF1AT1G04190	-
AT1G04210	AKBr1	A	Rsa10012442	-	Rsa10002885	BniB06g046660.2N.1	-	BniB02g001590.2N.1	BolC05g002400.2J	-	BolC08g059420.2J	BraA10g002670.3.1C	-	BraA09g065930.3.1C	A1LFAT1G04210	-	A1MF2AT1G04210	A2LFAT1G04210	-	A2MF2AT1G04210
AT1G04220	AKBr1	A	Rsa10012441	Rsa10041469	-	BniB06g046650.2N.1	-	-	BolC05g002410.2J	BolC03g000080.2J	-	BraA10g002680.3.1C	BraA08g035350.3.1C	-	A1LFAT1G04220	A1MF1AT1G04220	-	A2LFAT1G04220	A2MF1AT1G04220	-
AT1G04240	AKBr1	A	Rsa10012439	Rsa10041468	Rsa10002883	BniB06g046620.2N.1	BniB03g000750.2N.1	BniB02g001600.2N.1	BolC05g002420.2J	BolC08g000920.2J	BolC08g059400.2J	BraA10g002690.3.1C	BraA08g035340.3.1C	BraA09g065910.3.1C	A1LFAT1G04240	A1MF1AT1G04240	A1MF2AT1G04240	A2LFAT1G04240	A2MF1AT1G04240	A2MF2AT1G04240
AT1G04260	AKBr1	A	-	Rsa10041467	Rsa10020064	-	BniB03g000760.2N.1	BniB02g001620.2N.1	-	BolC08g000950.2J	-	-	BraA08g035330.3.1C	-	-	A1MF1AT1G04260	A1MF2AT1G04260	-	A2MF1AT1G04260	-
AT1G04270	AKBr1	A	Rsa10012437	Rsa10041466	Rsa10020063	BniB06g046600.2N.1	-	BniB02g001630.2N.1	BolC05g002440.2J	-	BolC08g059390.2J	BraA10g002710.3.1C	-	BraA09g065900.3.1C	A1LFAT1G04270	A1MF1AT1G04270	A1MF2AT1G04270	A2LFAT1G04270	-	A2MF2AT1G04270
AT1G04280	AKBr1	A	Rsa10012436	Rsa10041465	-	BniB06g046590.2N.1	BniB03g000770.2N.1	-	BolC05g002450.2J	BolC08g000960.2J	-	BraA10g002720.3.1C	BraA08g035320.3.1C	-	A1LFAT1G04280	A1MF1AT1G04280	-	A2LFAT1G04280	A2MF1AT1G04280	-
AT1G04290	AKBr1	A	-	Rsa10041464	-	BniB06g046580.2N.1	BniB03g000780.2N.1	-	BolC05g002460.2J	BolC08g000970.2J	-	BraA10g002730.3.1C	-	-	A1LFAT1G04290	A1MF1AT1G04290	-	A2LFAT1G04290	A2MF1AT1G04290	-
AT1G04300	AKBr1	A	Rsa10012435	Rsa10041462	Rsa10020061	BniB06g046570.2N.1	BniB03g000800.2N.1	BniB02g001650.2N.1	BolC05g002470.2J	BolC08g000980.2J	BolC08g059380.2J	BraA10g002740.3.1C	BraA08g035310.3.1C	BraA09g065890.3.1C	A1LFAT1G04300	A1MF1AT1G04300	A1MF2AT1G04300	A2LFAT1G04300	A2MF1AT1G04300	A2MF2AT1G04300
AT1G04310	AKBr1	A	Rsa10012434	-	-	BniB06g046560.2N.1	-	-	BolC05g002480.2J	-	-	BraA10g002750.3.1C	-	-	A1LFAT1G04310	-	-	A2LFAT1G04310	-	-
AT1G04340	AKBr1	A	Rsa10017344	Rsa10041461	-	BniB06g046540.2N.1	BniB03g000820.2N.1	-	BolC05g002500.2J	BolC08g001000.2J	-	BraA10g002770.3.1C	BraA08g035300.3.1C	-	A1LFAT1G04340	A1MF1AT1G04340	-	A2LFAT1G04340	A2MF1AT1G04340	-
AT1G04350	AKBr1	A	Rsa10017347	-	-	BniB06g046520.2N.1	-	BniB02g001690.2N.1	BolC05g002510.2J	-	BolC08g059330.2J	BraA10g002780.3.1C	-	BraA09g065870.3.1C	A1LFAT1G04350	-	A1MF2AT1G04350	A2LFAT1G04350	-	A2MF2AT1G04350
AT1G04360	AKBr1	A	Rsa10000801	-	Rsa10020056	BniB06g046510.2N.1	-	BniB02g001700.2N.1	BolC05g002530.2J	-	BolC08g059320.2J	BraA10g002800.3.1C	-	BraA09g065860.3.1C	A1LFAT1G04360	-	A1MF2AT1G04360	A2LFAT1G04360	-	A2MF2AT1G04360
AT1G04370	AKBr1	A	Rsa10017348	-	Rsa10020054	BniB06g046500.2N.1	-	BniB02g001710.2N.1	BolC05g002540.2J	-	BolC08g059310.2J	BraA10g002820.3.1C	-	BraA09g065850.3.1C	A1LFAT1G04370	-	A1MF2AT1G04370	A2LFAT1G04370	-	A2MF2AT1G04370
AT1G04380	AKBr1	A	-	Rsa10041458	-	BniB06g046490.2N.1	BniB03g000830.2N.1	-	BolC05g002560.2J	BolC08g001030.2J	-	BraA10g002830.3.1C	BraA08g035280.3.1C	-	A1LFAT1G04380	A1MF1AT1G04380	-	A2LFAT1G04380	A2MF1AT1G04380	-
AT1G04390	AKBr1	A	Rsa10017353	-	-	BniB06g046480.2N.1	-	-	BolC05g002570.2J	-	-	BraA10g002840.3.1C	-	-	A1LFAT1G04390	-	-	A2LFAT1G04390	-	-
AT1G04400	AKBr1	A	Rsa10017354	Rsa10041457	-	-	BniB03g000850.2N.1	-	BolC05g002580.2J	BolC08g001060.2J	-	BraA10g002850.3.1C	BraA08g035270.3.1C	-	A1LFAT1G04400	A1MF1AT1G04400	-	A2LFAT1G04400	A2MF1AT1G04400	-
AT1G04410	AKBr1	A	Rsa10017355	Rsa10041456	-	BniB06g046470.2N.1	BniB03g000860.2N.1	-	BolC05g002590.2J	BolC08g001070.2J	-	BraA10g002860.3.1C	BraA08g035260.3.1C	-	A1LFAT1G04410	A1MF1AT1G04410	-	A2LFAT1G04410	A2MF1AT1G04410	-
AT1G04420	AKBr1	A	Rsa10017356	-	-	BniB06g046460.2N.1	-	-	BolC05g002600.2J	-	-	BraA10g002870.3.1C	-	-	A1LFAT1G04420	-	-	A2LFAT1G04420	-	-
AT1G04430	AKBr1	A	Rsa10017357	Rsa10041455	-	BniB06g046450.2N.1	BniB03g000880.2N.1	-	BolC05g002610.2J	BolC08g001100.2J	-	BraA10g002880.3.1C	BraA08g035250.3.1C	-	A1LFAT1G04430	A1MF1AT1G04430	-	A2LFAT1G04430	A2MF1AT1G04430	-
AT1G04440	AKBr1	A	Rsa10017358	-	-	BniB06g046440.2N.1	-	-	BolC05g002620.2J	-	-	BraA10g002890.3.1C	-	-	A1LFAT1G04440	-	-	A2LFAT1G04440	-	-
AT1G04445	AKBr1	A	Rsa10017359	Rsa10041454	Rsa10020052	BniB06g046430.2N.1	-	BniB02g001730.2N.1	-	BolC08g001110.2J	-	-	BraA08g035240.3.1C	BraA09g065820.3.1C	A1LFAT1G04445	A1MF1AT1G04445	A1MF2AT1G04445	-	A2MF1AT1G04445	A2MF2AT1G04445
AT1G04450	AKBr1	A	-	Rsa10041453	Rsa10020051	-	BniB03g000890.2N.1	BniB02g001820.2N.1	-	BolC08g001120.2J	BolC08g059280.2J	-	BraA08g035230.3.1C	BraA09g065810.3.1C	-	A1MF1AT1G04450	A1MF2AT1G04450	-	A2MF1AT1G04450	A2MF2AT1G04450
AT1G04470	AKBr1	A	Rsa10017360	-	Rsa10020050	BniB06g046410.2N.1	-	BniB02g001830.2N.1	BolC05g002630.2J	-	BolC08g059270.2J	BraA10g002900.3.1C	-	BraA09g065800.3.1C	A1LFAT1G04470	-	A1MF2AT1G04470	A2LFAT1G04470	-	A2MF2AT1G04470
AT1G04480	AKBr1	A	-	Rsa10041452	Rsa10020049	BniB06g046400.2N.1	BniB03g000900.2N.1	BniB02g001840.2N.1	BolC05g002640.2J	BolC08g001130.2J	BolC08g059260.2J	BraA10g002910.3.1C	BraA08g035220.3.1C	BraA09g065790.3.1C	A1LFAT1G04480	A1MF1AT1G04480	A1MF2AT1G04480	A2LFAT1G04480	A2MF1AT1G04480	A2MF2AT1G04480
AT1G04490	AKBr1	A	Rsa10017361	-	-	BniB06g046390.2N.1	-	-	BolC05g002650.2J	-	-	BraA10g002920.3.1C	-	-	A1LFAT1G04490	-	-	A2LFAT1G04490	-	-
AT1G04500	AKBr1	A	Rsa10017362	Rsa10041451	-	BniB06g046380.2N.1	BniB03g000910.2N.1	-	BolC05g002660.2J	BolC08g001140.2J	-	BraA10g002950.3.1C	BraA08g035210.3.1C	-	A1LFAT1G04500	A1MF1AT1G04500	-	A2LFAT1G04500	A2MF1AT1G04500	-
AT1G04510	AKBr1	A	Rsa10017363	Rsa10041449	-	BniB06g046370.2N.1	BniB03g000920.2N.1	-	BolC05g002670.2J	BolC08g001150.2J	-	BraA10g002960.3.1C	BraA08g035190.3.1C	-	A1LFAT1G04510	A1MF1AT1G04510	-	A2LFAT1G04510	A2MF1AT1G04510	-
AT1G04520	AKBr1	A	Rsa10017364	-	-	BniB06g046360.2N.1	-	-	BolC05g002680.2J	-	-	BraA10g002970.3.1C	-	-	A1LFAT1G04520	-	-	A2LFAT1G04520	-	-
AT1G04530	AKBr1	A	Rsa10017365	-	Rsa10020048	BniB06g046350.2N.1	-	BniB02g001850.2N.1	BolC05g002690.2J	-	BolC08g059240.2J	BraA10g002980.3.1C	-	-	A1LFAT1G04530	-	A1MF2AT1G04530	A2LFAT1G04530	-	A2MF2AT1G04530
AT1G04540	AKBr1	A	Rsa10017366	-	Rsa10020047	BniB06g046340.2N.1	-	BniB02g001860.2N.1	BolC05g002700.2J	-	BolC08g059230.2J	BraA10g003000.3.1C	-	BraA09g065770.3.1C	A1LFAT1G04540	-	A1MF2AT1G04540	A2LFAT1G04540	-	A2MF2AT1G04540
AT1G04550	AKBr1	A	Rsa10017367	-	Rsa10020046	BniB06g046330.2N.1	-	BniB02g001870.2N.1	BolC05g002710.2J	-	BolC08g059210.2J	BraA10g003010.3.1C	-	BraA09g065750.3.1C	A1LFAT1G04550	-	A1MF2AT1G04550	A2LFAT1G04550	-	A2MF2AT1G04550
AT1G04555	AKBr1	A	Rsa10017368	-	-	BniB06g046320.2N.1	-	-	-	-	-	BraA10g003020.3.1C	-	-	A1LFAT1G04555	-	-	A2LFAT1G04555	-	-
AT1G04560	AKBr1	A	Rsa10017369	-	-	BniB06g046310.2N.1	BniB03g000960.2N.1	BniB02g001880.2N.1	BolC05g002720.2J	-	BolC08g059200.2J	BraA10g003030.3.1C	-	BraA09g065740.3.1C	A1LFAT1G04560	A1MF1AT1G04560	A1MF2AT1G04560	A2LFAT1G04560	-	A2MF2AT1G04560
AT1G04570	AKBr1	A	Rsa10017370	-	-	BniB06g046300.2N.1	-	-	BolC05g002730.2J	-	-	BraA10g003040.3.1C	-	-	A1LFAT1G04570	-	-	A2LFAT1G04570	-	-
AT1G04580	AKBr1	A	Rsa10017371	-	-	BniB06g046290.2N.1	-	-	BolC05g002740.2J	-	-	BraA10g003050.3.1C	-	-	A1LFAT1G04580	-	-	A2LFAT1G04580	-	-
AT1G04590	AKBr1	A	Rsa10017373	-	Rsa10020045	BniB06g046270.2N.1	-	BniB02g001890.2N.1	BolC05g002750.2J	-	BolC08g059190.2J	BraA10g003060.3.1C	-	BraA09g065730.3.1C	A1LFAT1G04590	-	A1MF2AT1G04590	A2LFAT1G04590	-	A2MF2AT1G04590
AT1G04600	AKBr1	A	-	Rsa10041446	-	-	BniB03g000970.2N.1	-	-	BolC08g001190.2J	-	-	BraA08g035180.3.1C	-	-	A1MF1AT1G04600	-	-	A2MF1AT1G04600	-
AT1G04610	AKBr1	A	Rsa10017375	-	Rsa10020042	BniB06g046240.2N.1	-	BniB02g001900.2N.1	BolC05g002760.2J	-	BolC08g059180.2J	BraA10g003080.3.1C	-	BraA09g065710.3.1C	A1LFAT1G04610	-	A1MF2AT1G04610	A2LFAT1G04610	-	A2MF2AT1G04610
AT1G04620	AKBr1	A	Rsa10017376	-	-	BniB06g046230.2N.1	-	-	BolC05g002770.2J	-	-	BraA10g003090.3.1C	-	-	A1LFAT1G04620	-	-	A2LFAT1G04620	-	-
AT1G04630	AKBr1	A	Rsa10017377	Rsa10041445	-	BniB06g046220.2N.1	BniB03g000980.2N.1	-	BolC05g002780.2J	BolC08g001210.2J	BolC08g059170.2J	BraA10g003100.3.1C	BraA08g035170.3.1C	BraA09g065700.3.1C	A1LFAT1G04630	A1MF1AT1G04630	A1MF2AT1G04630	A2LFAT1G04630	A2MF1AT1G04630	A2MF2AT1G04630
AT1G04640	AKBr1	A	Rsa10017378	-	-	BniB06g046200.2N.1	-	-	BolC05g002790.2J	BolC08g001230.2J	-	BraA10g003110.3.1C	BraA08g035150.3.1C	-	A1LFAT1G04640	A1MF1AT1G04640	-	A2LFAT1G04640	A2MF1AT1G04640	-
AT1G04650	AKBr1	A	Rsa10017379	Rsa10041444	-	BniB06g046190.2N.1	BniB03g001000.2N.1	-	BolC05g002800.2J	BolC08g001220.2J	-	BraA10g003120.3.1C	BraA08g035130.3.1C	-	A1LFAT1G04650	A1MF1AT1G04650	-	A2LFAT1G04650	A2MF1AT1G04650	-
AT1G04660	AKBr1	A	Rsa10017380	Rsa10041443	Rsa10020041	-	BniB03g001010.2N.1	BniB02g001920.2N.1	BolC05g002810.2J	BolC08g001360.2J	BolC08g059150.2J	-	BraA08g035120.3.1C	BraA09g065680.3.1C	A1LFAT1G04660	A1MF1AT1G04660	A1MF2AT1G04660	A2LFAT1G04660	A2MF1AT1G04660	A2MF2AT1G04660
AT1G04670	AKBr1	A	Rsa10017381	-	Rsa10020040	BniB06g046170.2N.1	-	BniB02g001930.2N.1	BolC05g002820.2J	-	BolC08g059140.2J	BraA10g003140.3.1C	-	BraA09g065670.3.1C	A1LFAT1G04670	-	A1MF2AT1G04670	A2LFAT1G04670	-	A2MF2AT1G04670
AT1G04680	AKBr1	A	Rsa10017382	Rsa10041442	Rsa10020039	BniB06g046160.2N.1	BniB03g001020.2N.1	BniB02g001940.2N.1	BolC05g002830.2J	BolC08g001370.2J	BolC08g059130.2J	BraA10g003150.3.1C	BraA08g035110.3.1C	BraA09g065660.3.1C	A1LFAT1G04680	A1MF1AT1G04680	A1MF2AT1G04680	A2LFAT1G04680	A2MF1AT1G04680	A2MF2AT1G04680
AT1G04690	AKBr1	A	Rsa10017383	Rsa10041441	-	BniB06g046150.2N.1	BniB03g001030.2N.1	-	BolC05g002840.2J	BolC08g001380.2J	-	BraA10g003160.3.1C	BraA08g035100.3.1C	-	A1LFAT1G04690	A1MF1AT1G04690	-	A2LFAT1G04690	A2MF1AT1G04690	-
AT1G04700	AKBr1	A	Rsa10017384	-	-	BniB06g046140.2N.1	-	-	BolC05g002850.2J	-	-	BraA10g003170.3.1C	-	-	A1LFAT1G04700	-	-	A2LFAT1G04700	-	-
AT1G04730	AKBr1	A	Rsa10017385	-	-	BniB06g046130.2N.1	-	-	BolC05g002860.2J	BolC08g001420.2J	-	BraA10g003180.3.1C	BraA08g035070.3.1C	-	A1LFAT1G04730	A1MF1AT1G04730	-	A2LFAT1G04730	A2MF1AT1G04730	-
AT1G04750	AKBr1	A	Rsa10017386	Rsa10041439	Rsa10020036	BniB06g046120.2N.1	BniB03g001060.2N.1	BniB02g001970.2N.1	BolC05g002880.2J	BolC08g001430.2J	BolC08g059120.2J	BraA10g003190.3.1C	BraA08g035060.3.1C	BraA09g065650.3.1C	A1LFAT1G04750	A1MF1AT1G04750	A1MF2AT1G04750	A2LFAT1G04750	A2MF1AT1G04750	A2MF2AT1G04750
AT1G04770	AKBr1	A	Rsa10017387	Rsa10041438	-	BniB06g046090.2N.1	BniB03g001070.2N.1	-	BolC05g002890.2J	BolC08g001460.2J	-	BraA10g003200.3.1C	BraA08g035050.3.1C	-	A1LFAT1G04770	A1MF1AT1G04770	-	A2LFAT1G04770	A2MF1AT1G04770	-
AT1G04780	AKBr1	A	Rsa10017388	Rsa10041437	-	BniB06g046070.2N.1	BniB03g001080.2N.1	-	BolC05g002910.2J	BolC08g001470.2J	-	BraA10g003240.3.1C	BraA08g035040.3.1C	-	A1LFAT1G04780	A1MF1AT1G04780	-	A2LFAT1G04780	A2MF1AT1G04780	-
AT1G04790	AKBr1	A	Rsa10017389	-	-	BniB06g046060.2N.1	-	-	BolC05g002920.2J	-	-	BraA10g003250.3.1C	-	-	A1LFAT1G04790	-	-	A2LFAT1G04790	-	-
AT1G04830	AKBr1	A	-	Rsa10041436	-	BniB06g045900.2N.1	-	-	BolC05g002940.2J	BolC08g001480.2J	-	BraA10g003270.3.1C	BraA08g035030.3.1C	-	A1LFAT1G04830	A1MF1AT1G04830	-	A2LFAT1G04830	A2MF1AT1G04830	-
AT1G04840	AKBr1	A	Rsa10017392	-	-	BniB06g045890.2N.1	-	-	BolC05g002960.2J	-	-	BraA10g003330.3.1C	-	-	A1LFAT1G04840	-	-	A2LFAT1G04840	-	-
AT1G04850	AKBr1	A	-	Rsa10041435	-	-	BniB03g001090.2N.1	-	-	BolC08g001490.2J	-	-	BraA08g035020.3.1C	-	-	A1MF1AT1G04850	-	-	A2MF1AT1G04850	-
AT1G04860	AKBr1	A	-	Rsa10041434	Rsa10020035	-	BniB03g001100.2N.1	BniB02g001980.2N.1	-	BolC08g001500.2J	BolC08g059100.2J	-	BraA08g035010.3.1C	BraA09g065640.3.1C	-	A1MF1AT1G04860	A1MF2AT1G04860	-	A2MF1AT1G04860	A2MF2AT1G04860
AT1G04880	AKBr1	A	Rsa10017393	Rsa10041433	Rsa10020034	BniB06g045880.2N.1	BniB03g001110.2N.1	BniB02g001990.2N.1	BolC05g002980.2J	BolC08g001510.2J	BolC08g059090.2J	BraA10g003360.3.1C	BraA08g035000.3.1C	BraA09g065630.3.1C	A1LFAT1G04880	A1MF1AT1G04880	A1MF2AT1G04880	A2LFAT1G04880	A2MF1AT1G04880	A2MF2AT1G04880
AT1G04890	AKBr1	A	Rsa10017394	-	-	BniB06g045870.2N.1	-	-	BolC05g002990.2J	-	-	BraA10g003380.3.1C	-	-	A1LFAT1G04890	-	-	A2LFAT1G04890	-	-
AT1G04900	AKBr1	A	Rsa10017395	-	-	BniB06g045850.2N.1	-	-	BolC05g003000.2J	-	-	BraA10g003400.3.1C	-	-	A1LFAT1G04900	-	-	A2LFAT1G04900	-	-
AT1G04920	AKBr1	A	Rsa10017396	-	-	BniB06g045830.2N.1	-	-	BolC05g003020.2J	-	-	BraA10g003420.3.1C	-	-	A1LFAT1G04920	-	-	A2LFAT1G04920	-	-
AT1G04930	AKBr1	A	Rsa10017397	-	-	BniB06g045820.2N.1	-	-	BolC05g003030.2J	-	-	BraA10g003430.3.1C	-	-	A1LFAT1G04930	-	-	A2LFAT1G04930	-	-
AT1G04940	AKBr1	A	-	-	Rsa10020015	BniB06g045810.2N.1	-	BniB02g002020.2N.1	BolC05g003040.2J	-	BolC08g059010.2J	BraA10g003440.3.1C	-	BraA09g065550.3.1C	A1LFAT1G04940	-	A1MF2AT1G04940	A2LFAT1G04940	-	A2MF2AT1G04940
AT1G04945	AKBr1	A	-	Rsa10041430	-	-	BniB03g001140.2N.1	-	-	BolC08g001550.2J	-	-	BraA08g034970.3.1C	-	-	A1MF1AT1G04945	-	-	A2MF1AT1G04945	-
AT1G04950	AKBr1	A	Rsa10017398	Rsa10041427	-	BniB06g045800.2N.1	BniB03g001150.2N.1	-	BolC05g003050.2J	BolC08g001560.2J	-	BraA10g003450.3.1C	BraA08g034960.3.1C	-	A1LFAT1G04950	A1MF1AT1G04950	-	A2LFAT1G04950	A2MF1AT1G04950	-
AT1G04970	AKBr1	A	Rsa10017399	-	-	BniB06g045760.2N.1	-	-	BolC05g003080.2J	-	-	BraA10g003480.3.1C	-	-	A1LFAT1G04970	-	-	A2LFAT1G04970	-	-
AT1G04980	AKBr1	A	Rsa10017400	-	-	BniB06g045750.2N.1	-	-	BolC05g003090.2J	-	-	BraA10g003510.3.1C	-	-	A1LFAT1G04980	-	-	A2LFAT1G04980	-	-
AT1G04985	AKBr1	A	-	Rsa10041426	-	-	BniB03g001160.2N.1	-	-	BolC08g001570.2J	-	-	-	-	-	A1MF1AT1G04985	-	-	A2MF1AT1G04985	-
AT1G04990	AKBr1	A	-	Rsa10041425	-	BniB06g045730.2N.1	BniB03g001170.2N.1	-	BolC05g003100.2J	-	-	BraA10g003520.3.1C	-	-	A1LFAT1G04990	A1MF1AT1G04990	-	A2LFAT1G04990	-	-
AT1G05000	AKBr1	A	Rsa10017403	-	-	BniB06g045700.2N.1	-	-	BolC05g003110.2J	-	-	BraA10g003550.3.1C	-	-	A1LFAT1G05000	-	-	A2LFAT1G05000	-	-
AT1G05010	AKBr1	A	Rsa10017404	-	-	BniB06g045690.2N.1	-	-	BolC05g003120.2J	-	-	BraA10g003560.3.1C	-	-	A1LFAT1G05010	-	-	A2LFAT1G05010	-	-
AT1G05020	AKBr1	A	Rsa10017405	Rsa10041424	-	BniB06g045680.2N.1	BniB03g001180.2N.1	-	BolC05g003140.2J	BolC08g001580.2J	-	BraA10g003570.3.1C	BraA08g034950.3.1C	-	A1LFAT1G05020	A1MF1AT1G05020	-	A2LFAT1G05020	A2MF1AT1G05020	-
AT1G05040	AKBr1	A	Rsa10017407	-	-	BniB06g045650.2N.1	-	-	BolC05g003170.2J	-	-	BraA10g003610.3.1C	-	-	A1LFAT1G05040	-	-	A2LFAT1G05040	-	-
AT1G05055	AKBr1	A	-	Rsa10041423	-	BniB06g045630.2N.1	BniB03g001200.2N.1	-	BolC05g003160.2J	BolC08g001620.2J	-	-	BraA08g034920.3.1C	-	A1LFAT1G05055	A1MF1AT1G05055	-	A2LFAT1G05055	A2MF1AT1G05055	-
AT1G05065	AKBr1	A	-	-	Rsa10020014	BniB06g045610.2N.1	-	BniB02g002140.2N.1	-	-	-	-	-	-	A1LFAT1G05065	-	A1MF2AT1G05065	-	-	-
AT1G05090	AKBr1	A	Rsa10017410	Rsa10041421	-	BniB06g045590.2N.1	BniB03g001210.2N.1	-	BolC05g003200.2J	BolC08g001630.2J	-	BraA10g003640.3.1C	BraA08g034910.3.1C	-	A1LFAT1G05090	A1MF1AT1G05090	-	A2LFAT1G05090	A2MF1AT1G05090	-
AT1G05100	AKBr1	A	Rsa10017411	-	-	BniB06g045580.2N.1	-	-	BolC05g003210.2J	-	-	BraA10g003650.3.1C	-	-	A1LFAT1G05100	-	-	A2LFAT1G05100	-	-
AT1G05120	AKBr1	A	Rsa10017412	Rsa10041420	-	-	BniB03g001220.2N.1	-	BolC05g003220.2J	BolC08g001640.2J	-	BraA10g003660.3.1C	BraA08g034900.3.1C	-	A1LFAT1G05120	A1MF1AT1G05120	-	A2LFAT1G05120	A2MF1AT1G05120	-
AT1G05140	AKBr1	A	Rsa10017413	-	-	BniB06g045560.2N.1	-	-	BolC05g003270.2J	-	-	BraA10g003690.3.1C	-	-	A1LFAT1G05140	-	-	A2LFAT1G05140	-	-
AT1G05150	AKBr1	A	Rsa10017415	Rsa10041419	-	BniB06g045540.2N.1	BniB03g001250.2N.1	-	BolC05g003290.2J	BolC08g001660.2J	-	BraA10g003710.3.1C	-	-	A1LFAT1G05150	A1MF1AT1G05150	-	A2LFAT1G05150	A2MF1AT1G05150	-
AT1G05160	AKBr1	A	Rsa10017416	-	-	BniB06g045530.2N.1	-	-	BolC05g003300.2J	-	-	BraA10g003720.3.1C	-	-	A1LFAT1G05160	-	-	A2LFAT1G05160	-	-
AT1G05180	AKBr1	A	Rsa10017418	Rsa10041418	Rsa10020011	BniB06g045510.2N.1	BniB03g001260.2N.1	BniB02g002160.2N.1	BolC05g003320.2J	BolC08g001680.2J	BolC08g058980.2J	BraA10g003750.3.1C	BraA08g034890.3.1C	BraA09g065520.3.1C	A1LFAT1G05180	A1MF1AT1G05180	A1MF2AT1G05180	A2LFAT1G05180	A2MF1AT1G05180	A2MF2AT1G05180
AT1G05190	AKBr1	A	Rsa10017419	-	Rsa10020010	BniB06g045500.2N.1	-	-	BolC05g003330.2J	-	BolC08g058970.2J	BraA10g003760.3.1C	-	BraA09g065510.3.1C	A1LFAT1G05190	-	A1MF2AT1G05190	A2LFAT1G05190	-	A2MF2AT1G05190
AT1G05200	AKBr1	A	Rsa10017420	-	Rsa10020009	BniB06g045490.2N.1	-	BniB02g002180.2N.1	BolC05g003340.2J	-	BolC08g058950.2J	BraA10g003770.3.1C	-	BraA09g065500.3.1C	A1LFAT1G05200	-	A1MF2AT1G05200	A2LFAT1G05200	-	A2MF2AT1G05200
AT1G05205	AKBr1	A	Rsa10017421	-	-	BniB06g045480.2N.1	-	BniB02g002190.2N.1	BolC05g003350.2J	-	-	BraA10g003780.3.1C	-	-	A1LFAT1G05205	-	A1MF2AT1G05205	A2LFAT1G05205	-	-
AT1G05210	AKBr1	A	-	Rsa10041417	-	BniB06g045470.2N.1	BniB03g001270.2N.1	-	BolC05g003360.2J	BolC08g001720.2J	-	BraA10g003790.3.1C	BraA08g034880.3.1C	-	A1LFAT1G05210	A1MF1AT1G05210	-	A2LFAT1G05210	A2MF1AT1G05210	-
AT1G05230	AKBr1	A	Rsa10017422	-	Rsa10020008	BniB06g045460.2N.1	-	BniB02g002200.2N.1	BolC05g003370.2J	-	BolC08g058840.2J	BraA10g003800.3.1C	-	BraA09g065490.3.1C	A1LFAT1G05230	-	A1MF2AT1G05230	A2LFAT1G05230	-	A2MF2AT1G05230
AT1G05240	AKBr1	A	Rsa10017423	Rsa10041415	Rsa10020000	BniB06g045430.2N.1	BniB03g001280.2N.1	BniB02g002210.2N.1	BolC05g003380.2J	BolC08g001730.2J	BolC08g058800.2J	BraA10g003810.3.1C	BraA08g034860.3.1C	BraA09g065450.3.1C	A1LFAT1G05240	A1MF1AT1G05240	A1MF2AT1G05240	A2LFAT1G05240	A2MF1AT1G05240	A2MF2AT1G05240
AT1G05270	AKBr1	A	-	Rsa10041414	Rsa10019998	BniB06g045420.2N.1	BniB03g001300.2N.1	BniB02g002250.2N.1	BolC05g003420.2J	BolC08g001750.2J	BolC08g058780.2J	BraA10g003840.3.1C	BraA08g034850.3.1C	BraA09g065440.3.1C	A1LFAT1G05270	A1MF1AT1G05270	A1MF2AT1G05270	A2LFAT1G05270	A2MF1AT1G05270	A2MF2AT1G05270
AT1G05280	AKBr1	A	Rsa10017426	Rsa10041413	Rsa10019997	BniB06g045390.2N.1	BniB03g001310.2N.1	BniB02g002260.2N.1	BolC05g003430.2J	BolC08g001760.2J	BolC08g058760.2J	BraA10g003880.3.1C	BraA08g034830.3.1C	BraA09g065430.3.1C	A1LFAT1G05280	A1MF1AT1G05280	A1MF2AT1G05280	A2LFAT1G05280	A2MF1AT1G05280	A2MF2AT1G05280
AT1G05290	AKBr1	A	Rsa10017428	-	Rsa10019996	BniB06g045380.2N.1	-	BniB02g002270.2N.1	BolC05g003510.2J	-	BolC08g058750.2J	BraA10g003920.3.1C	-	BraA09g065420.3.1C	A1LFAT1G05290	-	A1MF2AT1G05290	A2LFAT1G05290	-	A2MF2AT1G05290
AT1G05291	AKBr1	A	Rsa10017429	-	-	BniB06g045300.2N.1	-	-	BolC05g003240.2J	-	-	BraA10g003670.3.1C	-	-	A1LFAT1G05291	-	-	A2LFAT1G05291	-	-
AT1G05300	AKBr1	A	Rsa10017430	-	-	BniB06g045290.2N.1	-	-	BolC05g003540.2J	-	-	BraA10g004000.3.1C	-	-	A1LFAT1G05300	-	-	A2LFAT1G05300	-	-
AT1G05310	AKBr1	A	-	-	Rsa10019993	BniB06g045240.2N.1	-	BniB02g002290.2N.1	BolC05g003560.2J	-	BolC08g058730.2J	BraA10g004020.3.1C	-	BraA09g065400.3.1C	A1LFAT1G05310	-	A1MF2AT1G05310	A2LFAT1G05310	-	A2MF2AT1G05310
AT1G05320	AKBr1	A	Rsa10017431	-	Rsa10019992	BniB06g045230.2N.1	-	BniB02g002300.2N.1	BolC05g003570.2J	-	BolC08g058720.2J	BraA10g004040.3.1C	-	BraA09g065390.3.1C	A1LFAT1G05320	-	A1MF2AT1G05320	A2LFAT1G05320	-	A2MF2AT1G05320
AT1G05330	AKBr1	A	Rsa10017432	-	-	BniB06g045220.2N.1	-	-	BolC05g003580.2J	-	-	-	-	-	A1LFAT1G05330	-	-	A2LFAT1G05330	-	-
AT1G05350	AKBr1	A	-	-	Rsa10019991	BniB06g045200.2N.1	-	BniB02g002320.2N.1	BolC05g003590.2J	-	BolC08g058710.2J	BraA10g004060.3.1C	-	BraA09g065380.3.1C	A1LFAT1G05350	-	A1MF2AT1G05350	A2LFAT1G05350	-	A2MF2AT1G05350
AT1G05360	AKBr1	A	-	-	Rsa10019990	-	-	BniB02g002330.2N.1	-	-	BolC08g058700.2J	-	-	BraA09g065370.3.1C	-	-	A1MF2AT1G05360	-	-	A2MF2AT1G05360
AT1G05370	AKBr1	A	Rsa10017435	-	Rsa10019989	BniB06g045190.2N.1	-	BniB02g002340.2N.1	BolC05g003600.2J	-	BolC08g058690.2J	BraA10g004080.3.1C	-	BraA09g065360.3.1C	A1LFAT1G05370	-	A1MF2AT1G05370	A2LFAT1G05370	-	A2MF2AT1G05370
AT1G05380	AKBr1	A	Rsa10017436	-	-	BniB06g045180.2N.1	-	-	BolC05g003610.2J	-	-	BraA10g004110.3.1C	-	-	A1LFAT1G05380	-	-	A2LFAT1G05380	-	-
AT1G05385	AKBr1	A	Rsa10017437	-	-	BniB06g045170.2N.1	-	-	BolC05g003620.2J	-	-	BraA10g004120.3.1C	-	-	A1LFAT1G05385	-	-	A2LFAT1G05385	-	-
AT1G05410	AKBr1	A	Rsa10017439	-	-	BniB06g045140.2N.1	-	-	BolC05g003640.2J	-	-	BraA10g004150.3.1C	-	-	A1LFAT1G05410	-	-	A2LFAT1G05410	-	-
AT1G05420	AKBr1	A	Rsa10017438	-	Rsa10019987	BniB06g045150.2N.1	-	BniB02g002350.2N.1	BolC05g003630.2J	-	BolC08g058680.2J	BraA10g004140.3.1C	-	BraA09g065350.3.1C	A1LFAT1G05420	-	A1MF2AT1G05420	A2LFAT1G05420	-	A2MF2AT1G05420
AT1G05440	AKBr1	A	Rsa10017440	-	-	BniB06g045120.2N.1	-	BniB02g002360.2N.1	BolC05g003660.2J	-	BolC08g058670.2J	BraA10g004170.3.1C	-	BraA09g065340.3.1C	A1LFAT1G05440	-	A1MF2AT1G05440	A2LFAT1G05440	-	A2MF2AT1G05440
AT1G05450	AKBr1	A	Rsa10017442	-	Rsa10019986	BniB06g045100.2N.1	-	BniB02g002370.2N.1	BolC05g003680.2J	-	BolC08g058660.2J	BraA10g004190.3.1C	-	BraA09g065330.3.1C	A1LFAT1G05450	-	A1MF2AT1G05450	A2LFAT1G05450	-	A2MF2AT1G05450
AT1G05460	AKBr1	A	Rsa10017443	-	-	BniB06g045090.2N.1	-	-	BolC05g003690.2J	-	-	BraA10g004200.3.1C	-	-	A1LFAT1G05460	-	-	A2LFAT1G05460	-	-
AT1G05470	AKBr1	A	Rsa10017444	Rsa10041412	-	BniB06g045080.2N.1	BniB03g001330.2N.1	-	BolC05g003700.2J	BolC08g001800.2J	BolC08g058650.2J	BraA10g004210.3.1C	BraA08g034810.3.1C	-	A1LFAT1G05470	A1MF1AT1G05470	A1MF2AT1G05470	A2LFAT1G05470	A2MF1AT1G05470	A2MF2AT1G05470
AT1G05490	AKBr1	A	Rsa10017446	-	-	BniB06g045050.2N.1	-	-	BolC05g003720.2J	-	-	BraA10g004230.3.1C	-	-	A1LFAT1G05490	-	-	A2LFAT1G05490	-	-
AT1G05500	AKBr1	A	Rsa10017447	Rsa10041411	-	BniB06g045040.2N.1	BniB03g001340.2N.1	-	BolC05g003730.2J	BolC08g001810.2J	-	BraA10g004240.3.1C	BraA08g034800.3.1C	-	A1LFAT1G05500	A1MF1AT1G05500	-	A2LFAT1G05500	A2MF1AT1G05500	-
AT1G05510	AKBr1	A	Rsa10017448	-	Rsa10019985	BniB06g045030.2N.1	-	BniB02g002380.2N.1	BolC05g003740.2J	-	-	BraA10g004250.3.1C	-	-	A1LFAT1G05510	-	A1MF2AT1G05510	A2LFAT1G05510	-	-
AT1G05520	AKBr1	A	-	Rsa10041410	Rsa10019982	-	BniB03g001360.2N.1	BniB02g002390.2N.1	-	BolC08g001820.2J	-	-	BraA08g034790.3.1C	-	-	A1MF1AT1G05520	A1MF2AT1G05520	-	A2MF1AT1G05520	-
AT1G05540	AKBr1	A	Rsa10017449	Rsa10041408	-	-	BniB03g001370.2N.1	-	BolC05g003750.2J	BolC08g001830.2J	-	BraA10g004270.3.1C	BraA08g034770.3.1C	-	A1LFAT1G05540	A1MF1AT1G05540	-	A2LFAT1G05540	A2MF1AT1G05540	-
AT1G05560	AKBr1	A	Rsa10017451	-	-	BniB06g045020.2N.1	-	-	BolC05g003810.2J	-	-	BraA10g004290.3.1C	-	-	A1LFAT1G05560	-	-	A2LFAT1G05560	-	-
AT1G05570	AKBr1	A	Rsa10017453	-	-	BniB06g045010.2N.1	-	-	BolC05g003830.2J	-	-	BraA10g004300.3.1C	-	-	A1LFAT1G05570	-	-	A2LFAT1G05570	-	-
AT1G05575	AKBr1	A	Rsa10017455	-	-	BniB06g045000.2N.1	-	-	-	-	-	BraA10g004310.3.1C	-	-	A1LFAT1G05575	-	-	A2LFAT1G05575	-	-
AT1G05577	AKBr1	A	Rsa10017457	-	Rsa10019981	BniB06g044990.2N.1	-	BniB02g002410.2N.1	BolC05g003840.2J	-	BolC08g058630.2J	BraA10g004350.3.1C	-	BraA09g065320.3.1C	A1LFAT1G05577	-	A1MF2AT1G05577	A2LFAT1G05577	-	A2MF2AT1G05577
AT1G05580	AKBr1	A	Rsa10017458	-	-	BniB06g044970.2N.1	-	-	BolC05g003850.2J	-	-	BraA10g004360.3.1C	-	-	A1LFAT1G05580	-	-	A2LFAT1G05580	-	-
AT1G05590	AKBr1	A	-	-	Rsa10019980	-	-	BniB02g002420.2N.1	-	-	BolC08g058620.2J	-	-	BraA09g065310.3.1C	-	-	A1MF2AT1G05590	-	-	A2MF2AT1G05590
AT1G05600	AKBr1	A	Rsa10017459	-	-	BniB06g044960.2N.1	-	-	BolC05g003860.2J	-	-	BraA10g004370.3.1C	-	-	A1LFAT1G05600	-	-	A2LFAT1G05600	-	-
AT1G05610	AKBr1	A	Rsa10017460	-	-	BniB06g044950.2N.1	-	-	BolC05g003870.2J	-	-	BraA10g004380.3.1C	-	-	A1LFAT1G05610	-	-	A2LFAT1G05610	-	-
AT1G05620	AKBr1	A	-	Rsa10041407	Rsa10019978	-	BniB03g001420.2N.1	BniB02g002440.2N.1	-	BolC08g001920.2J	BolC08g058600.2J	-	BraA08g034760.3.1C	BraA09g065290.3.1C	-	A1MF1AT1G05620	A1MF2AT1G05620	-	A2MF1AT1G05620	A2MF2AT1G05620
AT1G05630	AKBr1	A	Rsa10017462	Rsa10041406	Rsa10019975	BniB06g044930.2N.1	BniB03g001430.2N.1	BniB02g002460.2N.1	BolC05g003900.2J	BolC08g001930.2J	BolC08g058580.2J	BraA10g004400.3.1C	BraA08g034750.3.1C	BraA09g065260.3.1C	A1LFAT1G05630	A1MF1AT1G05630	A1MF2AT1G05630	A2LFAT1G05630	A2MF1AT1G05630	A2MF2AT1G05630
AT1G05650	AKBr1	A	Rsa10017463	-	Rsa10019976	BniB06g044920.2N.1	BniB03g001450.2N.1	-	BolC05g003950.2J	BolC08g001950.2J	-	BraA10g004410.3.1C	-	-	A1LFAT1G05650	A1MF1AT1G05650	A1MF2AT1G05650	A2LFAT1G05650	A2MF1AT1G05650	-
AT1G05670	AKBr1	A	Rsa10017464	Rsa10041405	-	BniB06g043940.2N.1	BniB03g001470.2N.1	-	BolC05g003960.2J	BolC08g001990.2J	-	BraA10g004420.3.1C	BraA08g034730.3.1C	-	A1LFAT1G05670	A1MF1AT1G05670	-	A2LFAT1G05670	A2MF1AT1G05670	-
AT1G05690	AKBr1	A	-	Rsa10041404	-	-	BniB03g001480.2N.1	-	-	BolC08g002000.2J	-	-	BraA08g034720.3.1C	-	-	A1MF1AT1G05690	-	-	A2MF1AT1G05690	-
AT1G05700	AKBr1	A	Rsa10017465	Rsa10041431	-	BniB06g044750.2N.1	BniB03g001120.2N.1	-	BolC05g003990.2J	BolC08g001520.2J	-	BraA10g004440.3.1C	BraA08g034980.3.1C	-	A1LFAT1G05700	A1MF1AT1G05700	-	A2LFAT1G05700	A2MF1AT1G05700	-
AT1G05710	AKBr1	A	Rsa10017466	-	-	-	-	-	BolC05g004010.2J	-	-	BraA10g004450.3.1C	-	-	A1LFAT1G05710	-	-	A2LFAT1G05710	-	-
AT1G05720	AKBr1	A	-	Rsa10041401	Rsa10019973	-	BniB03g001510.2N.1	BniB02g002480.2N.1	-	BolC08g002030.2J	BolC08g058570.2J	-	BraA08g034680.3.1C	BraA09g065250.3.1C	-	A1MF1AT1G05720	A1MF2AT1G05720	-	A2MF1AT1G05720	A2MF2AT1G05720
AT1G05730	AKBr1	A	-	-	Rsa10019972	-	-	BniB02g002490.2N.1	-	-	BolC08g058560.2J	-	-	BraA09g065240.3.1C	-	-	A1MF2AT1G05730	-	-	A2MF2AT1G05730
AT1G05750	AKBr1	A	-	Rsa10041400	-	-	BniB03g001520.2N.1	-	-	-	-	-	BraA08g034670.3.1C	-	-	A1MF1AT1G05750	-	-	A2MF1AT1G05750	-
AT1G05760	AKBr1	A	Rsa10017468	-	-	BniB06g044740.2N.1	-	-	BolC05g004020.2J	-	-	BraA10g004460.3.1C	-	-	A1LFAT1G05760	-	-	A2LFAT1G05760	-	-
AT1G05785	AKBr1	A	Rsa10017469	-	-	BniB06g044730.2N.1	-	-	-	-	-	BraA10g004470.3.1C	-	-	A1LFAT1G05785	-	-	A2LFAT1G05785	-	-
AT1G05790	AKBr1	A	Rsa10017470	Rsa10041399	-	BniB06g044720.2N.1	BniB03g001530.2N.1	-	BolC05g004040.2J	BolC08g002040.2J	-	BraA10g004480.3.1C	BraA08g034660.3.1C	-	A1LFAT1G05790	A1MF1AT1G05790	-	A2LFAT1G05790	A2MF1AT1G05790	-
AT1G05800	AKBr1	A	Rsa10017472	-	-	BniB06g044710.2N.1	-	-	BolC05g004050.2J	-	-	BraA10g004490.3.1C	-	-	A1LFAT1G05800	-	-	A2LFAT1G05800	-	-
AT1G05805	AKBr1	A	Rsa10017473	-	-	BniB06g044700.2N.1	-	-	BolC05g004060.2J	-	-	BraA10g004510.3.1C	-	-	A1LFAT1G05805	-	-	A2LFAT1G05805	-	-
AT1G05810	AKBr1	A	-	-	Rsa10019970	-	-	BniB02g002520.2N.1	-	-	BolC08g058520.2J	-	-	BraA09g065230.3.1C	-	-	A1MF2AT1G05810	-	-	A2MF2AT1G05810
AT1G05820	AKBr1	A	-	Rsa10041398	-	-	BniB03g001540.2N.1	-	-	BolC08g002050.2J	-	-	BraA08g034650.3.1C	-	-	A1MF1AT1G05820	-	-	A2MF1AT1G05820	-
AT1G05840	AKBr1	A	-	-	Rsa10019968	BniB06g044690.2N.1	-	BniB02g002550.2N.1	-	-	BolC08g058500.2J	-	-	-	A1LFAT1G05840	-	A1MF2AT1G05840	-	-	A2MF2AT1G05840
AT1G05850	AKBr1	A	Rsa10017474	Rsa10041397	-	BniB06g044680.2N.1	BniB03g001560.2N.1	-	BolC05g004110.2J	BolC08g002080.2J	-	BraA10g004520.3.1C	BraA08g034630.3.1C	-	A1LFAT1G05850	A1MF1AT1G05850	-	A2LFAT1G05850	A2MF1AT1G05850	-
AT1G05860	AKBr1	A	Rsa10017475	Rsa10041396	-	BniB06g044670.2N.1	BniB03g001570.2N.1	-	BolC05g004120.2J	BolC08g002090.2J	-	BraA10g004530.3.1C	BraA08g034620.3.1C	-	A1LFAT1G05860	A1MF1AT1G05860	-	A2LFAT1G05860	A2MF1AT1G05860	-
AT1G05870	AKBr1	A	Rsa10017476	-	Rsa10019967	BniB06g044660.2N.1	-	BniB02g002560.2N.1	BolC05g004130.2J	-	BolC08g058490.2J	BraA10g004540.3.1C	-	-	A1LFAT1G05870	-	A1MF2AT1G05870	A2LFAT1G05870	-	A2MF2AT1G05870
AT1G05880	AKBr1	A	Rsa10017478	Rsa10041395	-	-	BniB03g001580.2N.1	-	BolC05g004140.2J	BolC08g002100.2J	-	BraA10g004550.3.1C	BraA08g034610.3.1C	-	A1LFAT1G05880	A1MF1AT1G05880	-	A2LFAT1G05880	A2MF1AT1G05880	-
AT1G05894	AKBr1	A	-	Rsa10041394	-	-	BniB03g001590.2N.1	-	-	BolC08g002110.2J	-	-	BraA08g034600.3.1C	-	-	A1MF1AT1G05894	-	-	A2MF1AT1G05894	-
AT1G05900	AKBr1	A	-	-	Rsa10019966	-	-	BniB02g002530.2N.1	-	-	BolC08g058480.2J	-	-	BraA09g065220.3.1C	-	-	A1MF2AT1G05900	-	-	A2MF2AT1G05900
AT1G05910	AKBr1	A	Rsa10017481	-	Rsa10019965	BniB06g044580.2N.1	-	BniB02g002580.2N.1	BolC05g004180.2J	-	BolC08g058470.2J	BraA10g004580.3.1C	-	BraA09g065210.3.1C	A1LFAT1G05910	-	A1MF2AT1G05910	A2LFAT1G05910	-	A2MF2AT1G05910
AT1G05920	AKBr1	A	Rsa10017482	-	-	BniB06g044570.2N.1	-	-	BolC05g004190.2J	-	-	BraA10g004590.3.1C	-	-	A1LFAT1G05920	-	-	A2LFAT1G05920	-	-
AT1G05950	AKBr1	A	-	-	Rsa10019963	-	-	-	-	-	BolC08g058440.2J	-	-	BraA09g065180.3.1C	-	-	A1MF2AT1G05950	-	-	A2MF2AT1G05950
AT1G05960	AKBr1	A	Rsa10017483	Rsa10041393	Rsa10019961	BniB06g044560.2N.1	BniB03g001600.2N.1	BniB02g002590.2N.1	BolC05g004200.2J	BolC08g002120.2J	BolC08g058430.2J	BraA10g004600.3.1C	BraA08g034590.3.1C	BraA09g065170.3.1C	A1LFAT1G05960	A1MF1AT1G05960	A1MF2AT1G05960	A2LFAT1G05960	A2MF1AT1G05960	A2MF2AT1G05960
AT1G05970	AKBr1	A	Rsa10017484	-	-	BniB06g044550.2N.1	-	-	BolC05g004210.2J	-	-	BraA10g004610.3.1C	-	-	A1LFAT1G05970	-	-	A2LFAT1G05970	-	-
AT1G05990	AKBr1	A	-	Rsa10041392	Rsa10019960	-	BniB03g001610.2N.1	BniB02g002600.2N.1	-	BolC08g002130.2J	BolC08g058420.2J	-	BraA08g034580.3.1C	BraA09g065160.3.1C	-	A1MF1AT1G05990	A1MF2AT1G05990	-	A2MF1AT1G05990	A2MF2AT1G05990
AT1G06010	AKBr1	A	-	Rsa10041391	Rsa10019955	-	-	BniB02g002660.2N.1	-	-	BolC08g058400.2J	-	BraA08g034570.3.1C	BraA09g065150.3.1C	-	A1MF1AT1G06010	A1MF2AT1G06010	-	A2MF1AT1G06010	A2MF2AT1G06010
AT1G06020	AKBr1	A	Rsa10017486	Rsa10041390	-	BniB06g044540.2N.1	BniB03g001620.2N.1	BniB02g002670.2N.1	BolC05g004220.2J	BolC08g002140.2J	BolC08g058390.2J	BraA10g004630.3.1C	BraA08g034560.3.1C	BraA09g065140.3.1C	A1LFAT1G06020	A1MF1AT1G06020	A1MF2AT1G06020	A2LFAT1G06020	A2MF1AT1G06020	A2MF2AT1G06020
AT1G06040	AKBr1	A	Rsa10017487	Rsa10041389	Rsa10019954	BniB06g044530.2N.1	BniB03g001630.2N.1	BniB02g002680.2N.1	-	BolC08g002150.2J	BolC08g058380.2J	BraA10g004640.3.1C	BraA08g034550.3.1C	BraA09g065130.3.1C	A1LFAT1G06040	A1MF1AT1G06040	A1MF2AT1G06040	A2LFAT1G06040	A2MF1AT1G06040	A2MF2AT1G06040
AT1G06050	AKBr1	A	Rsa10017488	-	-	BniB06g044520.2N.1	-	-	BolC05g004230.2J	-	-	BraA10g004650.3.1C	-	-	A1LFAT1G06050	-	-	A2LFAT1G06050	-	-
AT1G06060	AKBr1	A	Rsa10017489	Rsa10041388	-	BniB06g044510.2N.1	BniB03g001640.2N.1	-	BolC05g004240.2J	BolC08g002160.2J	-	-	BraA08g034540.3.1C	-	A1LFAT1G06060	A1MF1AT1G06060	-	A2LFAT1G06060	A2MF1AT1G06060	-
AT1G06070	AKBr1	A	Rsa10017490	Rsa10041387	-	BniB06g044500.2N.1	BniB03g001650.2N.1	-	BolC05g004250.2J	BolC08g002170.2J	-	BraA10g004660.3.1C	BraA08g034530.3.1C	-	A1LFAT1G06070	A1MF1AT1G06070	-	A2LFAT1G06070	A2MF1AT1G06070	-
AT1G06080	AKBr1	A	Rsa10017491	Rsa10041386	Rsa10019951	BniB06g044480.2N.1	BniB03g001660.2N.1	BniB02g002690.2N.1	BolC05g004280.2J	BolC08g002180.2J	BolC08g058350.2J	BraA10g004670.3.1C	BraA08g034520.3.1C	BraA09g065090.3.1C	A1LFAT1G06080	A1MF1AT1G06080	A1MF2AT1G06080	A2LFAT1G06080	A2MF1AT1G06080	A2MF2AT1G06080
AT1G06110	AKBr1	A	Rsa10017493	Rsa10041385	-	BniB06g044470.2N.1	BniB03g001670.2N.1	-	-	BolC08g002190.2J	-	BraA10g004690.3.1C	BraA08g034510.3.1C	-	A1LFAT1G06110	A1MF1AT1G06110	-	A2LFAT1G06110	A2MF1AT1G06110	-
AT1G06130	AKBr1	A	-	-	Rsa10019948	-	-	BniB02g002720.2N.1	-	-	BolC08g058340.2J	-	-	BraA09g065080.3.1C	-	-	A1MF2AT1G06130	-	-	A2MF2AT1G06130
AT1G06135	AKBr1	A	Rsa10017494	-	-	BniB06g044460.2N.1	-	-	-	-	-	BraA10g004700.3.1C	-	-	A1LFAT1G06135	-	-	A2LFAT1G06135	-	-
AT1G06137	AKBr1	A	-	-	Rsa10019947	-	-	BniB02g002730.2N.1	-	-	-	-	-	BraA09g065070.3.1C	-	-	A1MF2AT1G06137	-	-	A2MF2AT1G06137
AT1G06140	AKBr1	A	Rsa10017495	-	Rsa10019946	-	-	BniB02g002740.2N.1	BolC05g004310.2J	-	BolC08g058330.2J	BraA10g004710.3.1C	-	BraA09g065060.3.1C	A1LFAT1G06140	-	A1MF2AT1G06140	A2LFAT1G06140	-	A2MF2AT1G06140
AT1G06160	AKBr1	A	Rsa10017496	-	Rsa10019945	BniB06g044400.2N.1	-	BniB02g002750.2N.1	BolC05g004330.2J	-	BolC08g058290.2J	BraA10g004750.3.1C	-	BraA09g065050.3.1C	A1LFAT1G06160	-	A1MF2AT1G06160	A2LFAT1G06160	-	A2MF2AT1G06160
AT1G06170	AKBr1	A	Rsa10017497	-	-	BniB06g044390.2N.1	-	-	BolC05g004360.2J	BolC08g002580.2J	-	BraA10g004840.3.1C	-	-	A1LFAT1G06170	A1MF1AT1G06170	-	A2LFAT1G06170	A2MF1AT1G06170	-
AT1G06180	AKBr1	A	Rsa10017498	-	-	BniB06g044380.2N.1	-	-	BolC05g004370.2J	-	-	BraA10g004850.3.1C	-	-	A1LFAT1G06180	-	-	A2LFAT1G06180	-	-
AT1G06190	AKBr1	A	Rsa10017499	-	-	BniB06g044370.2N.1	-	-	BolC05g004380.2J	BolC08g002200.2J	-	BraA10g004860.3.1C	-	-	A1LFAT1G06190	A1MF1AT1G06190	-	A2LFAT1G06190	A2MF1AT1G06190	-
AT1G06200	AKBr1	A	Rsa10017500	Rsa10041383	-	BniB06g044360.2N.1	BniB03g001740.2N.1	-	BolC05g004390.2J	BolC08g002210.2J	-	BraA10g004870.3.1C	BraA08g034500.3.1C	-	A1LFAT1G06200	A1MF1AT1G06200	-	A2LFAT1G06200	A2MF1AT1G06200	-
AT1G06210	AKBr1	A	Rsa10017501	-	-	BniB06g044350.2N.1	BniB03g001730.2N.1	-	BolC05g004400.2J	BolC08g002220.2J	BolC08g058280.2J	BraA10g004880.3.1C	BraA08g034490.3.1C	BraA09g065040.3.1C	A1LFAT1G06210	A1MF1AT1G06210	A1MF2AT1G06210	A2LFAT1G06210	A2MF1AT1G06210	A2MF2AT1G06210
AT1G06220	AKBr1	A	-	Rsa10041382	Rsa10019944	-	BniB03g001720.2N.1	BniB02g002760.2N.1	-	BolC08g002230.2J	-	-	BraA08g034480.3.1C	-	-	A1MF1AT1G06220	A1MF2AT1G06220	-	A2MF1AT1G06220	-
AT1G06225	AKBr1	A	Rsa10017502	-	-	BniB06g044340.2N.1	-	-	BolC05g004410.2J	-	-	-	-	-	A1LFAT1G06225	-	-	A2LFAT1G06225	-	-
AT1G06230	AKBr1	A	Rsa10017503	Rsa10041381	Rsa10019943	BniB06g044330.2N.1	BniB03g001710.2N.1	BniB02g002770.2N.1	BolC05g004420.2J	BolC08g002240.2J	BolC08g058260.2J	BraA10g004900.3.1C	BraA08g034470.3.1C	BraA09g065030.3.1C	A1LFAT1G06230	A1MF1AT1G06230	A1MF2AT1G06230	A2LFAT1G06230	A2MF1AT1G06230	A2MF2AT1G06230
AT1G06240	AKBr1	A	-	Rsa10041380	-	-	BniB03g001700.2N.1	-	-	BolC08g002250.2J	-	-	BraA08g034460.3.1C	-	-	A1MF1AT1G06240	-	-	A2MF1AT1G06240	-
AT1G06250	AKBr1	A	-	Rsa10041379	-	BniB06g044310.2N.1	BniB03g001760.2N.1	-	BolC05g004430.2J	BolC08g002260.2J	-	BraA10g004910.3.1C	BraA08g034450.3.1C	-	A1LFAT1G06250	A1MF1AT1G06250	-	A2LFAT1G06250	A2MF1AT1G06250	-
AT1G06260	AKBr1	A	-	Rsa10041378	-	BniB06g044300.2N.1	BniB03g001690.2N.1	-	BolC05g004440.2J	BolC08g002270.2J	-	BraA10g004920.3.1C	BraA08g034440.3.1C	-	A1LFAT1G06260	A1MF1AT1G06260	-	A2LFAT1G06260	A2MF1AT1G06260	-
AT1G06280	AKBr1	A	-	Rsa10041377	Rsa10019941	-	BniB03g001780.2N.1	BniB02g002780.2N.1	-	BolC08g002280.2J	BolC08g058250.2J	-	BraA08g034430.3.1C	BraA09g065020.3.1C	-	A1MF1AT1G06280	A1MF2AT1G06280	-	A2MF1AT1G06280	A2MF2AT1G06280
AT1G06290	AKBr1	A	Rsa10017504	-	-	BniB06g044280.2N.1	-	-	BolC05g004480.2J	-	-	BraA10g005000.3.1C	-	-	A1LFAT1G06290	-	-	A2LFAT1G06290	-	-
AT1G06320	AKBr1	A	-	Rsa10041376	-	-	BniB03g001790.2N.1	BniB02g002800.2N.1	-	BolC08g002290.2J	BolC08g058240.2J	-	BraA08g034420.3.1C	BraA09g065010.3.1C	-	A1MF1AT1G06320	A1MF2AT1G06320	-	A2MF1AT1G06320	A2MF2AT1G06320
AT1G06330	AKBr1	A	-	-	Rsa10019940	-	-	BniB02g002810.2N.1	-	-	BolC08g058230.2J	-	-	BraA09g065000.3.1C	-	-	A1MF2AT1G06330	-	-	A2MF2AT1G06330
AT1G06340	AKBr1	A	-	Rsa10041374	Rsa10019939	-	BniB03g001820.2N.1	BniB02g002820.2N.1	-	BolC08g002300.2J	BolC08g058220.2J	-	-	BraA09g064990.3.1C	-	A1MF1AT1G06340	A1MF2AT1G06340	-	A2MF1AT1G06340	A2MF2AT1G06340
AT1G06350	AKBr1	A	Rsa10017505	Rsa10041373	-	BniB06g044240.2N.1	BniB03g001840.2N.1	-	BolC05g004500.2J	BolC08g002310.2J	-	BraA10g005020.3.1C	BraA08g034400.3.1C	-	A1LFAT1G06350	A1MF1AT1G06350	-	A2LFAT1G06350	A2MF1AT1G06350	-
AT1G06380	AKBr1	A	-	-	Rsa10019938	-	-	BniB02g002830.2N.1	-	-	BolC08g058210.2J	-	-	BraA09g064980.3.1C	-	-	A1MF2AT1G06380	-	-	A2MF2AT1G06380
AT1G06400	AKBr1	A	-	-	Rsa10019937	-	-	BniB02g002840.2N.1	-	-	BolC08g058200.2J	-	-	BraA09g064970.3.1C	-	-	A1MF2AT1G06400	-	-	A2MF2AT1G06400
AT1G06410	AKBr1	A	Rsa10017508	Rsa10041372	-	BniB06g044220.2N.1	BniB03g001850.2N.1	-	BolC05g004530.2J	BolC08g002350.2J	-	BraA10g005100.3.1C	BraA08g034390.3.1C	-	A1LFAT1G06410	A1MF1AT1G06410	-	A2LFAT1G06410	A2MF1AT1G06410	-
AT1G06420	AKBr1	A	Rsa10017509	-	Rsa10019936	BniB06g044200.2N.1	-	BniB02g002850.2N.1	BolC05g004540.2J	-	BolC08g058190.2J	BraA10g005130.3.1C	-	BraA09g064960.3.1C	A1LFAT1G06420	-	A1MF2AT1G06420	A2LFAT1G06420	-	A2MF2AT1G06420
AT1G06430	AKBr1	A	Rsa10017510	Rsa10041371	-	BniB06g044190.2N.1	BniB03g001870.2N.1	BniB02g002860.2N.1	BolC05g004550.2J	BolC08g002360.2J	-	BraA10g005140.3.1C	BraA08g034380.3.1C	-	A1LFAT1G06430	A1MF1AT1G06430	A1MF2AT1G06430	A2LFAT1G06430	A2MF1AT1G06430	-
AT1G06440	AKBr1	A	Rsa10017511	-	-	BniB06g044180.2N.1	-	-	BolC05g004560.2J	-	-	BraA10g005150.3.1C	-	-	A1LFAT1G06440	-	-	A2LFAT1G06440	-	-
AT1G06450	AKBr1	A	-	-	Rsa10019935	-	-	BniB02g002870.2N.1	-	-	BolC08g058160.2J	-	-	BraA09g064940.3.1C	-	-	A1MF2AT1G06450	-	-	A2MF2AT1G06450
AT1G06460	AKBr1	A	Rsa10017512	Rsa10041370	-	BniB06g044170.2N.1	BniB03g001880.2N.1	BniB02g002880.2N.1	BolC05g004570.2J	BolC08g002370.2J	-	BraA10g005160.3.1C	BraA08g034370.3.1C	-	A1LFAT1G06460	A1MF1AT1G06460	A1MF2AT1G06460	A2LFAT1G06460	A2MF1AT1G06460	-
AT1G06470	AKBr1	A	Rsa10017513	Rsa10041369	-	BniB06g044160.2N.1	BniB03g001890.2N.1	-	BolC05g004580.2J	BolC08g002380.2J	-	BraA10g005170.3.1C	BraA08g034360.3.1C	-	A1LFAT1G06470	A1MF1AT1G06470	-	A2LFAT1G06470	A2MF1AT1G06470	-
AT1G06475	AKBr1	A	Rsa10017514	-	-	BniB06g044150.2N.1	-	-	BolC05g004590.2J	-	-	-	-	-	A1LFAT1G06475	-	-	A2LFAT1G06475	-	-
AT1G06490	AKBr1	A	Rsa10017515	-	Rsa10019933	BniB06g044140.2N.1	-	BniB02g002890.2N.1	BolC05g004600.2J	-	BolC08g058150.2J	BraA10g005180.3.1C	-	BraA09g064890.3.1C	A1LFAT1G06490	-	A1MF2AT1G06490	A2LFAT1G06490	-	A2MF2AT1G06490
AT1G06510	AKBr1	A	Rsa10017516	-	-	BniB06g044120.2N.1	-	-	BolC05g004620.2J	-	-	BraA10g005200.3.1C	-	-	A1LFAT1G06510	-	-	A2LFAT1G06510	-	-
AT1G06520	AKBr1	A	Rsa10017517	-	-	BniB06g044110.2N.1	-	-	BolC05g004630.2J	-	-	BraA10g005210.3.1C	-	-	A1LFAT1G06520	-	-	A2LFAT1G06520	-	-
AT1G06530	AKBr1	A	Rsa10017518	-	-	BniB06g044100.2N.1	-	-	BolC05g004650.2J	-	BolC08g058140.2J	BraA10g005240.3.1C	-	BraA09g064880.3.1C	A1LFAT1G06530	-	A1MF2AT1G06530	A2LFAT1G06530	-	A2MF2AT1G06530
AT1G06550	AKBr1	A	-	Rsa10041368	-	-	BniB03g001910.2N.1	-	-	BolC08g002410.2J	-	-	BraA08g034320.3.1C	-	-	A1MF1AT1G06550	-	-	A2MF1AT1G06550	-
AT1G06560	AKBr1	A	Rsa10017519	Rsa10041367	-	BniB06g044070.2N.1	BniB03g001920.2N.1	-	BolC05g004670.2J	BolC08g002430.2J	-	BraA10g005260.3.1C	BraA08g034310.3.1C	-	A1LFAT1G06560	A1MF1AT1G06560	-	A2LFAT1G06560	A2MF1AT1G06560	-
AT1G06570	AKBr1	A	Rsa10017521	-	Rsa10019932	BniB06g044060.2N.1	-	BniB02g002920.2N.1	BolC05g004680.2J	-	BolC08g058130.2J	BraA10g005270.3.1C	-	BraA09g064870.3.1C	A1LFAT1G06570	-	A1MF2AT1G06570	A2LFAT1G06570	-	A2MF2AT1G06570
AT1G06590	AKBr1	A	Rsa10017522	-	-	BniB06g044050.2N.1	-	BniB02g002940.2N.1	BolC05g004690.2J	-	BolC08g058110.2J	BraA10g005280.3.1C	-	BraA09g064850.3.1C	A1LFAT1G06590	-	A1MF2AT1G06590	A2LFAT1G06590	-	A2MF2AT1G06590
AT1G06620	AKBr1	A	Rsa10017523	-	-	BniB06g043990.2N.1	-	-	BolC05g004700.2J	-	-	BraA10g005290.3.1C	-	-	A1LFAT1G06620	-	-	A2LFAT1G06620	-	-
AT1G06660	AKBr1	A	Rsa10017525	Rsa10041366	-	BniB06g043980.2N.1	BniB03g001930.2N.1	-	BolC05g004710.2J	BolC08g002440.2J	-	BraA10g005330.3.1C	BraA08g034300.3.1C	-	A1LFAT1G06660	A1MF1AT1G06660	-	A2LFAT1G06660	A2MF1AT1G06660	-
AT1G06670	AKBr1	A	Rsa10017526	-	-	BniB06g043970.2N.1	-	-	BolC05g004720.2J	-	-	-	-	-	A1LFAT1G06670	-	-	A2LFAT1G06670	-	-
AT1G06680	AKBr1	A	Rsa10017527	Rsa10041365	Rsa10019927	BniB06g043960.2N.1	BniB03g001940.2N.1	BniB02g002960.2N.1	BolC05g004730.2J	BolC08g002450.2J	BolC08g058070.2J	BraA10g005380.3.1C	BraA08g034290.3.1C	BraA09g064760.3.1C	A1LFAT1G06680	A1MF1AT1G06680	A1MF2AT1G06680	A2LFAT1G06680	A2MF1AT1G06680	A2MF2AT1G06680
AT1G06690	AKBr1	A	-	Rsa10041364	-	-	BniB03g001950.2N.1	-	-	BolC08g002460.2J	-	-	BraA08g034280.3.1C	-	-	A1MF1AT1G06690	-	-	A2MF1AT1G06690	-
AT1G06700	AKBr1	A	Rsa10017528	-	-	BniB06g043950.2N.1	-	-	BolC05g004740.2J	-	-	BraA10g005390.3.1C	-	-	A1LFAT1G06700	-	-	A2LFAT1G06700	-	-
AT1G06720	AKBr1	A	Rsa10017530	-	Rsa10019925	BniB06g043930.2N.1	-	BniB02g002970.2N.1	BolC05g004750.2J	-	BolC08g058050.2J	BraA10g005410.3.1C	-	BraA09g064750.3.1C	A1LFAT1G06720	-	A1MF2AT1G06720	A2LFAT1G06720	-	A2MF2AT1G06720
AT1G06730	AKBr1	A	Rsa10017531	-	-	BniB06g043920.2N.1	-	-	BolC05g004760.2J	-	-	BraA10g004970.3.1C	-	-	A1LFAT1G06730	-	-	A2LFAT1G06730	-	-
AT1G06750	AKBr1	A	-	-	Rsa10019923	-	-	BniB02g001640.2N.1	-	-	BolC08g058040.2J	-	-	BraA09g064730.3.1C	-	-	A1MF2AT1G06750	-	-	A2MF2AT1G06750
AT1G06760	AKBr1	A	Rsa10017532	-	Rsa10019922	BniB06g043910.2N.1	-	-	BolC05g004770.2J	-	-	BraA10g005430.3.1C	-	-	A1LFAT1G06760	-	A1MF2AT1G06760	A2LFAT1G06760	-	-
AT1G06770	AKBr1	A	Rsa10017533	-	-	-	-	-	-	-	-	BraA10g005440.3.1C	-	-	A1LFAT1G06770	-	-	A2LFAT1G06770	-	-
AT1G06780	AKBr1	A	Rsa10017535	-	Rsa10019920	BniB06g043900.2N.1	-	BniB02g003020.2N.1	BolC05g004810.2J	-	BolC08g058030.2J	BraA10g005490.3.1C	-	BraA09g064720.3.1C	A1LFAT1G06780	-	A1MF2AT1G06780	A2LFAT1G06780	-	A2MF2AT1G06780
AT1G06790	AKBr1	A	-	Rsa10041363	-	-	BniB03g001960.2N.1	BniB02g003030.2N.1	-	BolC08g002470.2J	BolC08g058020.2J	-	BraA08g034270.3.1C	BraA09g064710.3.1C	-	A1MF1AT1G06790	A1MF2AT1G06790	-	A2MF1AT1G06790	A2MF2AT1G06790
AT1G06800	AKBr1	A	Rsa10017538	-	-	BniB06g043880.2N.1	-	-	BolC05g004830.2J	-	-	BraA10g005510.3.1C	-	-	A1LFAT1G06800	-	-	A2LFAT1G06800	-	-
AT1G06820	AKBr1	A	-	-	Rsa10019918	-	-	BniB02g003040.2N.1	-	-	BolC08g058010.2J	-	-	BraA09g064700.3.1C	-	-	A1MF2AT1G06820	-	-	A2MF2AT1G06820
AT1G06830	AKBr1	A	Rsa10017539	-	Rsa10019917	BniB06g043870.2N.1	-	BniB02g003050.2N.1	BolC05g004840.2J	-	BolC08g058000.2J	BraA10g005520.3.1C	-	BraA09g064690.3.1C	A1LFAT1G06830	-	A1MF2AT1G06830	A2LFAT1G06830	-	A2MF2AT1G06830
AT1G06840	AKBr1	A	Rsa10017540	-	-	BniB06g043860.2N.1	-	-	BolC05g004850.2J	-	-	BraA10g005530.3.1C	-	-	A1LFAT1G06840	-	-	A2LFAT1G06840	-	-
AT1G06850	AKBr1	A	-	Rsa10041362	Rsa10019916	BniB06g043850.2N.1	BniB03g001970.2N.1	BniB02g003060.2N.1	BolC05g004860.2J	BolC08g002480.2J	BolC08g057990.2J	BraA10g005540.3.1C	BraA08g034260.3.1C	BraA09g064680.3.1C	A1LFAT1G06850	A1MF1AT1G06850	A1MF2AT1G06850	A2LFAT1G06850	A2MF1AT1G06850	A2MF2AT1G06850
AT1G06870	AKBr1	A	Rsa10003349	-	Rsa10019915	BniB06g043840.2N.1	-	BniB02g003070.2N.1	BolC05g004880.2J	-	BolC08g057980.2J	BraA10g005550.3.1C	-	BraA09g064670.3.1C	A1LFAT1G06870	-	A1MF2AT1G06870	A2LFAT1G06870	-	A2MF2AT1G06870
AT1G06890	AKBr1	A	Rsa10003348	Rsa10041361	Rsa10019914	BniB06g043830.2N.1	BniB03g001980.2N.1	BniB02g003080.2N.1	BolC05g004890.2J	BolC08g002490.2J	BolC08g057970.2J	BraA10g005560.3.1C	BraA08g034250.3.1C	BraA09g064620.3.1C	A1LFAT1G06890	A1MF1AT1G06890	A1MF2AT1G06890	A2LFAT1G06890	A2MF1AT1G06890	A2MF2AT1G06890
AT1G06900	AKBr1	A	Rsa10003347	Rsa10041274	Rsa10019912	BniB06g043820.2N.1	BniB03g001990.2N.1	BniB02g003090.2N.1	BolC05g004900.2J	BolC08g002500.2J	BolC08g057960.2J	BraA10g005570.3.1C	BraA08g034240.3.1C	BraA09g064610.3.1C	A1LFAT1G06900	A1MF1AT1G06900	A1MF2AT1G06900	A2LFAT1G06900	A2MF1AT1G06900	A2MF2AT1G06900
AT1G06910	AKBr1	A	-	-	Rsa10019911	-	-	BniB02g003120.2N.1	BolC05g004910.2J	-	BolC08g057950.2J	-	-	BraA09g064600.3.1C	A1LFAT1G06910	-	A1MF2AT1G06910	A2LFAT1G06910	-	A2MF2AT1G06910
AT1G06920	AKBr1	A	-	-	Rsa10019910	-	-	BniB02g003130.2N.1	-	-	BolC08g057940.2J	-	-	BraA09g064590.3.1C	-	-	A1MF2AT1G06920	-	-	A2MF2AT1G06920
AT1G06923	AKBr1	A	-	-	Rsa10019909	-	-	BniB02g003150.2N.1	-	-	BolC08g057920.2J	-	-	BraA09g064580.3.1C	-	-	A1MF2AT1G06923	-	-	A2MF2AT1G06923
AT1G06930	AKBr1	A	Rsa10003346	-	-	BniB06g043810.2N.1	-	-	BolC05g004920.2J	-	-	BraA10g005580.3.1C	-	-	A1LFAT1G06930	-	-	A2LFAT1G06930	-	-
AT1G06950	AKBr1	A	Rsa10003345	Rsa10041359	-	BniB06g043800.2N.1	BniB03g002000.2N.1	-	BolC05g004930.2J	BolC08g002510.2J	-	BraA10g005590.3.1C	BraA08g034230.3.1C	-	A1LFAT1G06950	A1MF1AT1G06950	-	A2LFAT1G06950	A2MF1AT1G06950	-
AT1G06970	AKBr1	A	-	Rsa10041358	-	-	BniB03g002010.2N.1	BniB02g003160.2N.1	-	BolC08g002520.2J	BolC08g057900.2J	-	BraA08g034220.3.1C	BraA09g064570.3.1C	-	A1MF1AT1G06970	A1MF2AT1G06970	-	A2MF1AT1G06970	A2MF2AT1G06970
AT1G06980	AKBr1	A	Rsa10003344	Rsa10041357	Rsa10019908	BniB06g043790.2N.1	BniB03g002020.2N.1	BniB02g003170.2N.1	BolC05g004940.2J	BolC08g002550.2J	BolC08g057890.2J	BraA10g005600.3.1C	BraA08g034210.3.1C	BraA09g064560.3.1C	A1LFAT1G06980	A1MF1AT1G06980	A1MF2AT1G06980	A2LFAT1G06980	A2MF1AT1G06980	A2MF2AT1G06980
AT1G06990	AKBr1	A	Rsa10003342	-	Rsa10019907	BniB06g043760.2N.1	-	BniB02g003180.2N.1	BolC05g004960.2J	-	BolC08g057880.2J	BraA10g005630.3.1C	-	BraA09g064550.3.1C	A1LFAT1G06990	-	A1MF2AT1G06990	A2LFAT1G06990	-	A2MF2AT1G06990
AT1G07000	AKBr1	A	Rsa10003341	-	-	BniB06g043750.2N.1	-	-	BolC05g004980.2J	-	-	BraA10g005650.3.1C	-	-	A1LFAT1G07000	-	-	A2LFAT1G07000	-	-
AT1G07010	AKBr1	A	Rsa10003340	-	-	BniB06g043740.2N.1	-	-	BolC05g004990.2J	-	-	BraA10g005660.3.1C	-	-	A1LFAT1G07010	-	-	A2LFAT1G07010	-	-
AT1G07040	AKBr1	A	Rsa10003339	-	-	BniB06g043720.2N.1	-	-	BolC05g005010.2J	-	-	BraA10g005690.3.1C	-	-	A1LFAT1G07040	-	-	A2LFAT1G07040	-	-
AT1G07050	AKBr1	A	Rsa10003338	Rsa10041356	-	BniB06g043710.2N.1	BniB03g002030.2N.1	-	BolC05g005020.2J	BolC08g002570.2J	-	-	BraA08g034200.3.1C	-	A1LFAT1G07050	A1MF1AT1G07050	-	A2LFAT1G07050	A2MF1AT1G07050	-
AT1G07060	AKBr1	A	Rsa10003337	-	-	BniB06g043700.2N.1	-	-	BolC05g005030.2J	-	-	BraA10g005700.3.1C	-	-	A1LFAT1G07060	-	-	A2LFAT1G07060	-	-
AT1G07080	AKBr1	A	Rsa10003336	Rsa10041355	Rsa10019906	BniB06g043680.2N.1	BniB03g002050.2N.1	BniB02g003190.2N.1	BolC05g005040.2J	BolC08g002600.2J	BolC08g057870.2J	BraA10g005710.3.1C	BraA08g034190.3.1C	BraA09g064540.3.1C	A1LFAT1G07080	A1MF1AT1G07080	A1MF2AT1G07080	A2LFAT1G07080	A2MF1AT1G07080	A2MF2AT1G07080
AT1G07090	AKBr1	A	Rsa10003335	-	Rsa10019905	BniB06g043670.2N.1	-	BniB02g003200.2N.1	BolC05g005050.2J	-	BolC08g057860.2J	BraA10g005720.3.1C	-	BraA09g064530.3.1C	A1LFAT1G07090	-	A1MF2AT1G07090	A2LFAT1G07090	-	A2MF2AT1G07090
AT1G07110	AKBr1	A	Rsa10003334	Rsa10041354	Rsa10019904	BniB06g043660.2N.1	BniB03g002060.2N.1	BniB02g003210.2N.1	BolC05g005060.2J	BolC08g002610.2J	BolC08g057840.2J	BraA10g005750.3.1C	BraA08g034180.3.1C	BraA09g064520.3.1C	A1LFAT1G07110	A1MF1AT1G07110	A1MF2AT1G07110	A2LFAT1G07110	A2MF1AT1G07110	A2MF2AT1G07110
AT1G07120	AKBr1	A	-	Rsa10041353	-	-	BniB03g002070.2N.1	-	-	BolC08g002620.2J	-	-	BraA08g034160.3.1C	-	-	A1MF1AT1G07120	-	-	A2MF1AT1G07120	-
AT1G07130	AKBr1	A	-	Rsa10041352	-	-	BniB03g002080.2N.1	-	-	BolC08g002630.2J	-	-	BraA08g034150.3.1C	-	-	A1MF1AT1G07130	-	-	A2MF1AT1G07130	-
AT1G07135	AKBr1	A	Rsa10003333	-	Rsa10019903	BniB06g043600.2N.1	-	BniB02g003220.2N.1	BolC05g005080.2J	-	BolC08g057810.2J	BraA10g005770.3.1C	-	BraA09g064510.3.1C	A1LFAT1G07135	-	A1MF2AT1G07135	A2LFAT1G07135	-	A2MF2AT1G07135
AT1G07140	AKBr1	A	Rsa10003332	Rsa10041350	Rsa10019902	BniB06g043580.2N.1	BniB03g002110.2N.1	BniB02g003250.2N.1	BolC05g005090.2J	BolC08g002700.2J	BolC08g057800.2J	BraA10g005780.3.1C	BraA08g034120.3.1C	BraA09g064500.3.1C	A1LFAT1G07140	A1MF1AT1G07140	A1MF2AT1G07140	A2LFAT1G07140	A2MF1AT1G07140	A2MF2AT1G07140
AT1G07150	AKBr1	A	Rsa10003330	-	-	BniB06g043560.2N.1	-	-	BolC05g005110.2J	-	-	BraA10g005810.3.1C	-	-	A1LFAT1G07150	-	-	A2LFAT1G07150	-	-
AT1G07170	AKBr1	A	Rsa10003328	-	-	BniB06g043510.2N.1	-	-	BolC05g005130.2J	-	-	BraA10g005870.3.1C	-	-	A1LFAT1G07170	-	-	A2LFAT1G07170	-	-
AT1G07175	AKBr1	A	-	Rsa10041349	-	BniB06g043500.2N.1	BniB03g002120.2N.1	-	-	-	-	-	BraA08g034110.3.1C	-	A1LFAT1G07175	A1MF1AT1G07175	-	-	A2MF1AT1G07175	-
AT1G07180	AKBr1	A	Rsa10003327	Rsa10041348	-	BniB06g043490.2N.1	BniB03g002130.2N.1	-	BolC05g005140.2J	BolC08g002760.2J	-	BraA10g005880.3.1C	BraA08g034100.3.1C	-	A1LFAT1G07180	A1MF1AT1G07180	-	A2LFAT1G07180	A2MF1AT1G07180	-
AT1G07200	AKBr1	A	Rsa10003326	-	Rsa10019899	BniB06g043480.2N.1	-	BniB02g003260.2N.1	BolC05g005150.2J	-	BolC08g057790.2J	BraA10g005890.3.1C	-	BraA09g064490.3.1C	A1LFAT1G07200	-	A1MF2AT1G07200	A2LFAT1G07200	-	A2MF2AT1G07200
AT1G07210	AKBr1	A	Rsa10003325	-	Rsa10019898	BniB06g043470.2N.1	-	BniB02g003270.2N.1	BolC05g005160.2J	-	BolC08g057780.2J	BraA10g005910.3.1C	-	BraA09g064480.3.1C	A1LFAT1G07210	-	A1MF2AT1G07210	A2LFAT1G07210	-	A2MF2AT1G07210
AT1G07220	AKBr1	A	Rsa10003324	-	Rsa10019897	BniB06g043460.2N.1	-	BniB02g003280.2N.1	BolC05g005170.2J	-	BolC08g057770.2J	BraA10g005920.3.1C	-	BraA09g064470.3.1C	A1LFAT1G07220	-	A1MF2AT1G07220	A2LFAT1G07220	-	A2MF2AT1G07220
AT1G07230	AKBr1	A	Rsa10003323	-	-	BniB06g043450.2N.1	-	-	BolC05g005180.2J	-	-	BraA10g005930.3.1C	-	-	A1LFAT1G07230	-	-	A2LFAT1G07230	-	-
AT1G07240	AKBr1	A	Rsa10003321	-	Rsa10019896	BniB06g043430.2N.1	-	BniB02g002400.2N.1	BolC05g005190.2J	-	BolC08g057760.2J	BraA10g005960.3.1C	-	BraA09g064460.3.1C	A1LFAT1G07240	-	A1MF2AT1G07240	A2LFAT1G07240	-	A2MF2AT1G07240
AT1G07270	AKBr1	A	Rsa10003320	-	-	BniB06g043420.2N.1	-	-	BolC05g005210.2J	-	-	BraA10g005980.3.1C	-	-	A1LFAT1G07270	-	-	A2LFAT1G07270	-	-
AT1G07280	AKBr1	A	Rsa10003319	-	-	BniB06g043410.2N.1	-	BniB02g003300.2N.1	BolC05g005220.2J	-	BolC08g057720.2J	BraA10g006000.3.1C	-	BraA09g064410.3.1C	A1LFAT1G07280	-	A1MF2AT1G07280	A2LFAT1G07280	-	A2MF2AT1G07280
AT1G07290	AKBr1	A	Rsa10003318	-	-	BniB06g043400.2N.1	-	BniB02g003310.2N.1	BolC05g005230.2J	-	BolC08g057710.2J	BraA10g006010.3.1C	-	BraA09g064400.3.1C	A1LFAT1G07290	-	A1MF2AT1G07290	A2LFAT1G07290	-	A2MF2AT1G07290
AT1G07310	AKBr1	A	Rsa10003317	-	-	BniB06g043380.2N.1	-	BniB02g003330.2N.1	BolC05g005250.2J	-	BolC08g057690.2J	BraA10g006030.3.1C	-	BraA09g064380.3.1C	A1LFAT1G07310	-	A1MF2AT1G07310	A2LFAT1G07310	-	A2MF2AT1G07310
AT1G07320	AKBr1	A	-	-	Rsa10019895	BniB06g043370.2N.1	-	-	BolC05g005260.2J	-	-	BraA10g006040.3.1C	-	-	A1LFAT1G07320	-	A1MF2AT1G07320	A2LFAT1G07320	-	-
AT1G07330	AKBr1	A	-	Rsa10041347	-	-	BniB03g002140.2N.1	-	-	BolC08g002770.2J	-	-	BraA08g034090.3.1C	-	-	A1MF1AT1G07330	-	-	A2MF1AT1G07330	-
AT1G07340	AKBr1	A	Rsa10003316	Rsa10041346	-	BniB06g043360.2N.1	BniB03g002150.2N.1	-	BolC05g005270.2J	BolC08g002780.2J	-	BraA10g006070.3.1C	BraA08g034080.3.1C	-	A1LFAT1G07340	A1MF1AT1G07340	-	A2LFAT1G07340	A2MF1AT1G07340	-
AT1G07350	AKBr1	A	Rsa10003315	-	-	BniB06g043350.2N.1	-	-	BolC05g005280.2J	-	-	BraA10g006080.3.1C	-	-	A1LFAT1G07350	-	-	A2LFAT1G07350	-	-
AT1G07360	AKBr1	A	-	Rsa10041345	-	-	BniB03g002160.2N.1	-	-	BolC08g002790.2J	-	-	BraA08g034070.3.1C	-	-	A1MF1AT1G07360	-	-	A2MF1AT1G07360	-
AT1G07370	AKBr1	A	Rsa10003314	-	Rsa10019894	-	-	BniB02g003340.2N.1	BolC05g005290.2J	-	BolC08g057680.2J	BraA10g006130.3.1C	-	BraA09g064370.3.1C	A1LFAT1G07370	-	A1MF2AT1G07370	A2LFAT1G07370	-	A2MF2AT1G07370
AT1G07380	AKBr1	A	Rsa10003313	Rsa10041344	-	BniB06g043340.2N.1	BniB03g002170.2N.1	-	BolC05g005310.2J	BolC08g002800.2J	-	BraA10g006140.3.1C	BraA08g034060.3.1C	-	A1LFAT1G07380	A1MF1AT1G07380	-	A2LFAT1G07380	A2MF1AT1G07380	-
AT1G07390	AKBr1	A	-	-	Rsa10019892	BniB06g043650.2N.1	-	BniB02g003350.2N.1	-	-	BolC08g057670.2J	-	-	BraA09g064360.3.1C	A1LFAT1G07390	-	A1MF2AT1G07390	-	-	A2MF2AT1G07390
AT1G07410	AKBr1	A	Rsa10003312	-	-	BniB06g043330.2N.1	-	BniB02g003480.2N.1	BolC05g005320.2J	-	BolC08g057630.2J	BraA10g006160.3.1C	-	BraA09g064340.3.1C	A1LFAT1G07410	-	A1MF2AT1G07410	A2LFAT1G07410	-	A2MF2AT1G07410
AT1G07420	AKBr1	A	-	Rsa10041342	Rsa10019891	-	BniB03g002180.2N.1	BniB02g003510.2N.1	-	BolC08g002810.2J	-	BraA10g006170.3.1C	BraA08g034050.3.1C	-	A1LFAT1G07420	A1MF1AT1G07420	A1MF2AT1G07420	A2LFAT1G07420	A2MF1AT1G07420	-
AT1G07430	AKBr1	A	Rsa10003311	-	Rsa10019890	BniB06g043320.2N.1	-	BniB02g003520.2N.1	BolC05g005330.2J	-	BolC08g057620.2J	BraA10g006180.3.1C	-	BraA09g064330.3.1C	A1LFAT1G07430	-	A1MF2AT1G07430	A2LFAT1G07430	-	A2MF2AT1G07430
AT1G07440	AKBr1	A	Rsa10003310	Rsa10041339	Rsa10019887	BniB06g043310.2N.1	BniB03g002200.2N.1	BniB02g003530.2N.1	BolC05g005340.2J	BolC08g002820.2J	BolC08g057610.2J	BraA10g006200.3.1C	BraA08g034030.3.1C	BraA09g064320.3.1C	A1LFAT1G07440	A1MF1AT1G07440	A1MF2AT1G07440	A2LFAT1G07440	A2MF1AT1G07440	A2MF2AT1G07440
AT1G07460	AKBr1	A	-	Rsa10041341	-	-	BniB03g002190.2N.1	BniB02g003540.2N.1	-	-	BolC08g057600.2J	-	BraA08g034040.3.1C	BraA09g064310.3.1C	-	A1MF1AT1G07460	A1MF2AT1G07460	-	A2MF1AT1G07460	A2MF2AT1G07460
AT1G07470	AKBr1	A	-	Rsa10041338	-	-	BniB03g002210.2N.1	-	-	BolC08g002880.2J	-	-	BraA08g034020.3.1C	-	-	A1MF1AT1G07470	-	-	A2MF1AT1G07470	-
AT1G07473	AKBr1	A	Rsa10003309	-	-	BniB06g043300.2N.1	-	-	BolC05g005350.2J	-	-	BraA10g006210.3.1C	BraA08g034010.3.1C	-	A1LFAT1G07473	A1MF1AT1G07473	-	A2LFAT1G07473	A2MF1AT1G07473	-
AT1G07480	AKBr1	A	Rsa10003308	-	Rsa10019886	BniB06g043290.2N.1	-	BniB02g003550.2N.1	BolC05g005360.2J	-	BolC08g057590.2J	BraA10g006220.3.1C	-	BraA09g064300.3.1C	A1LFAT1G07480	-	A1MF2AT1G07480	A2LFAT1G07480	-	A2MF2AT1G07480
AT1G07485	AKBr1	A	Rsa10003307	-	-	BniB06g043270.2N.1	BniB03g002230.2N.1	-	BolC05g005370.2J	BolC08g002890.2J	-	BraA10g006230.3.1C	BraA08g034000.3.1C	-	A1LFAT1G07485	A1MF1AT1G07485	-	A2LFAT1G07485	A2MF1AT1G07485	-
AT1G07490	AKBr1	A	-	-	Rsa10019885	-	-	BniB02g003560.2N.1	-	-	-	-	-	BraA09g064280.3.1C	-	-	A1MF2AT1G07490	-	-	A2MF2AT1G07490
AT1G07510	AKBr1	A	-	-	Rsa10019884	-	-	BniB02g003570.2N.1	-	-	BolC08g057580.2J	-	-	BraA09g064270.3.1C	-	-	A1MF2AT1G07510	-	-	A2MF2AT1G07510
AT1G07520	AKBr1	A	Rsa10003305	Rsa10041336	Rsa10019882	BniB06g043230.2N.1	BniB03g002250.2N.1	BniB02g003620.2N.1	BolC05g005390.2J	BolC08g002910.2J	BolC08g057560.2J	BraA10g006250.3.1C	BraA08g033980.3.1C	BraA09g064260.3.1C	A1LFAT1G07520	A1MF1AT1G07520	A1MF2AT1G07520	A2LFAT1G07520	A2MF1AT1G07520	A2MF2AT1G07520
AT1G07540	AKBr1	A	Rsa10003302	Rsa10041335	-	BniB06g043220.2N.1	BniB03g002260.2N.1	-	BolC05g005400.2J	BolC08g002920.2J	-	BraA10g006260.3.1C	BraA08g033970.3.1C	-	A1LFAT1G07540	A1MF1AT1G07540	-	A2LFAT1G07540	A2MF1AT1G07540	-
AT1G07550	AKBr1	A	-	-	Rsa10019878	BniB06g043070.2N.1	-	BniB02g003640.2N.1	BolC05g005420.2J	BolC08g002960.2J	BolC08g057510.2J	BraA10g006280.3.1C	BraA08g033950.3.1C	BraA09g064210.3.1C	A1LFAT1G07550	A1MF1AT1G07550	A1MF2AT1G07550	A2LFAT1G07550	A2MF1AT1G07550	A2MF2AT1G07550
AT1G07590	AKBr1	A	-	-	Rsa10019877	-	-	BniB02g003660.2N.1	-	-	BolC08g057500.2J	-	-	BraA09g064200.3.1C	-	-	A1MF2AT1G07590	-	-	A2MF2AT1G07590
AT1G07615	AKBr1	A	-	Rsa10041330	Rsa10019876	-	BniB03g002320.2N.1	BniB02g003680.2N.1	-	BolC08g003000.2J	BolC08g057490.2J	-	BraA08g033920.3.1C	BraA09g064190.3.1C	-	A1MF1AT1G07615	A1MF2AT1G07615	-	A2MF1AT1G07615	A2MF2AT1G07615
AT1G07620	AKBr1	A	Rsa10003298	Rsa10041329	-	BniB06g043050.2N.1	-	-	BolC05g005460.2J	BolC08g003010.2J	-	BraA10g006400.3.1C	BraA08g033910.3.1C	-	A1LFAT1G07620	A1MF1AT1G07620	-	A2LFAT1G07620	A2MF1AT1G07620	-
AT1G07630	AKBr1	A	Rsa10003297	Rsa10041328	-	BniB06g043040.2N.1	BniB03g002330.2N.1	-	BolC05g005470.2J	BolC08g003020.2J	-	BraA10g006410.3.1C	BraA08g033900.3.1C	-	A1LFAT1G07630	A1MF1AT1G07630	-	A2LFAT1G07630	A2MF1AT1G07630	-
AT1G07640	AKBr1	A	-	Rsa10041327	Rsa10019875	BniB06g043020.2N.1	BniB03g002340.2N.1	BniB02g003700.2N.1	-	BolC08g003030.2J	BolC08g057480.2J	-	BraA08g033890.3.1C	BraA09g064180.3.1C	A1LFAT1G07640	A1MF1AT1G07640	A1MF2AT1G07640	-	A2MF1AT1G07640	A2MF2AT1G07640
AT1G07645	AKBr1	A	Rsa10037435	-	Rsa10019874	BniB06g043000.2N.1	-	BniB02g003720.2N.1	BolC05g005510.2J	-	BolC08g057470.2J	BraA06g004930.3.1C	-	BraA09g064170.3.1C	A1LFAT1G07645	-	A1MF2AT1G07645	A2LFAT1G07645	-	A2MF2AT1G07645
AT1G07660	AKBr1	A	Rsa10037436	-	-	BniB06g042990.2N.1	-	-	BolC05g005520.2J	-	-	BraA06g004940.3.1C	-	-	A1LFAT1G07660	-	-	A2LFAT1G07660	-	-
AT1G07670	AKBr1	A	Rsa10037437	Rsa10041326	-	BniB06g042980.2N.1	BniB03g002350.2N.1	-	BolC05g005540.2J	BolC08g003050.2J	BolC08g057530.2J	BraA06g004950.3.1C	-	BraA09g064240.3.1C	A1LFAT1G07670	A1MF1AT1G07670	A1MF2AT1G07670	A2LFAT1G07670	A2MF1AT1G07670	A2MF2AT1G07670
AT1G07680	AKBr1	A	Rsa10037446	-	-	-	-	-	BolC05g005620.2J	-	-	-	-	-	A1LFAT1G07680	-	-	A2LFAT1G07680	-	-
AT1G07705	AKBr1	A	Rsa10037444	Rsa10041321	-	BniB06g042840.2N.1	BniB03g002440.2N.1	-	BolC05g005610.2J	BolC08g003200.2J	-	BraA06g005060.3.1C	BraA08g033820.3.1C	-	A1LFAT1G07705	A1MF1AT1G07705	-	A2LFAT1G07705	A2MF1AT1G07705	-
AT1G07720	AKBr1	A	Rsa10037443	Rsa10041322	-	BniB06g042860.2N.1	BniB03g002430.2N.1	-	BolC05g005590.2J	BolC08g003190.2J	-	BraA06g005040.3.1C	BraA08g033830.3.1C	-	A1LFAT1G07720	A1MF1AT1G07720	-	A2LFAT1G07720	A2MF1AT1G07720	-
AT1G07725	AKBr1	A	Rsa10037442	-	-	BniB06g042870.2N.1	-	-	BolC05g005580.2J	-	-	BraA06g005030.3.1C	-	-	A1LFAT1G07725	-	-	A2LFAT1G07725	-	-
AT1G07730	AKBr1	A	Rsa10037441	-	-	BniB06g042880.2N.1	-	-	BolC05g005570.2J	-	-	BraA06g005020.3.1C	-	-	A1LFAT1G07730	-	-	A2LFAT1G07730	-	-
AT1G07740	AKBr1	A	-	Rsa10041323	-	-	BniB03g002420.2N.1	-	-	BolC08g003160.2J	-	-	BraA08g033840.3.1C	-	-	A1MF1AT1G07740	-	-	A2MF1AT1G07740	-
AT1G07750	AKBr1	A	Rsa10037439	Rsa10041324	Rsa10019870	BniB06g042950.2N.1	BniB03g002370.2N.1	BniB02g003750.2N.1	BolC05g005560.2J	BolC08g003130.2J	BolC08g057440.2J	BraA06g004970.3.1C	BraA08g033870.3.1C	BraA09g064140.3.1C	A1LFAT1G07750	A1MF1AT1G07750	A1MF2AT1G07750	A2LFAT1G07750	A2MF1AT1G07750	A2MF2AT1G07750
AT1G07770	AKBr1	A	Rsa10037438	Rsa10041325	Rsa10019871	BniB06g042960.2N.1	BniB03g002360.2N.1	BniB02g003740.2N.1	BolC05g005550.2J	BolC08g003120.2J	BolC08g057450.2J	BraA06g004960.3.1C	BraA08g033880.3.1C	BraA09g064150.3.1C	A1LFAT1G07770	A1MF1AT1G07770	A1MF2AT1G07770	A2LFAT1G07770	A2MF1AT1G07770	A2MF2AT1G07770
AT1G07795	AKBr1	A	-	-	Rsa10019872	BniB06g042970.2N.1	-	BniB02g003730.2N.1	-	-	BolC08g057460.2J	-	-	BraA09g064160.3.1C	A1LFAT1G07795	-	A1MF2AT1G07795	-	-	A2MF2AT1G07795
AT1G07810	AKBr1	A	-	-	Rsa10019868	BniB06g042790.2N.1	-	BniB02g003770.2N.1	BolC05g005630.2J	-	BolC08g057420.2J	-	-	BraA09g064130.3.1C	A1LFAT1G07810	-	A1MF2AT1G07810	A2LFAT1G07810	-	A2MF2AT1G07810
AT1G07820	AKBr1	A	Rsa10037448	Rsa10041320	Rsa10019867	BniB06g042780.2N.1	BniB03g002470.2N.1	BniB02g003780.2N.1	BolC05g005650.2J	-	BolC08g057410.2J	BraA06g005080.3.1C	-	BraA09g064120.3.1C	A1LFAT1G07820	A1MF1AT1G07820	A1MF2AT1G07820	A2LFAT1G07820	-	A2MF2AT1G07820
AT1G07830	AKBr1	A	Rsa10037449	-	Rsa10019866	BniB06g042770.2N.1	-	BniB02g003790.2N.1	-	-	BolC08g057400.2J	BraA06g005090.3.1C	-	BraA09g064110.3.1C	A1LFAT1G07830	-	A1MF2AT1G07830	A2LFAT1G07830	-	A2MF2AT1G07830
AT1G07850	AKBr1	A	Rsa10037450	-	-	BniB06g042760.2N.1	-	-	BolC05g005670.2J	-	-	BraA06g005110.3.1C	-	-	A1LFAT1G07850	-	-	A2LFAT1G07850	-	-
AT1G07860	AKBr1	A	-	Rsa10041319	-	-	BniB03g002480.2N.1	-	-	BolC08g003210.2J	-	-	-	-	-	A1MF1AT1G07860	-	-	A2MF1AT1G07860	-
AT1G07870	AKBr1	A	Rsa10037451	Rsa10041318	-	BniB06g042750.2N.1	BniB03g002490.2N.1	-	BolC05g005680.2J	BolC08g002530.2J	BolC08g057390.2J	BraA06g005120.3.1C	BraA08g033810.3.1C	BraA09g064100.3.1C	A1LFAT1G07870	A1MF1AT1G07870	A1MF2AT1G07870	A2LFAT1G07870	A2MF1AT1G07870	A2MF2AT1G07870
AT1G07880	AKBr1	A	-	-	Rsa10019865	-	-	BniB02g003800.2N.1	-	-	BolC08g057380.2J	-	-	BraA09g064090.3.1C	-	-	A1MF2AT1G07880	-	-	A2MF2AT1G07880
AT1G07890	AKBr1	A	Rsa10037452	Rsa10041317	Rsa10019864	BniB06g042730.2N.1	BniB03g002500.2N.1	BniB02g003810.2N.1	BolC05g005690.2J	BolC08g003250.2J	BolC08g057370.2J	BraA06g005130.3.1C	BraA08g033790.3.1C	BraA09g064080.3.1C	A1LFAT1G07890	A1MF1AT1G07890	A1MF2AT1G07890	A2LFAT1G07890	A2MF1AT1G07890	A2MF2AT1G07890
AT1G07900	AKBr1	A	Rsa10037453	-	-	BniB06g042700.2N.1	-	BniB02g003820.2N.1	BolC05g005700.2J	-	BolC08g057360.2J	BraA06g005140.3.1C	-	BraA09g064070.3.1C	A1LFAT1G07900	-	A1MF2AT1G07900	A2LFAT1G07900	-	A2MF2AT1G07900
AT1G07910	AKBr1	A	Rsa10037454	-	Rsa10019863	BniB06g042690.2N.1	-	BniB02g003830.2N.1	BolC05g005710.2J	-	BolC08g057350.2J	BraA06g005150.3.1C	-	BraA09g064060.3.1C	A1LFAT1G07910	-	A1MF2AT1G07910	A2LFAT1G07910	-	A2MF2AT1G07910
AT1G07920	AKBr1	A	-	Rsa10041315	Rsa10019860	BniB06g042660.2N.1	BniB03g002510.2N.1	BniB02g003840.2N.1	BolC05g005770.2J	BolC08g003260.2J	BolC08g057340.2J	BraA06g005200.3.1C	BraA08g033780.3.1C	BraA09g064040.3.1C	A1LFAT1G07920	A1MF1AT1G07920	A1MF2AT1G07920	A2LFAT1G07920	A2MF1AT1G07920	A2MF2AT1G07920
AT1G07960	AKBr1	A	Rsa10037457	-	-	BniB06g042680.2N.1	-	-	BolC05g005730.2J	-	-	BraA06g005170.3.1C	-	-	A1LFAT1G07960	-	-	A2LFAT1G07960	-	-
AT1G07970	AKBr1	A	Rsa10037456	-	-	-	-	-	BolC05g005720.2J	-	-	BraA06g005160.3.1C	-	-	A1LFAT1G07970	-	-	A2LFAT1G07970	-	-
AT1G07990	AKBr1	A	Rsa10037459	Rsa10041313	Rsa10019859	BniB06g042630.2N.1	BniB03g002530.2N.1	-	BolC05g005810.2J	BolC08g003280.2J	BolC08g057310.2J	BraA06g005220.3.1C	BraA08g033770.3.1C	BraA09g064020.3.1C	A1LFAT1G07990	A1MF1AT1G07990	A1MF2AT1G07990	A2LFAT1G07990	A2MF1AT1G07990	A2MF2AT1G07990
AT1G08000	AKBr1	A	-	Rsa10041312	Rsa10019858	BniB06g042620.2N.1	BniB03g002540.2N.1	BniB02g003850.2N.1	-	BolC08g003290.2J	BolC08g057300.2J	BraA06g005230.3.1C	-	BraA09g064010.3.1C	A1LFAT1G08000	A1MF1AT1G08000	A1MF2AT1G08000	A2LFAT1G08000	A2MF1AT1G08000	A2MF2AT1G08000
AT1G08030	AKBr1	A	Rsa10037464	Rsa10041311	-	BniB06g042600.2N.1	BniB03g002550.2N.1	-	BolC05g005820.2J	BolC08g003300.2J	-	BraA06g005240.3.1C	BraA08g033760.3.1C	-	A1LFAT1G08030	A1MF1AT1G08030	-	A2LFAT1G08030	A2MF1AT1G08030	-
AT1G08035	AKBr1	A	-	Rsa10041310	-	-	BniB03g002560.2N.1	-	-	BolC08g003310.2J	-	BraA06g005250.3.1C	BraA08g033750.3.1C	-	A1LFAT1G08035	A1MF1AT1G08035	-	A2LFAT1G08035	A2MF1AT1G08035	-
AT1G08050	AKBr1	A	Rsa10037465	Rsa10041309	-	BniB04g062860.2N.1	BniB03g002570.2N.1	-	BolC05g005830.2J	BolC08g003320.2J	-	BraA06g005260.3.1C	BraA08g033740.3.1C	-	A1LFAT1G08050	A1MF1AT1G08050	-	A2LFAT1G08050	A2MF1AT1G08050	-
AT1G08060	AKBr1	A	Rsa10037469	-	Rsa10019856	BniB06g042570.2N.1	-	BniB02g003860.2N.1	BolC05g005850.2J	-	BolC08g057290.2J	BraA06g005290.3.1C	-	BraA09g064000.3.1C	A1LFAT1G08060	-	A1MF2AT1G08060	A2LFAT1G08060	-	A2MF2AT1G08060
AT1G08070	AKBr1	A	Rsa10037471	-	-	BniB04g030440.2N.1	-	-	BolC05g005890.2J	-	-	BraA06g005330.3.1C	-	-	A1LFAT1G08070	-	-	A2LFAT1G08070	-	-
AT1G08090	AKBr1	A	Rsa10037474	Rsa10041308	Rsa10019854	BniB04g031510.2N.1	BniB03g002580.2N.1	BniB02g003870.2N.1	BolC05g005950.2J	BolC08g003330.2J	BolC08g057270.2J	BraA06g005350.3.1C	BraA08g033730.3.1C	BraA09g063980.3.1C	A1LFAT1G08090	A1MF1AT1G08090	A1MF2AT1G08090	A2LFAT1G08090	A2MF1AT1G08090	A2MF2AT1G08090
AT1G08130	AKBr1	A	Rsa10037475	-	Rsa10019853	BniB04g031480.2N.1	-	-	BolC05g006060.2J	-	BolC08g057260.2J	BraA06g005390.3.1C	-	BraA09g063970.3.1C	A1LFAT1G08130	-	A1MF2AT1G08130	A2LFAT1G08130	-	A2MF2AT1G08130
AT1G08135	AKBr1	A	Rsa10037476	-	Rsa10019847	BniB04g031460.2N.1	-	BniB02g003910.2N.1	BolC05g006070.2J	-	BolC08g057220.2J	BraA06g005400.3.1C	-	BraA09g063940.3.1C	A1LFAT1G08135	-	A1MF2AT1G08135	A2LFAT1G08135	-	A2MF2AT1G08135
AT1G08160	AKBr1	A	Rsa10037478	Rsa10041307	Rsa10019846	BniB04g031450.2N.1	BniB03g002590.2N.1	BniB02g003920.2N.1	BolC05g006090.2J	BolC08g003340.2J	BolC08g057210.2J	BraA06g005420.3.1C	BraA08g033720.3.1C	BraA09g063930.3.1C	A1LFAT1G08160	A1MF1AT1G08160	A1MF2AT1G08160	A2LFAT1G08160	A2MF1AT1G08160	A2MF2AT1G08160
AT1G08170	AKBr1	A	Rsa10037479	-	-	BniB04g031440.2N.1	-	-	BolC05g006100.2J	-	-	BraA06g005430.3.1C	-	-	A1LFAT1G08170	-	-	A2LFAT1G08170	-	-
AT1G08180	AKBr1	A	Rsa10037480	Rsa10041305	-	BniB04g031430.2N.1	BniB03g002600.2N.1	-	BolC05g006110.2J	BolC08g003350.2J	-	-	-	-	A1LFAT1G08180	A1MF1AT1G08180	-	A2LFAT1G08180	A2MF1AT1G08180	-
AT1G08190	AKBr1	A	Rsa10037481	-	-	BniB04g031420.2N.1	-	-	BolC05g006120.2J	-	-	BraA06g005440.3.1C	-	-	A1LFAT1G08190	-	-	A2LFAT1G08190	-	-
AT1G08200	AKBr1	A	Rsa10037482	Rsa10041304	Rsa10019845	BniB04g031410.2N.1	BniB03g002610.2N.1	BniB02g003940.2N.1	BolC05g006130.2J	BolC08g003360.2J	BolC08g057190.2J	BraA06g005450.3.1C	BraA08g033710.3.1C	BraA09g063920.3.1C	A1LFAT1G08200	A1MF1AT1G08200	A1MF2AT1G08200	A2LFAT1G08200	A2MF1AT1G08200	A2MF2AT1G08200
AT1G08210	AKBr1	A	-	Rsa10041303	Rsa10019842	-	BniB03g002620.2N.1	BniB02g003950.2N.1	-	BolC08g003370.2J	BolC08g057180.2J	-	BraA08g033700.3.1C	BraA09g063910.3.1C	-	A1MF1AT1G08210	A1MF2AT1G08210	-	A2MF1AT1G08210	A2MF2AT1G08210
AT1G08220	AKBr1	A	-	Rsa10041302	Rsa10019843	-	BniB03g002630.2N.1	BniB02g003960.2N.1	-	BolC08g003380.2J	BolC08g057170.2J	-	BraA08g033690.3.1C	BraA09g063900.3.1C	-	A1MF1AT1G08220	A1MF2AT1G08220	-	A2MF1AT1G08220	A2MF2AT1G08220
AT1G08230	AKBr1	A	-	Rsa10041300	-	-	BniB03g002640.2N.1	-	-	BolC08g003390.2J	-	-	BraA08g033680.3.1C	-	-	A1MF1AT1G08230	-	-	A2MF1AT1G08230	-
AT1G08250	AKBr1	A	-	-	Rsa10019844	-	-	BniB02g003970.2N.1	-	-	BolC08g057150.2J	-	-	BraA09g063880.3.1C	-	-	A1MF2AT1G08250	-	-	A2MF2AT1G08250
AT1G08260	AKBr1	A	Rsa10037484	-	-	BniB04g031390.2N.1	-	-	BolC05g006140.2J	-	-	BraA06g005480.3.1C	-	-	A1LFAT1G08260	-	-	A2LFAT1G08260	-	-
AT1G08270	AKBr1	A	Rsa10037485	-	-	BniB04g031380.2N.1	-	-	BolC05g006150.2J	-	-	BraA06g005490.3.1C	-	-	A1LFAT1G08270	-	-	A2LFAT1G08270	-	-
AT1G08280	AKBr1	A	Rsa10037486	-	-	BniB04g031370.2N.1	-	-	BolC05g006160.2J	-	-	BraA06g005500.3.1C	-	-	A1LFAT1G08280	-	-	A2LFAT1G08280	-	-
AT1G08290	AKBr1	A	Rsa10037487	-	Rsa10019841	BniB04g031360.2N.1	-	BniB02g004010.2N.1	BolC05g006170.2J	-	BolC08g057140.2J	BraA06g005510.3.1C	-	BraA09g063870.3.1C	A1LFAT1G08290	-	A1MF2AT1G08290	A2LFAT1G08290	-	A2MF2AT1G08290
AT1G08300	AKBr1	A	Rsa10037488	-	-	BniB04g031350.2N.1	-	-	BolC05g006180.2J	-	-	BraA06g005520.3.1C	-	-	A1LFAT1G08300	-	-	A2LFAT1G08300	-	-
AT1G08310	AKBr1	A	Rsa10037490	Rsa10041298	-	BniB04g031340.2N.1	BniB03g002650.2N.1	-	BolC05g006210.2J	BolC08g003400.2J	-	BraA06g005530.3.1C	BraA08g033670.3.1C	-	A1LFAT1G08310	A1MF1AT1G08310	-	A2LFAT1G08310	A2MF1AT1G08310	-
AT1G08315	AKBr1	A	Rsa10037491	-	-	-	-	-	BolC05g006190.2J	-	-	BraA06g005540.3.1C	-	-	A1LFAT1G08315	-	-	A2LFAT1G08315	-	-
AT1G08320	AKBr1	A	Rsa10037492	-	Rsa10019840	BniB04g031330.2N.1	-	BniB02g004020.2N.1	BolC05g006230.2J	-	BolC08g057130.2J	BraA06g005560.3.1C	-	BraA09g063860.3.1C	A1LFAT1G08320	-	A1MF2AT1G08320	A2LFAT1G08320	-	A2MF2AT1G08320
AT1G08350	AKBr1	A	Rsa10037493	-	-	BniB04g031310.2N.1	-	-	BolC05g006250.2J	-	-	BraA06g005580.3.1C	-	-	A1LFAT1G08350	-	-	A2LFAT1G08350	-	-
AT1G08360	AKBr1	A	Rsa10037494	-	-	BniB04g031300.2N.1	-	-	BolC05g006260.2J	-	-	BraA06g005590.3.1C	-	-	A1LFAT1G08360	-	-	A2LFAT1G08360	-	-
AT1G08370	AKBr1	A	Rsa10037495	Rsa10041297	Rsa10019838	BniB04g031280.2N.1	BniB03g002660.2N.1	BniB02g004110.2N.1	BolC05g006270.2J	BolC08g003410.2J	BolC08g057120.2J	BraA06g005600.3.1C	BraA08g033660.3.1C	BraA09g063840.3.1C	A1LFAT1G08370	A1MF1AT1G08370	A1MF2AT1G08370	A2LFAT1G08370	A2MF1AT1G08370	A2MF2AT1G08370
AT1G08380	AKBr1	A	-	Rsa10041294	Rsa10019837	-	BniB03g002670.2N.1	BniB02g004150.2N.1	BolC05g006280.2J	BolC08g003420.2J	BolC08g057110.2J	BraA06g005610.3.1C	BraA08g033650.3.1C	BraA09g063830.3.1C	A1LFAT1G08380	A1MF1AT1G08380	A1MF2AT1G08380	A2LFAT1G08380	A2MF1AT1G08380	A2MF2AT1G08380
AT1G08390	AKBr1	A	Rsa10037496	-	-	BniB04g031270.2N.1	-	-	BolC05g006290.2J	-	-	BraA06g005620.3.1C	-	-	A1LFAT1G08390	-	-	A2LFAT1G08390	-	-
AT1G08400	AKBr1	A	Rsa10037497	-	-	BniB04g031260.2N.1	-	-	BolC05g006300.2J	-	-	BraA06g005630.3.1C	-	-	A1LFAT1G08400	-	-	A2LFAT1G08400	-	-
AT1G08410	AKBr1	A	-	Rsa10041293	Rsa10019836	-	BniB03g002680.2N.1	BniB02g004160.2N.1	-	BolC08g019730.2J	BolC08g057100.2J	-	BraA08g033640.3.1C	BraA09g063820.3.1C	-	A1MF1AT1G08410	A1MF2AT1G08410	-	A2MF1AT1G08410	A2MF2AT1G08410
AT1G08420	AKBr1	A	-	Rsa10041292	Rsa10019835	BniB04g031250.2N.1	BniB03g002690.2N.1	BniB02g004170.2N.1	BolC05g006330.2J	BolC08g019740.2J	BolC08g057090.2J	BraA06g005640.3.1C	BraA08g033630.3.1C	BraA09g063810.3.1C	A1LFAT1G08420	A1MF1AT1G08420	A1MF2AT1G08420	A2LFAT1G08420	A2MF1AT1G08420	A2MF2AT1G08420
AT1G08430	AKBr1	A	Rsa10037498	Rsa10041290	-	BniB04g031240.2N.1	BniB03g002700.2N.1	-	BolC05g006340.2J	BolC08g019750.2J	-	BraA06g005650.3.1C	BraA08g033610.3.1C	-	A1LFAT1G08430	A1MF1AT1G08430	-	A2LFAT1G08430	A2MF1AT1G08430	-
AT1G08450	AKBr1	A	-	Rsa10041289	-	-	BniB03g002710.2N.1	BniB02g004180.2N.1	-	BolC08g019780.2J	BolC08g057080.2J	-	BraA08g033600.3.1C	BraA09g063780.3.1C	-	A1MF1AT1G08450	A1MF2AT1G08450	-	A2MF1AT1G08450	A2MF2AT1G08450
AT1G08460	AKBr1	A	-	-	Rsa10019834	-	-	BniB02g004200.2N.1	-	-	BolC08g057070.2J	-	-	BraA09g063770.3.1C	-	-	A1MF2AT1G08460	-	-	A2MF2AT1G08460
AT1G08465	AKBr1	A	Rsa10037499	Rsa10041288	Rsa10019833	BniB04g031230.2N.1	BniB03g002720.2N.1	BniB02g004210.2N.1	BolC05g006350.2J	BolC08g019820.2J	BolC08g057060.2J	BraA06g005660.3.1C	BraA08g033590.3.1C	BraA09g063760.3.1C	A1LFAT1G08465	A1MF1AT1G08465	A1MF2AT1G08465	A2LFAT1G08465	A2MF1AT1G08465	A2MF2AT1G08465
AT1G08480	AKBr1	A	-	Rsa10041287	-	BniB04g031190.2N.1	BniB03g002730.2N.1	-	BolC05g006370.2J	BolC08g019830.2J	-	BraA06g005680.3.1C	BraA08g033580.3.1C	-	A1LFAT1G08480	A1MF1AT1G08480	-	A2LFAT1G08480	A2MF1AT1G08480	-
AT1G08490	AKBr1	A	Rsa10037500	-	-	BniB04g031180.2N.1	-	-	BolC05g006380.2J	-	-	BraA06g005690.3.1C	-	-	A1LFAT1G08490	-	-	A2LFAT1G08490	-	-
AT1G08500	AKBr1	A	-	Rsa10041286	Rsa10019831	-	BniB03g002760.2N.1	BniB02g004220.2N.1	-	BolC08g019860.2J	BolC08g057050.2J	-	BraA08g033570.3.1C	BraA09g063750.3.1C	-	A1MF1AT1G08500	A1MF2AT1G08500	-	A2MF1AT1G08500	A2MF2AT1G08500
AT1G08510	AKBr1	A	Rsa10037501	Rsa10041285	Rsa10019830	BniB04g031170.2N.1	BniB03g002770.2N.1	BniB02g004240.2N.1	BolC05g006390.2J	BolC08g019870.2J	BolC08g057040.2J	BraA06g005700.3.1C	BraA08g033560.3.1C	BraA09g063740.3.1C	A1LFAT1G08510	A1MF1AT1G08510	A1MF2AT1G08510	A2LFAT1G08510	A2MF1AT1G08510	A2MF2AT1G08510
AT1G08520	AKBr1	A	Rsa10037502	-	-	BniB04g031160.2N.1	-	-	BolC05g006400.2J	-	-	BraA06g005720.3.1C	-	-	A1LFAT1G08520	-	-	A2LFAT1G08520	-	-
AT1G08540	AKBr1	A	-	Rsa10041284	-	BniB04g031140.2N.1	BniB03g002780.2N.1	-	BolC05g006410.2J	BolC08g019880.2J	-	BraA06g005740.3.1C	BraA08g033550.3.1C	-	A1LFAT1G08540	A1MF1AT1G08540	-	A2LFAT1G08540	A2MF1AT1G08540	-
AT1G08550	AKBr1	A	Rsa10037503	-	-	BniB04g031130.2N.1	-	-	BolC05g006420.2J	-	-	BraA06g005750.3.1C	-	-	A1LFAT1G08550	-	-	A2LFAT1G08550	-	-
AT1G08570	AKBr1	A	Rsa10037504	-	Rsa10019828	BniB04g031110.2N.1	-	BniB02g004250.2N.1	BolC05g006440.2J	-	BolC08g057030.2J	BraA06g005770.3.1C	-	BraA09g063730.3.1C	A1LFAT1G08570	-	A1MF2AT1G08570	A2LFAT1G08570	-	A2MF2AT1G08570
AT1G08580	AKBr1	A	Rsa10037506	-	Rsa10019827	BniB04g031100.2N.1	-	BniB02g004260.2N.1	BolC05g006450.2J	-	BolC08g057020.2J	BraA06g005780.3.1C	-	BraA09g063720.3.1C	A1LFAT1G08580	-	A1MF2AT1G08580	A2LFAT1G08580	-	A2MF2AT1G08580
AT1G08590	AKBr1	A	-	Rsa10041283	-	-	BniB03g002800.2N.1	-	-	BolC08g019900.2J	-	-	BraA08g033530.3.1C	-	-	A1MF1AT1G08590	-	-	A2MF1AT1G08590	-
AT1G08600	AKBr1	A	Rsa10037507	-	Rsa10019826	BniB04g031090.2N.1	-	BniB02g004270.2N.1	BolC05g006460.2J	-	BolC08g057010.2J	BraA06g005790.3.1C	-	BraA09g063710.3.1C	A1LFAT1G08600	-	A1MF2AT1G08600	A2LFAT1G08600	-	A2MF2AT1G08600
AT1G08610	AKBr1	A	-	-	Rsa10019825	-	-	BniB02g002930.2N.1	-	-	BolC08g057000.2J	-	-	BraA09g063700.3.1C	-	-	A1MF2AT1G08610	-	-	A2MF2AT1G08610
AT1G08620	AKBr1	A	-	Rsa10041281	-	-	BniB03g002810.2N.1	-	-	BolC08g019920.2J	-	-	BraA08g033520.3.1C	-	-	A1MF1AT1G08620	-	-	A2MF1AT1G08620	-
AT1G08630	AKBr1	A	Rsa10037509	Rsa10041280	Rsa10019823	BniB04g031080.2N.1	BniB03g002840.2N.1	BniB02g004290.2N.1	BolC05g006480.2J	BolC08g019940.2J	BolC08g056990.2J	BraA06g005800.3.1C	BraA08g033510.3.1C	BraA09g063690.3.1C	A1LFAT1G08630	A1MF1AT1G08630	A1MF2AT1G08630	A2LFAT1G08630	A2MF1AT1G08630	A2MF2AT1G08630
AT1G08640	AKBr1	A	Rsa10037510	-	-	BniB04g031070.2N.1	BniB03g002850.2N.1	-	BolC05g006490.2J	BolC08g019980.2J	-	BraA06g005810.3.1C	-	-	A1LFAT1G08640	A1MF1AT1G08640	-	A2LFAT1G08640	A2MF1AT1G08640	-
AT1G08650	AKBr1	A	Rsa10037511	Rsa10041276	-	BniB04g031060.2N.1	BniB03g002860.2N.1	-	BolC05g006500.2J	BolC08g020040.2J	-	BraA06g005820.3.1C	BraA08g033500.3.1C	-	A1LFAT1G08650	A1MF1AT1G08650	-	A2LFAT1G08650	A2MF1AT1G08650	-
AT1G08660	AKBr1	A	-	-	Rsa10019822	BniB04g031050.2N.1	-	BniB02g004380.2N.1	-	-	BolC08g056980.2J	BraA06g005830.3.1C	-	BraA09g063680.3.1C	A1LFAT1G08660	-	A1MF2AT1G08660	A2LFAT1G08660	-	A2MF2AT1G08660
AT1G08670	AKBr1	A	-	-	Rsa10019821	-	-	BniB02g004390.2N.1	-	-	BolC08g056970.2J	-	-	BraA09g063670.3.1C	-	-	A1MF2AT1G08670	-	-	A2MF2AT1G08670
AT1G08680	AKBr1	A	Rsa10037513	-	-	BniB04g031040.2N.1	-	BniB02p000008.2N.1	BolC05g006520.2J	-	-	BraA06g005840.3.1C	-	-	A1LFAT1G08680	-	A1MF2AT1G08680	A2LFAT1G08680	-	-
AT1G08700	AKBr1	A	Rsa10037514	-	-	BniB04g031030.2N.1	-	-	BolC05g006530.2J	-	-	BraA06g005850.3.1C	-	-	A1LFAT1G08700	-	-	A2LFAT1G08700	-	-
AT1G08720	AKBr1	A	-	-	Rsa10019819	-	BniB03g002900.2N.1	BniB02g004410.2N.1	-	-	BolC08g056960.2J	-	-	BraA09g063660.3.1C	-	A1MF1AT1G08720	A1MF2AT1G08720	-	-	A2MF2AT1G08720
AT1G08730	AKBr1	A	Rsa10037515	Rsa10041272	-	BniB04g031020.2N.1	BniB03g002910.2N.1	-	BolC05g006540.2J	BolC08g020100.2J	-	BraA06g005860.3.1C	BraA08g033460.3.1C	-	A1LFAT1G08730	A1MF1AT1G08730	-	A2LFAT1G08730	A2MF1AT1G08730	-
AT1G08750	AKBr1	A	Rsa10037516	-	-	BniB04g030990.2N.1	BniB03g002920.2N.1	BniB02g004420.2N.1	BolC05g006550.2J	-	-	BraA06g005870.3.1C	-	-	A1LFAT1G08750	A1MF1AT1G08750	A1MF2AT1G08750	A2LFAT1G08750	-	-
AT1G08760	AKBr1	A	Rsa10037517	-	Rsa10019818	BniB04g030980.2N.1	BniB03g002930.2N.1	BniB02g004430.2N.1	BolC05g006560.2J	BolC08g020340.2J	BolC08g056950.2J	BraA06g005880.3.1C	-	BraA09g063650.3.1C	A1LFAT1G08760	A1MF1AT1G08760	A1MF2AT1G08760	A2LFAT1G08760	A2MF1AT1G08760	A2MF2AT1G08760
AT1G08780	AKBr1	A	Rsa10037518	-	-	BniB04g030960.2N.1	BniB03g002940.2N.1	-	BolC05g006580.2J	BolC08g020370.2J	-	BraA06g005890.3.1C	BraA08g033450.3.1C	-	A1LFAT1G08780	A1MF1AT1G08780	-	A2LFAT1G08780	A2MF1AT1G08780	-
AT1G08790	AKBr1	A	Rsa10037519	Rsa10041270	-	BniB04g030950.2N.1	BniB03g002950.2N.1	-	BolC05g006590.2J	BolC08g020390.2J	-	BraA06g005900.3.1C	BraA08g033440.3.1C	-	A1LFAT1G08790	A1MF1AT1G08790	-	A2LFAT1G08790	A2MF1AT1G08790	-
AT1G08800	AKBr1	A	Rsa10037520	Rsa10041269	-	BniB04g030940.2N.1	BniB03g002960.2N.1	-	BolC05g006600.2J	BolC08g020550.2J	-	BraA06g005910.3.1C	BraA08g033430.3.1C	-	A1LFAT1G08800	A1MF1AT1G08800	-	A2LFAT1G08800	A2MF1AT1G08800	-
AT1G08810	AKBr1	A	-	Rsa10041268	-	BniB04g030930.2N.1	BniB03g002970.2N.1	-	BolC05g006610.2J	BolC08g020560.2J	-	-	BraA08g033420.3.1C	-	A1LFAT1G08810	A1MF1AT1G08810	-	A2LFAT1G08810	A2MF1AT1G08810	-
AT1G08820	AKBr1	A	Rsa10037521	Rsa10041267	Rsa10019817	BniB04g030920.2N.1	BniB03g002980.2N.1	BniB02g004440.2N.1	BolC05g006620.2J	BolC08g020570.2J	BolC08g056940.2J	BraA06g005920.3.1C	BraA08g033410.3.1C	BraA09g063640.3.1C	A1LFAT1G08820	A1MF1AT1G08820	A1MF2AT1G08820	A2LFAT1G08820	A2MF1AT1G08820	A2MF2AT1G08820
AT1G08830	AKBr1	A	-	-	Rsa10019816	-	-	BniB02g004460.2N.1	-	-	BolC08g056930.2J	-	-	BraA09g063630.3.1C	-	-	A1MF2AT1G08830	-	-	A2MF2AT1G08830
AT1G08840	AKBr1	A	-	-	Rsa10019815	-	-	BniB02g004470.2N.1	-	-	BolC08g056920.2J	-	-	BraA09g063620.3.1C	-	-	A1MF2AT1G08840	-	-	A2MF2AT1G08840
AT1G08845	AKBr1	A	Rsa10037522	-	Rsa10019814	BniB04g030890.2N.1	-	BniB02g004480.2N.1	BolC05g006630.2J	-	BolC08g056910.2J	BraA06g005930.3.1C	-	BraA09g063610.3.1C	A1LFAT1G08845	-	A1MF2AT1G08845	A2LFAT1G08845	-	A2MF2AT1G08845
AT1G08860	AKBr1	A	-	-	Rsa10019813	-	-	BniB02g004490.2N.1	-	-	BolC08g056900.2J	-	-	BraA09g063600.3.1C	-	-	A1MF2AT1G08860	-	-	A2MF2AT1G08860
AT1G08880	AKBr1	A	Rsa10037523	Rsa10041266	-	BniB04g030880.2N.1	BniB03g002990.2N.1	BniB02g004500.2N.1	BolC05g006640.2J	BolC08g020580.2J	BolC08g056890.2J	BraA06g005940.3.1C	BraA08g033400.3.1C	BraA09g063590.3.1C	A1LFAT1G08880	A1MF1AT1G08880	A1MF2AT1G08880	A2LFAT1G08880	A2MF1AT1G08880	A2MF2AT1G08880
AT1G08890	AKBr1	A	Rsa10037524	Rsa10041263	Rsa10019809	BniB04g030850.2N.1	BniB03g003010.2N.1	BniB02g004530.2N.1	BolC05g006650.2J	BolC08g020600.2J	BolC08g056860.2J	-	BraA08g033370.3.1C	BraA09g063560.3.1C	A1LFAT1G08890	A1MF1AT1G08890	A1MF2AT1G08890	A2LFAT1G08890	A2MF1AT1G08890	A2MF2AT1G08890
AT1G08910	AKBr1	A	Rsa10037525	Rsa10041265	Rsa10019811	BniB04g030860.2N.1	BniB03g003000.2N.1	BniB02g004510.2N.1	BolC05g006660.2J	BolC08g020590.2J	BolC08g056880.2J	BraA06g005950.3.1C	BraA08g033390.3.1C	BraA09g063580.3.1C	A1LFAT1G08910	A1MF1AT1G08910	A1MF2AT1G08910	A2LFAT1G08910	A2MF1AT1G08910	A2MF2AT1G08910
AT1G08940	AKBr1	A	Rsa10037529	-	-	BniB04g030810.2N.1	-	-	BolC05g006710.2J	-	-	BraA06g005990.3.1C	-	-	A1LFAT1G08940	-	-	A2LFAT1G08940	-	-
AT1G08960	AKBr1	A	-	-	Rsa10019808	-	-	BniB02g004550.2N.1	-	-	BolC08g056850.2J	-	-	BraA09g063550.3.1C	-	-	A1MF2AT1G08960	-	-	A2MF2AT1G08960
AT1G08970	AKBr1	A	Rsa10037531	Rsa10041262	Rsa10019807	BniB04g030800.2N.1	-	BniB02g004560.2N.1	BolC05g006720.2J	BolC08g020630.2J	BolC08g056840.2J	BraA06g006000.3.1C	BraA08g033360.3.1C	-	A1LFAT1G08970	A1MF1AT1G08970	A1MF2AT1G08970	A2LFAT1G08970	A2MF1AT1G08970	A2MF2AT1G08970
AT1G08980	AKBr1	A	-	-	Rsa10019806	-	-	BniB02g004570.2N.1	-	-	BolC08g056830.2J	-	-	BraA09g063540.3.1C	-	-	A1MF2AT1G08980	-	-	A2MF2AT1G08980
AT1G08990	AKBr1	A	-	Rsa10041261	Rsa10019805	-	BniB03g003030.2N.1	BniB02g004580.2N.1	-	BolC08g020640.2J	BolC08g056820.2J	-	BraA08g033350.3.1C	BraA09g063530.3.1C	-	A1MF1AT1G08990	A1MF2AT1G08990	-	A2MF1AT1G08990	A2MF2AT1G08990
AT1G09000	AKBr1	A	Rsa10037532	-	-	BniB04g030790.2N.1	-	-	BolC05g006730.2J	-	-	BraA06g006010.3.1C	-	-	A1LFAT1G09000	-	-	A2LFAT1G09000	-	-
AT1G09010	AKBr1	A	Rsa10037533	Rsa10041260	-	BniB04g030780.2N.1	BniB03g003040.2N.1	-	BolC05g006740.2J	BolC08g020660.2J	-	BraA06g006020.3.1C	BraA08g033340.3.1C	-	A1LFAT1G09010	A1MF1AT1G09010	-	A2LFAT1G09010	A2MF1AT1G09010	-
AT1G09020	AKBr1	A	Rsa10037534	Rsa10041259	Rsa10019804	BniB04g030770.2N.1	BniB03g003050.2N.1	BniB02g004590.2N.1	BolC05g006750.2J	BolC08g020670.2J	BolC08g056810.2J	BraA06g006030.3.1C	BraA08g033330.3.1C	BraA09g063520.3.1C	A1LFAT1G09020	A1MF1AT1G09020	A1MF2AT1G09020	A2LFAT1G09020	A2MF1AT1G09020	A2MF2AT1G09020
AT1G09030	AKBr1	A	Rsa10037535	-	-	BniB04g030760.2N.1	-	-	BolC05g006770.2J	-	-	BraA06g006040.3.1C	-	-	A1LFAT1G09030	-	-	A2LFAT1G09030	-	-
AT1G09040	AKBr1	A	Rsa10037539	Rsa10041258	-	BniB04g030730.2N.1	BniB03g003060.2N.1	-	BolC05g006790.2J	BolC08g020680.2J	BolC08g056800.2J	BraA06g006060.3.1C	BraA08g033320.3.1C	BraA09g063510.3.1C	A1LFAT1G09040	A1MF1AT1G09040	A1MF2AT1G09040	A2LFAT1G09040	A2MF1AT1G09040	A2MF2AT1G09040
AT1G09060	AKBr1	A	-	Rsa10041257	-	-	BniB03g003070.2N.1	-	BolC05g006800.2J	BolC08g020690.2J	-	BraA06g006070.3.1C	BraA08g033310.3.1C	-	A1LFAT1G09060	A1MF1AT1G09060	-	A2LFAT1G09060	A2MF1AT1G09060	-
AT1G09070	AKBr1	A	Rsa10037541	Rsa10041256	-	BniB04g030720.2N.1	BniB03g003080.2N.1	BniB02g004600.2N.1	BolC05g006810.2J	BolC08g020700.2J	BolC08g056790.2J	BraA06g006080.3.1C	BraA08g033300.3.1C	BraA09g063500.3.1C	A1LFAT1G09070	A1MF1AT1G09070	A1MF2AT1G09070	A2LFAT1G09070	A2MF1AT1G09070	A2MF2AT1G09070
AT1G09080	AKBr1	A	-	-	Rsa10019803	-	-	BniB02g003380.2N.1	-	-	BolC08g056780.2J	-	-	BraA09g063490.3.1C	-	-	A1MF2AT1G09080	-	-	A2MF2AT1G09080
AT1G09090	AKBr1	A	-	-	Rsa10019799	-	-	BniB02g004620.2N.1	-	-	BolC08g056730.2J	-	-	BraA09g063480.3.1C	-	-	A1MF2AT1G09090	-	-	A2MF2AT1G09090
AT1G09130	AKBr1	A	Rsa10037542	Rsa10041255	-	BniB04g030710.2N.1	BniB03g003090.2N.1	-	BolC05g006820.2J	BolC08g020710.2J	-	-	BraA08g033290.3.1C	-	A1LFAT1G09130	A1MF1AT1G09130	-	A2LFAT1G09130	A2MF1AT1G09130	-
AT1G09140	AKBr1	A	Rsa10037543	-	-	BniB04g030700.2N.1	-	-	BolC05g006830.2J	-	-	BraA06g006090.3.1C	-	-	A1LFAT1G09140	-	-	A2LFAT1G09140	-	-
AT1G09150	AKBr1	A	Rsa10037544	-	-	BniB04g030670.2N.1	BniB03g003100.2N.1	-	BolC05g006840.2J	BolC08g020720.2J	-	BraA06g006100.3.1C	BraA08g033280.3.1C	-	A1LFAT1G09150	A1MF1AT1G09150	-	A2LFAT1G09150	A2MF1AT1G09150	-
AT1G09155	AKBr1	A	Rsa10037545	Rsa10041253	-	BniB04g030650.2N.1	BniB03g003110.2N.1	-	BolC05g006860.2J	BolC08g020740.2J	-	BraA06g006110.3.1C	BraA08g033270.3.1C	-	A1LFAT1G09155	A1MF1AT1G09155	-	A2LFAT1G09155	A2MF1AT1G09155	-
AT1G09160	AKBr1	A	Rsa10037546	Rsa10041252	-	BniB04g030640.2N.1	BniB03g003120.2N.1	-	-	BolC08g020750.2J	-	BraA06g006120.3.1C	BraA08g033260.3.1C	-	A1LFAT1G09160	A1MF1AT1G09160	-	A2LFAT1G09160	A2MF1AT1G09160	-
AT1G09170	AKBr1	A	-	Rsa10041251	-	-	BniB03g003130.2N.1	-	-	BolC08g020760.2J	-	-	BraA08g033250.3.1C	-	-	A1MF1AT1G09170	-	-	A2MF1AT1G09170	-
AT1G09180	AKBr1	A	Rsa10037548	-	-	BniB04g030620.2N.1	-	-	BolC05g006900.2J	-	-	BraA06g006140.3.1C	-	-	A1LFAT1G09180	-	-	A2LFAT1G09180	-	-
AT1G09190	AKBr1	A	Rsa10037547	-	-	BniB04g030630.2N.1	-	-	BolC05g006890.2J	-	-	BraA06g006130.3.1C	-	-	A1LFAT1G09190	-	-	A2LFAT1G09190	-	-
AT1G09195	AKBr1	A	-	Rsa10041249	-	-	BniB03g003150.2N.1	-	-	BolC08g020780.2J	-	-	BraA08g033230.3.1C	-	-	A1MF1AT1G09195	-	-	A2MF1AT1G09195	-
AT1G09210	AKBr1	A	Rsa10037549	Rsa10041247	-	BniB04g030610.2N.1	BniB03g003160.2N.1	BniB02g004630.2N.1	BolC05g007000.2J	BolC08g020790.2J	-	BraA06g006150.3.1C	BraA08g033210.3.1C	-	A1LFAT1G09210	A1MF1AT1G09210	A1MF2AT1G09210	A2LFAT1G09210	A2MF1AT1G09210	-
AT1G09220	AKBr1	A	-	Rsa10041245	-	-	BniB03g003170.2N.1	-	-	BolC08g020470.2J	-	-	BraA08g033140.3.1C	-	-	A1MF1AT1G09220	-	-	A2MF1AT1G09220	-
AT1G09230	AKBr1	A	Rsa10037550	-	-	BniB04g030600.2N.1	BniB03g003180.2N.1	-	BolC05g007010.2J	-	-	BraA06g006160.3.1C	-	-	A1LFAT1G09230	A1MF1AT1G09230	-	A2LFAT1G09230	-	-
AT1G09240	AKBr1	A	Rsa10037551	-	-	BniB04g030590.2N.1	-	-	BolC05g007020.2J	-	-	BraA06g006170.3.1C	-	-	A1LFAT1G09240	-	-	A2LFAT1G09240	-	-
AT1G09250	AKBr1	A	Rsa10037552	-	-	BniB04g030580.2N.1	-	-	BolC05g006930.2J	-	-	BraA06g006200.3.1C	-	-	A1LFAT1G09250	-	-	A2LFAT1G09250	-	-
AT1G09260	AKBr1	A	Rsa10037553	-	-	BniB04g030560.2N.1	-	-	BolC05g006980.2J	-	-	BraA06g006210.3.1C	-	-	A1LFAT1G09260	-	-	A2LFAT1G09260	-	-
AT1G09270	AKBr1	A	Rsa10037554	Rsa10041244	-	BniB04g030550.2N.1	BniB03g003190.2N.1	-	BolC05g007050.2J	BolC08g020820.2J	BolC08g056660.2J	BraA06g006220.3.1C	BraA08g033190.3.1C	BraA09g063450.3.1C	A1LFAT1G09270	A1MF1AT1G09270	A1MF2AT1G09270	A2LFAT1G09270	A2MF1AT1G09270	A2MF2AT1G09270
AT1G09280	AKBr1	A	Rsa10037555	-	-	BniB04g030540.2N.1	BniB03g003200.2N.1	-	BolC05g007060.2J	-	-	BraA06g006230.3.1C	-	-	A1LFAT1G09280	A1MF1AT1G09280	-	A2LFAT1G09280	-	-
AT1G09290	AKBr1	A	-	Rsa10041243	-	-	BniB03g003210.2N.1	-	-	BolC08g020830.2J	-	-	BraA08g033180.3.1C	-	-	A1MF1AT1G09290	-	-	A2MF1AT1G09290	-
AT1G09300	AKBr1	A	-	Rsa10041242	-	-	BniB03g003220.2N.1	-	-	BolC08g020840.2J	-	-	-	-	-	A1MF1AT1G09300	-	-	A2MF1AT1G09300	-
AT1G09310	AKBr1	A	-	Rsa10041241	Rsa10019798	BniB04g030530.2N.1	BniB03g003230.2N.1	BniB02g004650.2N.1	BolC05g007070.2J	BolC08g020850.2J	-	BraA06g006240.3.1C	-	-	A1LFAT1G09310	A1MF1AT1G09310	A1MF2AT1G09310	A2LFAT1G09310	A2MF1AT1G09310	-
AT1G09320	AKBr1	A	Rsa10037556	-	Rsa10019794	BniB04g030520.2N.1	-	BniB02g004660.2N.1	BolC05g007080.2J	-	BolC08g056650.2J	BraA06g006250.3.1C	-	BraA09g063440.3.1C	A1LFAT1G09320	-	A1MF2AT1G09320	A2LFAT1G09320	-	A2MF2AT1G09320
AT1G09330	AKBr1	A	-	Rsa10041240	Rsa10019793	BniB02g004670.2N.1	BniB03g003240.2N.1	-	BolC05g007090.2J	BolC08g020860.2J	BolC08g056640.2J	BraA06g006260.3.1C	BraA08g033160.3.1C	-	A1LFAT1G09330	A1MF1AT1G09330	A1MF2AT1G09330	A2LFAT1G09330	A2MF1AT1G09330	A2MF2AT1G09330
AT1G09340	AKBr1	A	-	-	Rsa10019792	-	-	BniB02g004680.2N.1	-	-	BolC08g056630.2J	-	-	BraA09g063430.3.1C	-	-	A1MF2AT1G09340	-	-	A2MF2AT1G09340
AT1G09350	AKBr1	A	-	-	Rsa10028600	-	-	BniB02g004690.2N.1	-	-	BolC08g056620.2J	-	-	BraA09g063420.3.1C	-	-	A1MF2AT1G09350	-	-	A2MF2AT1G09350
AT1G09360	AKBr1	A	Rsa10037558	-	-	BniB04g030490.2N.1	-	-	BolC05g007110.2J	-	-	BraA06g006300.3.1C	-	-	A1LFAT1G09360	-	-	A2LFAT1G09360	-	-
AT1G09370	AKBr1	A	Rsa10037559	-	-	BniB02g004700.2N.1	-	-	BolC05g007120.2J	-	BolC08g056610.2J	-	-	-	A1LFAT1G09370	-	A1MF2AT1G09370	A2LFAT1G09370	-	A2MF2AT1G09370
AT1G09380	AKBr1	A	Rsa10037561	-	Rsa10028598	BniB04g030460.2N.1	-	BniB02g004710.2N.1	BolC05g007130.2J	-	BolC08g056600.2J	BraA06g006280.3.1C	-	BraA09g063410.3.1C	A1LFAT1G09380	-	A1MF2AT1G09380	A2LFAT1G09380	-	A2MF2AT1G09380
AT1G09390	AKBr1	A	Rsa10037562	-	-	BniB04g030450.2N.1	-	-	BolC05g007170.2J	-	-	BraA06g006330.3.1C	-	-	A1LFAT1G09390	-	-	A2LFAT1G09390	-	-
AT1G09400	AKBr1	A	-	Rsa10041239	-	-	BniB03g003260.2N.1	-	-	BolC08g020930.2J	-	-	BraA08g033120.3.1C	-	-	A1MF1AT1G09400	-	-	A2MF1AT1G09400	-
AT1G09415	AKBr1	A	-	Rsa10041238	-	-	-	-	-	-	-	-	-	-	-	A1MF1AT1G09415	-	-	-	-
AT1G09420	AKBr1	A	-	Rsa10041237	-	-	BniB03g003270.2N.1	-	-	BolC08g020980.2J	-	-	BraA08g033110.3.1C	-	-	A1MF1AT1G09420	-	-	A2MF1AT1G09420	-
AT1G09430	AKBr1	A	-	Rsa10041236	-	-	BniB03g003300.2N.1	-	-	BolC08g020970.2J	-	-	BraA08g033100.3.1C	-	-	A1MF1AT1G09430	-	-	A2MF1AT1G09430	-
AT1G09440	AKBr1	A	Rsa10037563	-	-	BniB02g004720.2N.1	-	-	BolC05g007190.2J	-	BolC08g056590.2J	BraA06g006370.3.1C	-	BraA09g063400.3.1C	A1LFAT1G09440	-	A1MF2AT1G09440	A2LFAT1G09440	-	A2MF2AT1G09440
AT1G09450	AKBr1	A	-	Rsa10041234	-	-	BniB03g003360.2N.1	-	-	BolC08g021120.2J	-	-	BraA08g033070.3.1C	-	-	A1MF1AT1G09450	-	-	A2MF1AT1G09450	-
AT1G09460	AKBr1	A	Rsa10037564	Rsa10041233	-	BniB04g030420.2N.1	BniB03g003370.2N.1	-	BolC05g007200.2J	BolC08g021130.2J	-	BraA06g006380.3.1C	BraA08g033060.3.1C	-	A1LFAT1G09460	A1MF1AT1G09460	-	A2LFAT1G09460	A2MF1AT1G09460	-
AT1G09470	AKBr1	A	Rsa10037565	-	-	BniB04g030410.2N.1	-	-	BolC05g007210.2J	-	-	BraA06g006390.3.1C	-	-	A1LFAT1G09470	-	-	A2LFAT1G09470	-	-
AT1G09480	AKBr1	A	Rsa10037566	-	-	BniB04g030360.2N.1	-	-	BolC05g007220.2J	-	-	BraA06g006400.3.1C	-	-	A1LFAT1G09480	-	-	A2LFAT1G09480	-	-
AT1G09490	AKBr1	A	-	-	Rsa10028594	-	-	BniB02g004740.2N.1	-	-	BolC08g056580.2J	-	-	BraA09g063390.3.1C	-	-	A1MF2AT1G09490	-	-	A2MF2AT1G09490
AT1G09520	AKBr1	A	Rsa10037569	Rsa10041231	Rsa10028593	BniB04g030350.2N.1	-	BniB02g004750.2N.1	BolC05g007270.2J	BolC08g021140.2J	BolC08g056570.2J	BraA06g006430.3.1C	BraA08g033040.3.1C	BraA09g063380.3.1C	A1LFAT1G09520	A1MF1AT1G09520	A1MF2AT1G09520	A2LFAT1G09520	A2MF1AT1G09520	A2MF2AT1G09520
AT1G09530	AKBr1	A	Rsa10037570	-	Rsa10028592	BniB04g030340.2N.1	-	BniB02g004760.2N.1	BolC05g007280.2J	-	BolC08g056560.2J	BraA06g006440.3.1C	-	BraA09g063370.3.1C	A1LFAT1G09530	-	A1MF2AT1G09530	A2LFAT1G09530	-	A2MF2AT1G09530
AT1G09540	AKBr1	A	Rsa10037571	Rsa10041230	Rsa10028590	BniB04g030330.2N.1	BniB03g003380.2N.1	BniB02g004770.2N.1	BolC05g007290.2J	BolC08g021160.2J	BolC08g056540.2J	BraA06g006450.3.1C	BraA08g033030.3.1C	BraA09g063360.3.1C	A1LFAT1G09540	A1MF1AT1G09540	A1MF2AT1G09540	A2LFAT1G09540	A2MF1AT1G09540	A2MF2AT1G09540
AT1G09550	AKBr1	A	Rsa10037572	Rsa10041229	-	BniB04g030320.2N.1	BniB03g003390.2N.1	-	BolC05g007300.2J	BolC08g021170.2J	-	BraA06g006460.3.1C	BraA08g033020.3.1C	-	A1LFAT1G09550	A1MF1AT1G09550	-	A2LFAT1G09550	A2MF1AT1G09550	-
AT1G09560	AKBr1	A	Rsa10037573	Rsa10041228	Rsa10028589	BniB04g030310.2N.1	BniB03g003410.2N.1	BniB02g004800.2N.1	BolC05g007330.2J	BolC08g021190.2J	BolC08g056520.2J	BraA06g006470.3.1C	BraA08g033010.3.1C	BraA09g063340.3.1C	A1LFAT1G09560	A1MF1AT1G09560	A1MF2AT1G09560	A2LFAT1G09560	A2MF1AT1G09560	A2MF2AT1G09560
AT1G09570	AKBr1	A	Rsa10037574	-	Rsa10028588	BniB04g030300.2N.1	-	BniB02g004810.2N.1	BolC05g007340.2J	-	BolC08g056510.2J	BraA06g006480.3.1C	-	BraA09g063330.3.1C	A1LFAT1G09570	-	A1MF2AT1G09570	A2LFAT1G09570	-	A2MF2AT1G09570
AT1G09575	AKBr1	A	Rsa10037575	-	-	BniB04g030290.2N.1	-	-	BolC05g007350.2J	BolC08g021200.2J	-	BraA06g006490.3.1C	-	-	A1LFAT1G09575	A1MF1AT1G09575	-	A2LFAT1G09575	A2MF1AT1G09575	-
AT1G09580	AKBr1	A	Rsa10037576	Rsa10041227	-	BniB04g030280.2N.1	BniB03g003420.2N.1	BniB02g004890.2N.1	BolC05g007360.2J	BolC08g021220.2J	BolC08g056450.2J	BraA06g006500.3.1C	BraA08g033000.3.1C	BraA09g063270.3.1C	A1LFAT1G09580	A1MF1AT1G09580	A1MF2AT1G09580	A2LFAT1G09580	A2MF1AT1G09580	A2MF2AT1G09580
AT1G09590	AKBr1	A	Rsa10037577	Rsa10041226	Rsa10028587	BniB04g030270.2N.1	-	BniB02g004820.2N.1	BolC05g007370.2J	BolC08g021230.2J	BolC08g056500.2J	BraA06g006510.3.1C	BraA08g032990.3.1C	BraA09g063320.3.1C	A1LFAT1G09590	A1MF1AT1G09590	A1MF2AT1G09590	A2LFAT1G09590	A2MF1AT1G09590	A2MF2AT1G09590
AT1G09600	AKBr1	A	Rsa10037578	Rsa10041225	Rsa10028586	BniB04g030250.2N.1	BniB03g003430.2N.1	BniB02g004830.2N.1	BolC05g007380.2J	BolC08g021240.2J	BolC08g056490.2J	BraA06g006520.3.1C	-	BraA09g063310.3.1C	A1LFAT1G09600	A1MF1AT1G09600	A1MF2AT1G09600	A2LFAT1G09600	A2MF1AT1G09600	A2MF2AT1G09600
AT1G09620	AKBr1	A	Rsa10037580	Rsa10041223	Rsa10028585	BniB04g030240.2N.1	-	BniB02g004840.2N.1	BolC05g007410.2J	BolC08g021250.2J	BolC08g056480.2J	BraA06g006530.3.1C	-	BraA09g063300.3.1C	A1LFAT1G09620	A1MF1AT1G09620	A1MF2AT1G09620	A2LFAT1G09620	A2MF1AT1G09620	A2MF2AT1G09620
AT1G09630	AKBr1	A	Rsa10037581	-	-	BniB04g030230.2N.1	-	-	-	-	-	BraA06g006540.3.1C	-	-	A1LFAT1G09630	-	-	A2LFAT1G09630	-	-
AT1G09640	AKBr1	A	Rsa10037582	Rsa10041221	Rsa10028584	BniB04g030220.2N.1	BniB03g003440.2N.1	BniB02g004850.2N.1	BolC05g007420.2J	BolC08g021290.2J	BolC08g056470.2J	BraA06g006550.3.1C	BraA08g032970.3.1C	BraA09g063290.3.1C	A1LFAT1G09640	A1MF1AT1G09640	A1MF2AT1G09640	A2LFAT1G09640	A2MF1AT1G09640	A2MF2AT1G09640
AT1G09645	AKBr1	A	Rsa10037583	-	Rsa10028583	BniB04g030210.2N.1	-	BniB02g004860.2N.1	-	-	BolC08g056460.2J	BraA06g006560.3.1C	-	-	A1LFAT1G09645	-	A1MF2AT1G09645	A2LFAT1G09645	-	A2MF2AT1G09645
AT1G09660	AKBr1	A	Rsa10037584	Rsa10041220	-	BniB04g030200.2N.1	BniB03g003460.2N.1	-	BolC05g007430.2J	BolC08g021310.2J	-	BraA06g006570.3.1C	BraA08g032960.3.1C	-	A1LFAT1G09660	A1MF1AT1G09660	-	A2LFAT1G09660	A2MF1AT1G09660	-
AT1G09665	AKBr1	A	-	-	Rsa10028533	BniB04g030190.2N.1	-	-	BolC05g007440.2J	-	BolC08g055790.2J	BraA06g006580.3.1C	-	-	A1LFAT1G09665	-	A1MF2AT1G09665	A2LFAT1G09665	-	A2MF2AT1G09665
AT1G09680	AKBr1	A	Rsa10037585	-	-	BniB04g030180.2N.1	-	-	BolC05g007450.2J	-	-	BraA06g006590.3.1C	-	-	A1LFAT1G09680	-	-	A2LFAT1G09680	-	-
AT1G09690	AKBr1	A	Rsa10037586	Rsa10041219	Rsa10028581	BniB04g030100.2N.1	BniB03g003470.2N.1	BniB02g004910.2N.1	BolC05g007460.2J	BolC08g021320.2J	BolC08g056410.2J	BraA06g006600.3.1C	BraA08g032940.3.1C	BraA09g063230.3.1C	A1LFAT1G09690	A1MF1AT1G09690	A1MF2AT1G09690	A2LFAT1G09690	A2MF1AT1G09690	A2MF2AT1G09690
AT1G09700	AKBr1	A	Rsa10037587	Rsa10041218	-	BniB04g030090.2N.1	BniB03g003480.2N.1	-	BolC05g007470.2J	BolC08g021330.2J	-	BraA06g006610.3.1C	BraA08g032930.3.1C	-	A1LFAT1G09700	A1MF1AT1G09700	-	A2LFAT1G09700	A2MF1AT1G09700	-
AT1G09710	AKBr1	A	Rsa10037588	-	-	BniB04g030060.2N.1	-	-	BolC05g007480.2J	-	-	BraA06g006620.3.1C	-	-	A1LFAT1G09710	-	-	A2LFAT1G09710	-	-
AT1G09720	AKBr1	A	Rsa10037589	-	-	BniB04g030050.2N.1	-	-	BolC05g007490.2J	-	-	BraA06g006630.3.1C	-	-	A1LFAT1G09720	-	-	A2LFAT1G09720	-	-
AT1G09730	AKBr1	A	Rsa10037590	Rsa10041217	-	BniB04g030040.2N.1	BniB03g003490.2N.1	-	BolC05g007500.2J	BolC08g021340.2J	-	BraA06g006640.3.1C	BraA08g032920.3.1C	-	A1LFAT1G09730	A1MF1AT1G09730	-	A2LFAT1G09730	A2MF1AT1G09730	-
AT1G09740	AKBr1	A	Rsa10037591	-	-	BniB04g030030.2N.1	BniB03g003500.2N.1	-	BolC05g007510.2J	BolC08g021350.2J	-	BraA06g006650.3.1C	BraA08g032910.3.1C	-	A1LFAT1G09740	A1MF1AT1G09740	-	A2LFAT1G09740	A2MF1AT1G09740	-
AT1G09750	AKBr1	A	-	Rsa10041216	-	-	BniB03g003510.2N.1	-	-	BolC08g021360.2J	-	-	BraA08g032900.3.1C	-	-	A1MF1AT1G09750	-	-	A2MF1AT1G09750	-
AT1G09760	AKBr1	A	Rsa10037592	Rsa10041215	Rsa10028580	BniB04g030020.2N.1	BniB03g003520.2N.1	BniB02g004980.2N.1	BolC05g007520.2J	BolC08g021370.2J	BolC08g056400.2J	BraA06g006660.3.1C	BraA08g032890.3.1C	BraA09g063220.3.1C	A1LFAT1G09760	A1MF1AT1G09760	A1MF2AT1G09760	A2LFAT1G09760	A2MF1AT1G09760	A2MF2AT1G09760
AT1G09770	AKBr1	A	Rsa10037593	Rsa10041214	-	BniB04g029980.2N.1	BniB03g003530.2N.1	-	BolC05g007530.2J	BolC08g021380.2J	-	BraA06g006670.3.1C	BraA08g032880.3.1C	-	A1LFAT1G09770	A1MF1AT1G09770	-	A2LFAT1G09770	A2MF1AT1G09770	-
AT1G09780	AKBr1	A	-	Rsa10041213	-	BniB04g029970.2N.1	BniB03g003540.2N.1	-	-	BolC08g021390.2J	-	-	BraA08g032870.3.1C	-	A1LFAT1G09780	A1MF1AT1G09780	-	-	A2MF1AT1G09780	-
AT1G09790	AKBr1	A	-	Rsa10041212	-	BniB04g029960.2N.1	BniB03g003550.2N.1	-	BolC05g007540.2J	BolC08g021400.2J	-	BraA06g006680.3.1C	BraA08g032860.3.1C	-	A1LFAT1G09790	A1MF1AT1G09790	-	A2LFAT1G09790	A2MF1AT1G09790	-
AT1G09795	AKBr1	A	Rsa10037594	-	-	BniB04g029940.2N.1	-	-	BolC05g007550.2J	-	-	BraA06g006700.3.1C	-	-	A1LFAT1G09795	-	-	A2LFAT1G09795	-	-
AT1G09800	AKBr1	A	-	-	Rsa10028579	BniB04g029930.2N.1	-	BniB02g004990.2N.1	BolC05g007560.2J	-	BolC08g056390.2J	BraA06g006710.3.1C	-	BraA09g063210.3.1C	A1LFAT1G09800	-	A1MF2AT1G09800	A2LFAT1G09800	-	A2MF2AT1G09800
AT1G09810	AKBr1	A	Rsa10037596	-	-	BniB04g029910.2N.1	-	-	BolC05g007580.2J	-	-	BraA06g006720.3.1C	-	-	A1LFAT1G09810	-	-	A2LFAT1G09810	-	-
AT1G09812	AKBr1	A	Rsa10037598	Rsa10041211	-	BniB04g029900.2N.1	BniB03g003560.2N.1	-	BolC05g007600.2J	BolC08g021410.2J	-	BraA06g006730.3.1C	BraA08g032850.3.1C	-	A1LFAT1G09812	A1MF1AT1G09812	-	A2LFAT1G09812	A2MF1AT1G09812	-
AT1G09815	AKBr1	A	Rsa10037599	-	-	BniB04g029890.2N.1	-	-	BolC05g007610.2J	-	-	BraA06g006740.3.1C	-	-	A1LFAT1G09815	-	-	A2LFAT1G09815	-	-
AT1G09820	AKBr1	A	Rsa10037600	-	-	BniB04g029860.2N.1	-	-	BolC05g007620.2J	-	-	BraA06g006750.3.1C	-	-	A1LFAT1G09820	-	-	A2LFAT1G09820	-	-
AT1G09830	AKBr1	A	Rsa10037602	Rsa10041210	-	BniB04g029850.2N.1	BniB03g003580.2N.1	-	BolC05g007630.2J	BolC08g021420.2J	-	BraA06g006760.3.1C	BraA08g032840.3.1C	-	A1LFAT1G09830	A1MF1AT1G09830	-	A2LFAT1G09830	A2MF1AT1G09830	-
AT1G09840	AKBr1	A	Rsa10037603	Rsa10041209	-	BniB04g029840.2N.1	BniB03g003600.2N.1	-	BolC05g007640.2J	BolC08g021460.2J	-	BraA06g006770.3.1C	BraA08g032830.3.1C	-	A1LFAT1G09840	A1MF1AT1G09840	-	A2LFAT1G09840	A2MF1AT1G09840	-
AT1G09850	AKBr1	A	Rsa10037605	-	-	BniB04g029820.2N.1	-	-	BolC05g007650.2J	-	-	BraA06g006780.3.1C	-	-	A1LFAT1G09850	-	-	A2LFAT1G09850	-	-
AT1G09860	AKBr1	A	Rsa10037606	-	-	BniB04g029810.2N.1	-	BniB02g005000.2N.1	BolC05g007660.2J	-	BolC08g056380.2J	BraA06g006790.3.1C	-	-	A1LFAT1G09860	-	A1MF2AT1G09860	A2LFAT1G09860	-	A2MF2AT1G09860
AT1G09870	AKBr1	A	Rsa10037607	-	Rsa10028577	BniB04g029800.2N.1	-	BniB02g005010.2N.1	BolC05g007670.2J	-	BolC08g056370.2J	BraA06g006800.3.1C	-	BraA09g063190.3.1C	A1LFAT1G09870	-	A1MF2AT1G09870	A2LFAT1G09870	-	A2MF2AT1G09870
AT1G09880	AKBr1	A	Rsa10037608	Rsa10041208	-	BniB04g029770.2N.1	BniB03g003610.2N.1	-	BolC05g007680.2J	BolC08g021470.2J	-	BraA06g006810.3.1C	BraA08g032820.3.1C	-	A1LFAT1G09880	A1MF1AT1G09880	-	A2LFAT1G09880	A2MF1AT1G09880	-
AT1G09900	AKBr1	A	Rsa10037610	-	-	BniB04g029780.2N.1	-	-	BolC05g007700.2J	-	-	BraA06g006830.3.1C	-	-	A1LFAT1G09900	-	-	A2LFAT1G09900	-	-
AT1G09920	AKBr1	A	Rsa10037612	Rsa10041207	-	BniB04g029720.2N.1	BniB03g003620.2N.1	BniB02g005020.2N.1	BolC05g007720.2J	BolC08g021480.2J	-	BraA06g006850.3.1C	BraA08g032810.3.1C	BraA09g063180.3.1C	A1LFAT1G09920	A1MF1AT1G09920	A1MF2AT1G09920	A2LFAT1G09920	A2MF1AT1G09920	A2MF2AT1G09920
AT1G09930	AKBr1	A	-	-	Rsa10028576	-	-	BniB02g005040.2N.1	-	-	BolC08g056360.2J	-	-	BraA09g063150.3.1C	-	-	A1MF2AT1G09930	-	-	A2MF2AT1G09930
AT1G09932	AKBr1	A	-	Rsa10041205	Rsa10028575	-	BniB03g003630.2N.1	BniB02g005060.2N.1	-	BolC08g021490.2J	BolC08g056350.2J	-	BraA08g032790.3.1C	BraA09g063140.3.1C	-	A1MF1AT1G09932	A1MF2AT1G09932	-	A2MF1AT1G09932	A2MF2AT1G09932
AT1G09940	AKBr1	A	-	-	Rsa10028574	BniB04g029700.2N.1	-	BniB02g005070.2N.1	-	-	BolC08g056320.2J	-	-	BraA09g063130.3.1C	A1LFAT1G09940	-	A1MF2AT1G09940	-	-	A2MF2AT1G09940
AT1G09950	AKBr1	A	Rsa10037614	-	Rsa10028573	BniB04g029690.2N.1	-	BniB02g005090.2N.1	BolC05g007750.2J	-	BolC08g056310.2J	BraA06g006880.3.1C	-	BraA09g063120.3.1C	A1LFAT1G09950	-	A1MF2AT1G09950	A2LFAT1G09950	-	A2MF2AT1G09950
AT1G09960	AKBr1	A	Rsa10037615	-	Rsa10028572	BniB04g029680.2N.1	-	BniB02g005100.2N.1	BolC05g007810.2J	-	BolC08g056300.2J	BraA06g006890.3.1C	-	BraA09g063110.3.1C	A1LFAT1G09960	-	A1MF2AT1G09960	A2LFAT1G09960	-	A2MF2AT1G09960
AT1G09970	AKBr1	A	-	Rsa10041155	Rsa10028571	-	BniB03g003650.2N.1	BniB02g005110.2N.1	BolC05g007820.2J	BolC08g022370.2J	BolC08g056290.2J	BraA06g006900.3.1C	BraA08g032780.3.1C	BraA09g063100.3.1C	A1LFAT1G09970	A1MF1AT1G09970	A1MF2AT1G09970	A2LFAT1G09970	A2MF1AT1G09970	A2MF2AT1G09970
AT1G09980	AKBr1	A	Rsa10037616	Rsa10041203	Rsa10028570	BniB04g029670.2N.1	BniB03g003660.2N.1	BniB02g005120.2N.1	BolC05g007830.2J	-	BolC08g056280.2J	BraA06g006910.3.1C	BraA08g032770.3.1C	BraA09g063090.3.1C	A1LFAT1G09980	A1MF1AT1G09980	A1MF2AT1G09980	A2LFAT1G09980	A2MF1AT1G09980	A2MF2AT1G09980
AT1G10000	AKBr1	A	Rsa10037683	-	Rsa10028591	-	-	-	BolC05g007870.2J	-	-	-	-	-	A1LFAT1G10000	-	A1MF2AT1G10000	A2LFAT1G10000	-	-
AT1G10010	AKBr1	A	Rsa10037617	-	Rsa10028568	BniB04g029660.2N.1	-	BniB02g005130.2N.1	BolC05g007840.2J	-	BolC08g056240.2J	BraA06g006920.3.1C	-	BraA09g063060.3.1C	A1LFAT1G10010	-	A1MF2AT1G10010	A2LFAT1G10010	-	A2MF2AT1G10010
AT1G10020	AKBr1	A	Rsa10037620	Rsa10041202	-	BniB04g029650.2N.1	BniB03g003670.2N.1	-	BolC05g007880.2J	BolC08g021540.2J	-	BraA06g006960.3.1C	BraA08g032760.3.1C	-	A1LFAT1G10020	A1MF1AT1G10020	-	A2LFAT1G10020	A2MF1AT1G10020	-
AT1G10030	AKBr1	A	Rsa10037621	Rsa10041201	-	BniB04g029640.2N.1	BniB03g003680.2N.1	-	BolC05g007890.2J	BolC08g021550.2J	-	BraA06g006970.3.1C	BraA08g032750.3.1C	-	A1LFAT1G10030	A1MF1AT1G10030	-	A2LFAT1G10030	A2MF1AT1G10030	-
AT1G10040	AKBr1	A	-	Rsa10041200	-	-	BniB03g003690.2N.1	-	-	BolC08g021560.2J	-	-	BraA08g032740.3.1C	-	-	A1MF1AT1G10040	-	-	A2MF1AT1G10040	-
AT1G10050	AKBr1	A	-	-	Rsa10028566	-	-	BniB02g005140.2N.1	-	-	BolC08g056230.2J	-	-	BraA09g063050.3.1C	-	-	A1MF2AT1G10050	-	-	A2MF2AT1G10050
AT1G10060	AKBr1	A	Rsa10037622	Rsa10041197	-	BniB04g029620.2N.1	BniB03g003700.2N.1	BniB02g005150.2N.1	BolC05g007900.2J	BolC08g021590.2J	-	BraA06g006980.3.1C	BraA08g032720.3.1C	-	A1LFAT1G10060	A1MF1AT1G10060	A1MF2AT1G10060	A2LFAT1G10060	A2MF1AT1G10060	-
AT1G10090	AKBr1	A	-	Rsa10041196	-	-	BniB03g003720.2N.1	-	-	BolC08g021610.2J	-	-	BraA08g032710.3.1C	-	-	A1MF1AT1G10090	-	-	A2MF1AT1G10090	-
AT1G10120	AKBr1	A	Rsa10037624	Rsa10041195	Rsa10028565	BniB04g029610.2N.1	BniB03g003730.2N.1	BniB02g005160.2N.1	BolC05g007920.2J	BolC08g021620.2J	BolC08g056220.2J	BraA06g007000.3.1C	BraA08g032700.3.1C	BraA09g063040.3.1C	A1LFAT1G10120	A1MF1AT1G10120	A1MF2AT1G10120	A2LFAT1G10120	A2MF1AT1G10120	A2MF2AT1G10120
AT1G10130	AKBr1	A	Rsa10037626	-	Rsa10028564	BniB04g029580.2N.1	-	BniB02g005170.2N.1	BolC05g007930.2J	-	BolC08g056210.2J	BraA06g007010.3.1C	-	BraA09g063030.3.1C	A1LFAT1G10130	-	A1MF2AT1G10130	A2LFAT1G10130	-	A2MF2AT1G10130
AT1G10140	AKBr1	A	Rsa10037627	Rsa10041194	-	BniB04g029590.2N.1	BniB03g003740.2N.1	BniB02g005180.2N.1	BolC05g007940.2J	BolC08g021630.2J	BolC08g056200.2J	BraA06g007020.3.1C	-	BraA09g063020.3.1C	A1LFAT1G10140	A1MF1AT1G10140	A1MF2AT1G10140	A2LFAT1G10140	A2MF1AT1G10140	A2MF2AT1G10140
AT1G10150	AKBr1	A	-	Rsa10041193	-	-	BniB03g003750.2N.1	BniB02g005190.2N.1	-	BolC08g021640.2J	BolC08g056190.2J	-	BraA08g032690.3.1C	BraA09g063010.3.1C	-	A1MF1AT1G10150	A1MF2AT1G10150	-	A2MF1AT1G10150	A2MF2AT1G10150
AT1G10155	AKBr1	A	Rsa10037629	-	-	BniB04g029570.2N.1	-	-	BolC05g007960.2J	-	-	BraA06g007040.3.1C	-	-	A1LFAT1G10155	-	-	A2LFAT1G10155	-	-
AT1G10170	AKBr1	A	Rsa10037630	Rsa10041192	-	BniB04g029560.2N.1	BniB03g003760.2N.1	-	BolC05g007970.2J	BolC08g021650.2J	BolC08g056180.2J	-	BraA08g032680.3.1C	BraA09g063000.3.1C	A1LFAT1G10170	A1MF1AT1G10170	A1MF2AT1G10170	A2LFAT1G10170	A2MF1AT1G10170	A2MF2AT1G10170
AT1G10200	AKBr1	A	Rsa10037633	Rsa10041189	-	BniB04g029510.2N.1	BniB03g003780.2N.1	-	BolC05g007990.2J	BolC08g021780.2J	-	BraA06g007060.3.1C	BraA08g032650.3.1C	-	A1LFAT1G10200	A1MF1AT1G10200	-	A2LFAT1G10200	A2MF1AT1G10200	-
AT1G10210	AKBr1	A	Rsa10037634	-	-	BniB04g029500.2N.1	-	-	BolC05g008000.2J	BolC08g021800.2J	-	BraA06g007070.3.1C	-	-	A1LFAT1G10210	A1MF1AT1G10210	-	A2LFAT1G10210	A2MF1AT1G10210	-
AT1G10220	AKBr1	A	Rsa10037635	-	Rsa10028558	BniB04g029490.2N.1	BniB03g003790.2N.1	BniB02g005200.2N.1	BolC05g008010.2J	BolC08g021810.2J	BolC08g056170.2J	-	BraA08g032640.3.1C	BraA09g062990.3.1C	A1LFAT1G10220	A1MF1AT1G10220	A1MF2AT1G10220	A2LFAT1G10220	A2MF1AT1G10220	A2MF2AT1G10220
AT1G10270	AKBr1	A	Rsa10037637	-	Rsa10028557	BniB04g029450.2N.1	BniB03g003800.2N.1	BniB02g005210.2N.1	BolC05g008040.2J	BolC08g021820.2J	BolC08g056160.2J	BraA06g007100.3.1C	BraA08g032630.3.1C	BraA09g062980.3.1C	A1LFAT1G10270	A1MF1AT1G10270	A1MF2AT1G10270	A2LFAT1G10270	A2MF1AT1G10270	A2MF2AT1G10270
AT1G10280	AKBr1	A	-	Rsa10041188	-	BniB04g029440.2N.1	BniB03g003810.2N.1	-	BolC05g008050.2J	BolC08g021830.2J	-	BraA06g007110.3.1C	BraA08g032620.3.1C	-	A1LFAT1G10280	A1MF1AT1G10280	-	A2LFAT1G10280	A2MF1AT1G10280	-
AT1G10290	AKBr1	A	Rsa10037638	Rsa10041187	Rsa10028556	BniB04g029430.2N.1	BniB03g003820.2N.1	BniB02g005280.2N.1	BolC05g008060.2J	BolC08g021850.2J	BolC08g056120.2J	BraA06g007120.3.1C	BraA08g032610.3.1C	BraA09g062960.3.1C	A1LFAT1G10290	A1MF1AT1G10290	A1MF2AT1G10290	A2LFAT1G10290	A2MF1AT1G10290	A2MF2AT1G10290
AT1G10310	AKBr1	A	-	Rsa10041186	-	-	-	-	-	BolC08g021880.2J	-	-	BraA08g032590.3.1C	-	-	A1MF1AT1G10310	-	-	A2MF1AT1G10310	-
AT1G10320	AKBr1	A	-	Rsa10041185	-	BniB04g029340.2N.1	BniB03g003840.2N.1	-	BolC05g008120.2J	BolC08g021890.2J	-	BraA06g007170.3.1C	-	-	A1LFAT1G10320	A1MF1AT1G10320	-	A2LFAT1G10320	A2MF1AT1G10320	-
AT1G10330	AKBr1	A	Rsa10037642	-	-	BniB04g029330.2N.1	BniB03g003850.2N.1	-	BolC05g008190.2J	-	-	BraA06g007180.3.1C	-	-	A1LFAT1G10330	A1MF1AT1G10330	-	A2LFAT1G10330	-	-
AT1G10340	AKBr1	A	-	Rsa10041183	-	-	BniB03g003870.2N.1	-	-	BolC08g021900.2J	-	-	BraA08g032570.3.1C	-	-	A1MF1AT1G10340	-	-	A2MF1AT1G10340	-
AT1G10350	AKBr1	A	Rsa10037601	Rsa10041182	-	-	BniB03g003860.2N.1	-	BolC05g008200.2J	BolC08g021930.2J	-	BraA06g007190.3.1C	BraA08g032560.3.1C	-	A1LFAT1G10350	A1MF1AT1G10350	-	A2LFAT1G10350	A2MF1AT1G10350	-
AT1G10360	AKBr1	A	Rsa10037643	-	Rsa10028550	BniB04g029320.2N.1	-	BniB02g005390.2N.1	BolC05g008240.2J	-	BolC08g056050.2J	BraA06g007210.3.1C	-	BraA09g062940.3.1C	A1LFAT1G10360	-	A1MF2AT1G10360	A2LFAT1G10360	-	A2MF2AT1G10360
AT1G10380	AKBr1	A	Rsa10037644	-	-	BniB04g029310.2N.1	-	-	BolC05g008260.2J	-	-	BraA06g007220.3.1C	-	-	A1LFAT1G10380	-	-	A2LFAT1G10380	-	-
AT1G10385	AKBr1	A	-	Rsa10041181	-	-	BniB03g003880.2N.1	-	-	BolC08g021960.2J	-	-	BraA08g032550.3.1C	-	-	A1MF1AT1G10385	-	-	A2MF1AT1G10385	-
AT1G10390	AKBr1	A	Rsa10037645	Rsa10041180	-	BniB04g029300.2N.1	BniB03g003890.2N.1	-	BolC05g008270.2J	BolC08g021970.2J	-	BraA06g007230.3.1C	BraA08g032540.3.1C	-	A1LFAT1G10390	A1MF1AT1G10390	-	A2LFAT1G10390	A2MF1AT1G10390	-
AT1G10400	AKBr1	A	-	Rsa10041179	-	-	BniB03g003900.2N.1	-	-	BolC08g021980.2J	-	-	BraA08g032530.3.1C	-	-	A1MF1AT1G10400	-	-	A2MF1AT1G10400	-
AT1G10410	AKBr1	A	Rsa10037646	-	Rsa10028548	BniB04g029290.2N.1	-	BniB02g005410.2N.1	-	-	BolC08g056010.2J	BraA06g007240.3.1C	-	BraA09g062920.3.1C	A1LFAT1G10410	-	A1MF2AT1G10410	A2LFAT1G10410	-	A2MF2AT1G10410
AT1G10417	AKBr1	A	Rsa10037647	-	-	BniB04g029280.2N.1	-	-	BolC05g008280.2J	-	-	BraA06g007250.3.1C	-	-	A1LFAT1G10417	-	-	A2LFAT1G10417	-	-
AT1G10430	AKBr1	A	Rsa10037649	-	Rsa10028545	BniB04g029260.2N.1	-	BniB02g005440.2N.1	BolC05g008300.2J	-	BolC08g055990.2J	BraA06g007270.3.1C	-	BraA09g062900.3.1C	A1LFAT1G10430	-	A1MF2AT1G10430	A2LFAT1G10430	-	A2MF2AT1G10430
AT1G10450	AKBr1	A	Rsa10037650	-	-	BniB04g029250.2N.1	-	-	BolC05g008310.2J	-	-	BraA06g007280.3.1C	-	-	A1LFAT1G10450	-	-	A2LFAT1G10450	-	-
AT1G10460	AKBr1	A	-	-	Rsa10028544	-	-	BniB02g005450.2N.1	-	-	BolC08g055980.2J	-	-	BraA09g062890.3.1C	-	-	A1MF2AT1G10460	-	-	A2MF2AT1G10460
AT1G10470	AKBr1	A	Rsa10037651	Rsa10041178	Rsa10028543	BniB04g029240.2N.1	BniB03g003910.2N.1	BniB02g005460.2N.1	BolC05g008320.2J	BolC08g021990.2J	BolC08g055970.2J	BraA06g007290.3.1C	BraA08g032520.3.1C	BraA09g062880.3.1C	A1LFAT1G10470	A1MF1AT1G10470	A1MF2AT1G10470	A2LFAT1G10470	A2MF1AT1G10470	A2MF2AT1G10470
AT1G10480	AKBr1	A	-	Rsa10041177	Rsa10028542	-	BniB03g003920.2N.1	BniB02g005470.2N.1	-	BolC08g022000.2J	BolC08g055950.2J	-	BraA08g032510.3.1C	BraA09g062870.3.1C	-	A1MF1AT1G10480	A1MF2AT1G10480	-	A2MF1AT1G10480	A2MF2AT1G10480
AT1G10490	AKBr1	A	-	Rsa10041176	-	-	BniB03g003930.2N.1	-	-	BolC08g022030.2J	BolC08g055940.2J	-	BraA08g032500.3.1C	BraA09g062860.3.1C	-	A1MF1AT1G10490	A1MF2AT1G10490	-	A2MF1AT1G10490	A2MF2AT1G10490
AT1G10500	AKBr1	A	-	Rsa10041175	-	BniB04g029200.2N.1	BniB03g003940.2N.1	-	BolC05g008380.2J	BolC08g022040.2J	-	BraA06g007360.3.1C	BraA08g032490.3.1C	-	A1LFAT1G10500	A1MF1AT1G10500	-	A2LFAT1G10500	A2MF1AT1G10500	-
AT1G10510	AKBr1	A	Rsa10037653	Rsa10041174	-	BniB04g029190.2N.1	BniB03g003950.2N.1	-	BolC05g008430.2J	BolC08g022050.2J	-	BraA06g007390.3.1C	BraA08g032480.3.1C	-	A1LFAT1G10510	A1MF1AT1G10510	-	A2LFAT1G10510	A2MF1AT1G10510	-
AT1G10520	AKBr1	A	-	Rsa10041172	-	-	BniB03g003960.2N.1	-	-	BolC08g022060.2J	-	-	BraA08g032470.3.1C	-	-	A1MF1AT1G10520	-	-	A2MF1AT1G10520	-
AT1G10522	AKBr1	A	Rsa10037654	-	-	BniB04g029180.2N.1	-	-	BolC05g008440.2J	-	-	BraA06g007400.3.1C	-	-	A1LFAT1G10522	-	-	A2LFAT1G10522	-	-
AT1G10530	AKBr1	A	-	-	Rsa10028540	-	-	BniB02g005490.2N.1	-	-	BolC08g055930.2J	-	-	BraA09g062850.3.1C	-	-	A1MF2AT1G10530	-	-	A2MF2AT1G10530
AT1G10560	AKBr1	A	Rsa10037655	-	-	BniB04g029170.2N.1	-	-	BolC05g008450.2J	-	-	BraA06g007410.3.1C	-	-	A1LFAT1G10560	-	-	A2LFAT1G10560	-	-
AT1G10570	AKBr1	A	Rsa10037656	-	-	BniB04g029110.2N.1	-	-	BolC05g008460.2J	-	-	BraA06g007420.3.1C	-	-	A1LFAT1G10570	-	-	A2LFAT1G10570	-	-
AT1G10580	AKBr1	A	Rsa10037659	-	-	BniB04g029020.2N.1	BniB03g003980.2N.1	-	BolC05g008480.2J	BolC08g021710.2J	-	BraA06g007460.3.1C	-	-	A1LFAT1G10580	A1MF1AT1G10580	-	A2LFAT1G10580	A2MF1AT1G10580	-
AT1G10585	AKBr1	A	-	Rsa10041171	Rsa10028537	BniB04g029000.2N.1	-	BniB02g005550.2N.1	BolC05g008490.2J	BolC08g021670.2J	BolC08g055850.2J	BraA06g007470.3.1C	BraA08g032440.3.1C	BraA09g062800.3.1C	A1LFAT1G10585	A1MF1AT1G10585	A1MF2AT1G10585	A2LFAT1G10585	A2MF1AT1G10585	A2MF2AT1G10585
AT1G10590	AKBr1	A	Rsa10037660	Rsa10041170	Rsa10028536	BniB04g028980.2N.1	BniB03g004000.2N.1	BniB02g005570.2N.1	BolC05g008520.2J	-	BolC08g055840.2J	BraA06g007490.3.1C	BraA08g032420.3.1C	BraA09g062790.3.1C	A1LFAT1G10590	A1MF1AT1G10590	A1MF2AT1G10590	A2LFAT1G10590	A2MF1AT1G10590	A2MF2AT1G10590
AT1G10600	AKBr1	A	Rsa10037661	-	-	BniB04g028970.2N.1	-	-	BolC05g008530.2J	-	-	BraA06g007500.3.1C	-	-	A1LFAT1G10600	-	-	A2LFAT1G10600	-	-
AT1G10610	AKBr1	A	Rsa10037662	-	Rsa10028535	BniB04g028960.2N.1	-	BniB02g005580.2N.1	BolC05g008540.2J	-	BolC08g055830.2J	BraA06g007510.3.1C	-	BraA09g062780.3.1C	A1LFAT1G10610	-	A1MF2AT1G10610	A2LFAT1G10610	-	A2MF2AT1G10610
AT1G10620	AKBr1	A	Rsa10037663	Rsa10041169	Rsa10028511	BniB04g028950.2N.1	BniB03g004010.2N.1	-	BolC05g008550.2J	BolC06g017460.2J	BolC08g055570.2J	BraA06g007520.3.1C	BraA05g015140.3.1C	BraA09g062690.3.1C	A1LFAT1G10620	A1MF1AT1G10620	A1MF2AT1G10620	A2LFAT1G10620	A2MF1AT1G10620	A2MF2AT1G10620
AT1G10640	AKBr1	A	Rsa10037664	Rsa10041167	Rsa10028534	BniB04g028940.2N.1	BniB03g004050.2N.1	BniB02g005590.2N.1	BolC05g008560.2J	BolC08g022200.2J	BolC08g055820.2J	BraA06g007530.3.1C	BraA08g032390.3.1C	BraA09g062770.3.1C	A1LFAT1G10640	A1MF1AT1G10640	A1MF2AT1G10640	A2LFAT1G10640	A2MF1AT1G10640	A2MF2AT1G10640
AT1G10650	AKBr1	A	Rsa10037665	Rsa10041166	-	BniB04g028930.2N.1	BniB03g004060.2N.1	-	BolC05g008590.2J	BolC08g022210.2J	BolC08g055800.2J	BraA06g007550.3.1C	BraA08g032380.3.1C	-	A1LFAT1G10650	A1MF1AT1G10650	A1MF2AT1G10650	A2LFAT1G10650	A2MF1AT1G10650	A2MF2AT1G10650
AT1G10657	AKBr1	A	Rsa10037666	-	-	BniB04g028920.2N.1	-	BniB02g005610.2N.1	-	-	-	BraA06g007580.3.1C	-	-	A1LFAT1G10657	-	A1MF2AT1G10657	A2LFAT1G10657	-	-
AT1G10660	AKBr1	A	Rsa10037667	Rsa10041164	-	BniB04g028910.2N.1	BniB03g004070.2N.1	-	BolC05g008600.2J	BolC08g022220.2J	-	BraA06g007590.3.1C	BraA08g032360.3.1C	-	A1LFAT1G10660	A1MF1AT1G10660	-	A2LFAT1G10660	A2MF1AT1G10660	-
AT1G10670	AKBr1	A	-	Rsa10041163	-	-	BniB03g004090.2N.1	-	-	BolC08g022230.2J	-	-	BraA08g032350.3.1C	-	-	A1MF1AT1G10670	-	-	A2MF1AT1G10670	-
AT1G10680	AKBr1	A	Rsa10037668	-	-	BniB04g028900.2N.1	-	-	BolC05g008620.2J	-	-	BraA06g007600.3.1C	-	-	A1LFAT1G10680	-	-	A2LFAT1G10680	-	-
AT1G10700	AKBr1	A	Rsa10037669	-	-	BniB04g028870.2N.1	-	-	BolC05g008650.2J	BolC08g022240.2J	-	BraA06g007620.3.1C	-	-	A1LFAT1G10700	A1MF1AT1G10700	-	A2LFAT1G10700	A2MF1AT1G10700	-
AT1G10710	AKBr1	A	-	-	Rsa10028501	-	-	BniB02g005620.2N.1	-	-	BolC08g055760.2J	-	-	BraA09g062500.3.1C	-	-	A1MF2AT1G10710	-	-	A2MF2AT1G10710
AT1G10720	AKBr1	A	-	-	Rsa10028530	-	-	BniB02g005650.2N.1	-	-	BolC08g055750.2J	-	-	BraA09g062510.3.1C	-	-	A1MF2AT1G10720	-	-	A2MF2AT1G10720
AT1G10730	AKBr1	A	Rsa10037671	-	Rsa10028529	BniB04g028860.2N.1	-	BniB02g005660.2N.1	BolC05g008680.2J	-	BolC08g055740.2J	BraA06g007630.3.1C	-	BraA09g062530.3.1C	A1LFAT1G10730	-	A1MF2AT1G10730	A2LFAT1G10730	-	A2MF2AT1G10730
AT1G10740	AKBr1	A	-	Rsa10041160	Rsa10028528	-	BniB03g004110.2N.1	BniB02g005670.2N.1	-	BolC08g022250.2J	BolC08g055730.2J	-	BraA08g032340.3.1C	BraA09g062540.3.1C	-	A1MF1AT1G10740	A1MF2AT1G10740	-	A2MF1AT1G10740	A2MF2AT1G10740
AT1G10750	AKBr1	A	-	-	Rsa10028525	BniB04g029370.2N.1	-	BniB02g005680.2N.1	-	-	BolC08g055720.2J	BraA06g007310.3.1C	-	BraA09g062550.3.1C	A1LFAT1G10750	-	A1MF2AT1G10750	A2LFAT1G10750	-	A2MF2AT1G10750
AT1G10760	AKBr1	A	-	Rsa10041159	Rsa10028524	-	BniB03g004120.2N.1	BniB02g005690.2N.1	-	BolC08g022290.2J	BolC08g055710.2J	-	BraA08g032330.3.1C	BraA09g062560.3.1C	-	A1MF1AT1G10760	A1MF2AT1G10760	-	A2MF1AT1G10760	A2MF2AT1G10760
AT1G10770	AKBr1	A	Rsa10037672	Rsa10041158	Rsa10028523	BniB04g028850.2N.1	BniB03g004130.2N.1	BniB02g005700.2N.1	BolC05g008690.2J	-	BolC08g055700.2J	BraA06g007640.3.1C	BraA08g032320.3.1C	BraA09g062570.3.1C	A1LFAT1G10770	A1MF1AT1G10770	A1MF2AT1G10770	A2LFAT1G10770	A2MF1AT1G10770	A2MF2AT1G10770
AT1G10780	AKBr1	A	Rsa10037673	-	Rsa10028522	BniB04g028840.2N.1	-	BniB02g005840.2N.1	-	-	BolC08g055690.2J	-	-	BraA09g062580.3.1C	A1LFAT1G10780	-	A1MF2AT1G10780	-	-	A2MF2AT1G10780
AT1G10790	AKBr1	A	Rsa10037674	-	-	BniB04g028830.2N.1	-	-	BolC05g008700.2J	-	-	BraA06g007650.3.1C	-	-	A1LFAT1G10790	-	-	A2LFAT1G10790	-	-
AT1G10800	AKBr1	A	Rsa10037675	-	-	BniB04g028820.2N.1	-	-	BolC05g008710.2J	-	-	BraA06g007660.3.1C	-	-	A1LFAT1G10800	-	-	A2LFAT1G10800	-	-
AT1G10820	AKBr1	A	Rsa10037676	Rsa10041157	Rsa10028520	BniB04g028810.2N.1	BniB03g004140.2N.1	BniB02g005860.2N.1	BolC05g008720.2J	BolC08g022300.2J	BolC08g055670.2J	BraA06g007670.3.1C	BraA08g032310.3.1C	BraA09g062590.3.1C	A1LFAT1G10820	A1MF1AT1G10820	A1MF2AT1G10820	A2LFAT1G10820	A2MF1AT1G10820	A2MF2AT1G10820
AT1G10830	AKBr1	A	Rsa10037677	-	-	BniB04g028800.2N.1	-	-	BolC05g008730.2J	-	-	BraA06g007680.3.1C	-	-	A1LFAT1G10830	-	-	A2LFAT1G10830	-	-
AT1G10840	AKBr1	A	Rsa10037678	Rsa10041156	Rsa10028518	BniB04g028790.2N.1	BniB03g004150.2N.1	BniB02g005880.2N.1	BolC05g008740.2J	BolC08g022310.2J	BolC08g055660.2J	BraA06g007690.3.1C	BraA08g032300.3.1C	BraA09g062600.3.1C	A1LFAT1G10840	A1MF1AT1G10840	A1MF2AT1G10840	A2LFAT1G10840	A2MF1AT1G10840	A2MF2AT1G10840
AT1G10870	AKBr1	A	Rsa10037679	-	-	BniB04g028770.2N.1	-	-	BolC05g008760.2J	-	-	BraA06g007710.3.1C	-	-	A1LFAT1G10870	-	-	A2LFAT1G10870	-	-
AT1G10890	AKBr1	A	Rsa10037681	-	-	BniB04g028730.2N.1	-	-	BolC05g008790.2J	-	-	BraA06g007730.3.1C	-	-	A1LFAT1G10890	-	-	A2LFAT1G10890	-	-
AT1G10900	AKBr1	A	Rsa10037682	-	Rsa10028517	BniB04g028720.2N.1	-	BniB02g005900.2N.1	BolC05g008800.2J	-	BolC08g055640.2J	BraA06g007740.3.1C	-	BraA09g062630.3.1C	A1LFAT1G10900	-	A1MF2AT1G10900	A2LFAT1G10900	-	A2MF2AT1G10900
AT1G10910	AKBr1	A	Rsa10037684	-	-	BniB04g028670.2N.1	-	-	BolC05g008820.2J	-	-	BraA06g007750.3.1C	-	BraA09g062730.3.1C	A1LFAT1G10910	-	A1MF2AT1G10910	A2LFAT1G10910	-	A2MF2AT1G10910
AT1G10930	AKBr1	A	-	Rsa10041154	Rsa10028516	-	BniB03g004180.2N.1	BniB02g005920.2N.1	-	BolC08g022400.2J	BolC08g055630.2J	-	BraA08g032270.3.1C	BraA09g062640.3.1C	-	A1MF1AT1G10930	A1MF2AT1G10930	-	A2MF1AT1G10930	A2MF2AT1G10930
AT1G10940	AKBr1	A	Rsa10037685	-	Rsa10028515	BniB04g028660.2N.1	BniB03g004190.2N.1	BniB02g005930.2N.1	BolC05g008830.2J	BolC08g022410.2J	BolC08g055620.2J	BraA06g007760.3.1C	-	-	A1LFAT1G10940	A1MF1AT1G10940	A1MF2AT1G10940	A2LFAT1G10940	A2MF1AT1G10940	A2MF2AT1G10940
AT1G10950	AKBr1	A	Rsa10037686	-	Rsa10028514	BniB04g028600.2N.1	BniB03g004200.2N.1	BniB02g005940.2N.1	BolC05g008840.2J	BolC08g022420.2J	BolC08g055610.2J	BraA06g007770.3.1C	BraA08g032260.3.1C	BraA09g062650.3.1C	A1LFAT1G10950	A1MF1AT1G10950	A1MF2AT1G10950	A2LFAT1G10950	A2MF1AT1G10950	A2MF2AT1G10950
AT1G10960	AKBr1	A	-	Rsa10041153	-	-	BniB03g004210.2N.1	-	-	BolC08g022430.2J	-	-	BraA08g032250.3.1C	-	-	A1MF1AT1G10960	-	-	A2MF1AT1G10960	-
AT1G10970	AKBr1	A	-	-	Rsa10028513	-	-	BniB02g005990.2N.1	-	-	BolC08g055600.2J	-	-	BraA09g062660.3.1C	-	-	A1MF2AT1G10970	-	-	A2MF2AT1G10970
AT1G10990	AKBr1	A	Rsa10037689	-	-	BniB04g028590.2N.1	-	-	-	-	-	BraA06g007790.3.1C	-	-	A1LFAT1G10990	-	-	A2LFAT1G10990	-	-
AT1G11000	AKBr1	A	-	-	Rsa10028512	-	-	BniB02g006000.2N.1	-	-	-	-	-	BraA09g062670.3.1C	-	-	A1MF2AT1G11000	-	-	A2MF2AT1G11000
AT1G11020	AKBr1	A	Rsa10037691	Rsa10041152	-	BniB04g028630.2N.1	BniB03g004220.2N.1	BniB02g006010.2N.1	BolC05g008860.2J	BolC08g022440.2J	BolC08g055580.2J	-	BraA08g032240.3.1C	BraA09g062680.3.1C	A1LFAT1G11020	A1MF1AT1G11020	A1MF2AT1G11020	A2LFAT1G11020	A2MF1AT1G11020	A2MF2AT1G11020
AT1G11040	AKBr1	A	Rsa10037692	Rsa10041151	-	BniB04g028580.2N.1	BniB03g004230.2N.1	-	BolC05g008890.2J	BolC08g022450.2J	-	BraA06g007800.3.1C	BraA08g032230.3.1C	-	A1LFAT1G11040	A1MF1AT1G11040	-	A2LFAT1G11040	A2MF1AT1G11040	-
AT1G11060	AKBr1	A	Rsa10037693	-	Rsa10028510	BniB04g028570.2N.1	-	BniB02g006030.2N.1	BolC05g008900.2J	-	BolC08g055560.2J	BraA06g007810.3.1C	-	BraA09g062700.3.1C	A1LFAT1G11060	-	A1MF2AT1G11060	A2LFAT1G11060	-	A2MF2AT1G11060
AT1G11070	AKBr1	A	Rsa10037694	-	Rsa10028508	BniB04g028560.2N.1	-	-	BolC05g008910.2J	-	BolC08g055550.2J	BraA06g007820.3.1C	-	BraA09g062710.3.1C	A1LFAT1G11070	-	A1MF2AT1G11070	A2LFAT1G11070	-	A2MF2AT1G11070
AT1G11080	AKBr1	A	Rsa10037696	Rsa10041150	-	BniB04g028550.2N.1	BniB03g004240.2N.1	-	BolC05g008920.2J	BolC08g022460.2J	-	BraA06g007830.3.1C	BraA08g032220.3.1C	-	A1LFAT1G11080	A1MF1AT1G11080	-	A2LFAT1G11080	A2MF1AT1G11080	-
AT1G11090	AKBr1	A	-	Rsa10041149	-	BniB04g028530.2N.1	BniB03g004250.2N.1	-	BolC05g008930.2J	BolC08g022470.2J	-	BraA06g007840.3.1C	BraA08g032210.3.1C	-	A1LFAT1G11090	A1MF1AT1G11090	-	A2LFAT1G11090	A2MF1AT1G11090	-
AT1G11112	AKBr1	A	Rsa10037697	Rsa10041148	-	BniB04g028520.2N.1	BniB03g004260.2N.1	-	BolC05g008940.2J	-	-	-	-	-	A1LFAT1G11112	A1MF1AT1G11112	-	A2LFAT1G11112	-	-
AT1G11120	AKBr1	A	Rsa10037698	Rsa10041147	-	-	BniB03g004270.2N.1	-	BolC05g008950.2J	BolC08g022480.2J	BolC08g055540.2J	BraA06g007850.3.1C	BraA08g032190.3.1C	BraA09g062720.3.1C	A1LFAT1G11120	A1MF1AT1G11120	A1MF2AT1G11120	A2LFAT1G11120	A2MF1AT1G11120	A2MF2AT1G11120
AT1G11130	AKBr1	A	Rsa10037700	-	-	BniB04g028500.2N.1	-	-	BolC05g008970.2J	-	-	BraA06g007870.3.1C	-	-	A1LFAT1G11130	-	-	A2LFAT1G11130	-	-
AT1G11160	AKBr1	A	-	-	Rsa10028506	-	-	BniB02g006050.2N.1	-	-	BolC08g055520.2J	-	-	BraA09g062450.3.1C	-	-	A1MF2AT1G11160	-	-	A2MF2AT1G11160
AT1G11170	AKBr1	A	Rsa10037701	Rsa10041146	-	BniB04g028490.2N.1	BniB03g004280.2N.1	-	BolC05g008990.2J	BolC08g022490.2J	-	BraA06g007880.3.1C	-	-	A1LFAT1G11170	A1MF1AT1G11170	-	A2LFAT1G11170	A2MF1AT1G11170	-
AT1G11180	AKBr1	A	Rsa10037702	-	-	BniB04g028480.2N.1	BniB03g004290.2N.1	-	BolC05g009000.2J	-	-	BraA06g007890.3.1C	-	-	A1LFAT1G11180	A1MF1AT1G11180	-	A2LFAT1G11180	-	-
AT1G11190	AKBr1	A	-	Rsa10041145	Rsa10028505	-	BniB03g004310.2N.1	BniB02g006110.2N.1	-	BolC08g022510.2J	BolC08g055510.2J	-	BraA08g032170.3.1C	BraA09g062440.3.1C	-	A1MF1AT1G11190	A1MF2AT1G11190	-	A2MF1AT1G11190	A2MF2AT1G11190
AT1G11200	AKBr1	A	-	Rsa10041144	-	-	BniB03g004320.2N.1	-	-	BolC08g022520.2J	-	-	BraA08g032150.3.1C	-	-	A1MF1AT1G11200	-	-	A2MF1AT1G11200	-
AT1G11210	AKBr1	A	Rsa10037703	-	-	BniB04g028450.2N.1	-	-	BolC05g009020.2J	-	-	BraA06g007900.3.1C	-	-	A1LFAT1G11210	-	-	A2LFAT1G11210	-	-
AT1G11240	AKBr1	A	Rsa10037706	-	-	BniB04g028440.2N.1	-	-	BolC05g009050.2J	BolC08g022530.2J	-	BraA06g007940.3.1C	BraA08g032140.3.1C	-	A1LFAT1G11240	A1MF1AT1G11240	-	A2LFAT1G11240	A2MF1AT1G11240	-
AT1G11250	AKBr1	A	Rsa10037707	Rsa10041143	Rsa10028504	BniB04g028430.2N.1	BniB03g004330.2N.1	BniB02g006120.2N.1	BolC05g009060.2J	BolC08g022540.2J	BolC08g055500.2J	BraA06g007950.3.1C	BraA08g032130.3.1C	BraA09g062430.3.1C	A1LFAT1G11250	A1MF1AT1G11250	A1MF2AT1G11250	A2LFAT1G11250	A2MF1AT1G11250	A2MF2AT1G11250
AT1G11260	AKBr1	A	-	-	Rsa10028502	BniB04g028400.2N.1	-	BniB02g006130.2N.1	BolC05g009080.2J	-	BolC08g055490.2J	BraA06g007970.3.1C	-	BraA09g062420.3.1C	A1LFAT1G11260	-	A1MF2AT1G11260	A2LFAT1G11260	-	A2MF2AT1G11260
AT1G11270	AKBr1	A	-	Rsa10041130	Rsa10028498	-	-	-	-	-	BolC08g055770.2J	-	-	BraA09g062740.3.1C	-	A1MF1AT1G11270	A1MF2AT1G11270	-	-	A2MF2AT1G11270
AT1G11280	AKBr1	A	-	Rsa10041139	-	-	BniB03g004350.2N.1	-	-	BolC08g022560.2J	-	-	BraA08g032090.3.1C	-	-	A1MF1AT1G11280	-	-	A2MF1AT1G11280	-
AT1G11310	AKBr1	A	Rsa10037709	Rsa10041138	Rsa10028497	BniB04g028390.2N.1	BniB03g004370.2N.1	BniB02g006170.2N.1	BolC05g009090.2J	BolC08g022580.2J	BolC08g055460.2J	BraA06g007980.3.1C	BraA08g032070.3.1C	BraA09g062410.3.1C	A1LFAT1G11310	A1MF1AT1G11310	A1MF2AT1G11310	A2LFAT1G11310	A2MF1AT1G11310	A2MF2AT1G11310
AT1G11320	AKBr1	A	Rsa10037710	Rsa10041135	-	BniB04g028380.2N.1	BniB03g004400.2N.1	-	BolC05g009100.2J	BolC08g022650.2J	-	BraA06g007990.3.1C	BraA08g032060.3.1C	-	A1LFAT1G11320	A1MF1AT1G11320	-	A2LFAT1G11320	A2MF1AT1G11320	-
AT1G11330	AKBr1	A	-	-	Rsa10028493	BniB04g028360.2N.1	-	BniB02g006020.2N.1	BolC05g009110.2J	-	BolC08g055430.2J	BraA06g008000.3.1C	-	BraA09g062380.3.1C	A1LFAT1G11330	-	A1MF2AT1G11330	A2LFAT1G11330	-	A2MF2AT1G11330
AT1G11360	AKBr1	A	Rsa10037713	-	-	BniB04g028350.2N.1	-	-	BolC05g009210.2J	-	-	BraA06g008070.3.1C	-	-	A1LFAT1G11360	-	-	A2LFAT1G11360	-	-
AT1G11362	AKBr1	A	-	Rsa10041136	-	-	BniB03g004410.2N.1	-	-	-	-	-	-	-	-	A1MF1AT1G11362	-	-	-	-
AT1G11370	AKBr1	A	-	Rsa10041134	-	-	BniB03g004420.2N.1	-	-	BolC08g022680.2J	-	-	BraA08g032050.3.1C	-	-	A1MF1AT1G11370	-	-	A2MF1AT1G11370	-
AT1G11380	AKBr1	A	Rsa10037714	-	-	BniB04g028340.2N.1	-	-	BolC05g009220.2J	-	-	BraA06g008080.3.1C	-	-	A1LFAT1G11380	-	-	A2LFAT1G11380	-	-
AT1G11390	AKBr1	A	-	-	Rsa10028492	BniB04g028330.2N.1	BniB03g004430.2N.1	BniB02g006200.2N.1	BolC05g009230.2J	-	BolC08g055420.2J	BraA06g008090.3.1C	-	BraA09g062370.3.1C	A1LFAT1G11390	A1MF1AT1G11390	A1MF2AT1G11390	A2LFAT1G11390	-	A2MF2AT1G11390
AT1G11400	AKBr1	A	-	Rsa10041128	-	BniB04g028320.2N.1	BniB03g004440.2N.1	BniB02g006210.2N.1	BolC05g009240.2J	BolC08g022690.2J	-	BraA06g008100.3.1C	BraA08g032020.3.1C	-	A1LFAT1G11400	A1MF1AT1G11400	A1MF2AT1G11400	A2LFAT1G11400	A2MF1AT1G11400	-
AT1G11410	AKBr1	A	Rsa10037730	Rsa10041127	-	BniB04g028130.2N.1	BniB03g004450.2N.1	-	-	BolC08g021530.2J	-	BraA06g008270.3.1C	BraA08g032010.3.1C	-	A1LFAT1G11410	A1MF1AT1G11410	-	A2LFAT1G11410	A2MF1AT1G11410	-
AT1G11430	AKBr1	A	-	Rsa10041126	-	BniB04g028280.2N.1	BniB03g004460.2N.1	-	BolC05g009280.2J	BolC08g022710.2J	-	BraA06g008160.3.1C	BraA08g032000.3.1C	-	A1LFAT1G11430	A1MF1AT1G11430	-	A2LFAT1G11430	A2MF1AT1G11430	-
AT1G11440	AKBr1	A	Rsa10037720	Rsa10041125	-	BniB04g028270.2N.1	BniB03g004470.2N.1	-	BolC05g009290.2J	BolC08g022720.2J	-	BraA06g008170.3.1C	BraA08g031990.3.1C	-	A1LFAT1G11440	A1MF1AT1G11440	-	A2LFAT1G11440	A2MF1AT1G11440	-
AT1G11475	AKBr1	A	-	Rsa10041124	-	BniB04g028250.2N.1	BniB03g004480.2N.1	-	-	BolC08g022730.2J	-	BraA06g008180.3.1C	BraA08g031980.3.1C	-	A1LFAT1G11475	A1MF1AT1G11475	-	A2LFAT1G11475	A2MF1AT1G11475	-
AT1G11480	AKBr1	A	Rsa10037721	-	-	BniB04g028240.2N.1	-	-	BolC05g009300.2J	-	-	BraA06g008190.3.1C	-	-	A1LFAT1G11480	-	-	A2LFAT1G11480	-	-
AT1G11490	AKBr1	A	Rsa10037722	-	-	BniB04g028230.2N.1	-	-	BolC05g009310.2J	-	-	BraA06g008200.3.1C	-	-	A1LFAT1G11490	-	-	A2LFAT1G11490	-	-
AT1G11500	AKBr1	A	Rsa10000675	-	-	BniB04g028220.2N.1	-	BniB02g006230.2N.1	BolC05g009320.2J	-	BolC08g055390.2J	BraA06g008210.3.1C	-	BraA09g062360.3.1C	A1LFAT1G11500	-	A1MF2AT1G11500	A2LFAT1G11500	-	A2MF2AT1G11500
AT1G11510	AKBr1	A	Rsa10037723	-	-	BniB04g028210.2N.1	-	BniB02g006240.2N.1	BolC05g009330.2J	-	BolC08g055380.2J	BraA06g008220.3.1C	-	BraA09g062350.3.1C	A1LFAT1G11510	-	A1MF2AT1G11510	A2LFAT1G11510	-	A2MF2AT1G11510
AT1G11530	AKBr1	A	-	-	Rsa10041623	-	-	BniB02g006260.2N.1	-	-	BolC08g055370.2J	-	-	BraA09g062340.3.1C	-	-	A1MF2AT1G11530	-	-	A2MF2AT1G11530
AT1G11545	AKBr1	A	Rsa10037726	-	-	BniB04g028200.2N.1	-	BniB02g006280.2N.1	BolC05g009340.2J	-	-	BraA06g008230.3.1C	-	-	A1LFAT1G11545	-	A1MF2AT1G11545	A2LFAT1G11545	-	-
AT1G11560	AKBr1	A	-	Rsa10041123	-	-	BniB03g004490.2N.1	-	-	BolC08g022750.2J	-	-	BraA08g031970.3.1C	-	-	A1MF1AT1G11560	-	-	A2MF1AT1G11560	-
AT1G11572	AKBr1	A	-	Rsa10041122	Rsa10041621	BniB04g028190.2N.1	BniB03g004500.2N.1	BniB02g006290.2N.1	-	-	-	BraA06g008240.3.1C	-	-	A1LFAT1G11572	A1MF1AT1G11572	A1MF2AT1G11572	A2LFAT1G11572	-	-
AT1G11580	AKBr1	A	-	-	Rsa10041620	-	-	BniB02g006300.2N.1	-	-	BolC08g055350.2J	-	-	BraA09g062330.3.1C	-	-	A1MF2AT1G11580	-	-	A2MF2AT1G11580
AT1G11600	AKBr1	A	-	Rsa10041120	Rsa10041618	-	BniB03g004560.2N.1	BniB02g006320.2N.1	-	BolC08g022910.2J	BolC08g055330.2J	-	BraA08g031920.3.1C	BraA09g062310.3.1C	-	A1MF1AT1G11600	A1MF2AT1G11600	-	A2MF1AT1G11600	A2MF2AT1G11600
AT1G11650	AKBr1	A	-	-	Rsa10041616	-	-	BniB02g006350.2N.1	-	-	BolC08g055320.2J	-	-	BraA09g061430.3.1C	-	-	A1MF2AT1G11650	-	-	A2MF2AT1G11650
AT1G11655	AKBr1	A	Rsa10037732	Rsa10041119	Rsa10041615	BniB04g028110.2N.1	BniB03g004570.2N.1	BniB02g006380.2N.1	-	BolC08g022980.2J	BolC08g055310.2J	BraA06g008290.3.1C	BraA08g031910.3.1C	BraA09g062290.3.1C	A1LFAT1G11655	A1MF1AT1G11655	A1MF2AT1G11655	A2LFAT1G11655	A2MF1AT1G11655	A2MF2AT1G11655
AT1G11660	AKBr1	A	Rsa10037733	-	-	BniB04g028100.2N.1	BniB03g004590.2N.1	-	BolC05g009380.2J	BolC08g023000.2J	-	BraA06g008300.3.1C	BraA08g031890.3.1C	-	A1LFAT1G11660	A1MF1AT1G11660	-	A2LFAT1G11660	A2MF1AT1G11660	-
AT1G11680	AKBr1	A	Rsa10037734	Rsa10041116	-	BniB04g028090.2N.1	BniB03g004610.2N.1	-	BolC05g009390.2J	BolC08g023040.2J	-	BraA06g008310.3.1C	BraA08g031830.3.1C	-	A1LFAT1G11680	A1MF1AT1G11680	-	A2LFAT1G11680	A2MF1AT1G11680	-
AT1G11690	AKBr1	A	Rsa10037735	Rsa10041115	-	BniB04g028080.2N.1	BniB03g004620.2N.1	-	BolC05g009400.2J	BolC08g023050.2J	-	BraA06g008320.3.1C	BraA08g031820.3.1C	-	A1LFAT1G11690	A1MF1AT1G11690	-	A2LFAT1G11690	A2MF1AT1G11690	-
AT1G11700	AKBr1	A	Rsa10037736	-	-	BniB04g028070.2N.1	-	-	BolC05g009420.2J	-	BolC08g055260.2J	BraA06g008330.3.1C	-	-	A1LFAT1G11700	-	A1MF2AT1G11700	A2LFAT1G11700	-	A2MF2AT1G11700
AT1G11720	AKBr1	A	-	Rsa10041114	-	-	BniB03g004630.2N.1	-	BolC05g009440.2J	BolC08g023080.2J	-	BraA06g008350.3.1C	BraA08g031810.3.1C	-	A1LFAT1G11720	A1MF1AT1G11720	-	A2LFAT1G11720	A2MF1AT1G11720	-
AT1G11730	AKBr1	A	Rsa10037737	-	-	BniB04g028050.2N.1	-	-	-	-	-	BraA06g008360.3.1C	-	-	A1LFAT1G11730	-	-	A2LFAT1G11730	-	-
AT1G11740	AKBr1	A	-	Rsa10041113	-	-	BniB03g004650.2N.1	-	-	BolC08g023100.2J	-	-	BraA08g031800.3.1C	-	-	A1MF1AT1G11740	-	-	A2MF1AT1G11740	-
AT1G11750	AKBr1	A	-	Rsa10041112	Rsa10041613	-	BniB03g004660.2N.1	BniB02g006460.2N.1	-	BolC08g023110.2J	BolC08g055240.2J	-	BraA08g031790.3.1C	BraA09g062270.3.1C	-	A1MF1AT1G11750	A1MF2AT1G11750	-	A2MF1AT1G11750	A2MF2AT1G11750
AT1G11755	AKBr1	A	Rsa10037739	Rsa10041111	-	BniB04g028030.2N.1	BniB03g004670.2N.1	-	-	BolC08g023120.2J	-	BraA06g008390.3.1C	BraA08g031780.3.1C	-	A1LFAT1G11755	A1MF1AT1G11755	-	A2LFAT1G11755	A2MF1AT1G11755	-
AT1G11760	AKBr1	A	-	Rsa10041110	Rsa10041612	-	-	BniB02g006470.2N.1	-	-	BolC08g055220.2J	-	BraA08g031770.3.1C	-	-	A1MF1AT1G11760	A1MF2AT1G11760	-	A2MF1AT1G11760	A2MF2AT1G11760
AT1G11765	AKBr1	A	-	-	Rsa10041611	-	-	BniB02g006480.2N.1	-	-	BolC08g055200.2J	-	-	BraA09g062250.3.1C	-	-	A1MF2AT1G11765	-	-	A2MF2AT1G11765
AT1G11770	AKBr1	A	Rsa10037740	-	Rsa10041609	BniB04g028000.2N.1	-	BniB02g006510.2N.1	BolC05g009500.2J	-	BolC08g055190.2J	BraA06g008400.3.1C	-	BraA09g062240.3.1C	A1LFAT1G11770	-	A1MF2AT1G11770	A2LFAT1G11770	-	A2MF2AT1G11770
AT1G11780	AKBr1	A	-	-	Rsa10041608	-	-	BniB02g006520.2N.1	-	-	BolC08g055180.2J	-	-	BraA09g062230.3.1C	-	-	A1MF2AT1G11780	-	-	A2MF2AT1G11780
AT1G11790	AKBr1	A	Rsa10037741	Rsa10041109	-	BniB04g027960.2N.1	BniB03g004680.2N.1	-	BolC05g009510.2J	BolC08g023130.2J	-	BraA06g008410.3.1C	BraA08g031760.3.1C	-	A1LFAT1G11790	A1MF1AT1G11790	-	A2LFAT1G11790	A2MF1AT1G11790	-
AT1G11800	AKBr1	A	-	-	Rsa10041607	-	-	BniB02g006540.2N.1	-	-	BolC08g055160.2J	-	-	BraA09g062220.3.1C	-	-	A1MF2AT1G11800	-	-	A2MF2AT1G11800
AT1G11820	AKBr1	A	-	Rsa10041108	Rsa10041606	-	BniB03g004690.2N.1	BniB02g006570.2N.1	-	BolC08g023140.2J	-	-	BraA08g031750.3.1C	-	-	A1MF1AT1G11820	A1MF2AT1G11820	-	A2MF1AT1G11820	-
AT1G11860	AKBr1	A	-	-	Rsa10041605	-	BniB03g004710.2N.1	BniB02g006600.2N.1	-	BolC08g023150.2J	BolC08g055130.2J	-	BraA08g031730.3.1C	BraA09g062210.3.1C	-	A1MF1AT1G11860	A1MF2AT1G11860	-	A2MF1AT1G11860	A2MF2AT1G11860
AT1G11870	AKBr1	A	-	-	Rsa10041604	-	BniB03g004740.2N.1	BniB02g006610.2N.1	-	BolC08g023170.2J	BolC08g055120.2J	-	BraA08g031710.3.1C	BraA09g062200.3.1C	-	A1MF1AT1G11870	A1MF2AT1G11870	-	A2MF1AT1G11870	A2MF2AT1G11870
AT1G11880	AKBr1	A	-	Rsa10041107	Rsa10041603	-	BniB03g004750.2N.1	BniB02g006620.2N.1	-	BolC08g023180.2J	BolC08g055110.2J	-	BraA08g031700.3.1C	BraA09g062190.3.1C	-	A1MF1AT1G11880	A1MF2AT1G11880	-	A2MF1AT1G11880	A2MF2AT1G11880
AT1G11890	AKBr1	A	-	Rsa10041106	Rsa10041602	BniB06g038240.2N.1	BniB03g004760.2N.1	BniB02g006530.2N.1	BolC05g010920.2J	BolC08g023190.2J	BolC08g055090.2J	BraA06g009740.3.1C	BraA08g031690.3.1C	BraA09g062170.3.1C	A1LFAT1G11890	A1MF1AT1G11890	A1MF2AT1G11890	A2LFAT1G11890	A2MF1AT1G11890	A2MF2AT1G11890
AT1G11900	AKBr1	A	Rsa10037842	-	-	BniB06g038230.2N.1	BniB03g004770.2N.1	-	BolC05g010910.2J	-	-	BraA06g009730.3.1C	-	-	A1LFAT1G11900	A1MF1AT1G11900	-	A2LFAT1G11900	-	-
AT1G11910	AKBr1	A	Rsa10037839	Rsa10041105	Rsa10041599	BniB06g038200.2N.1	BniB03g004780.2N.1	BniB02g006660.2N.1	BolC05g010890.2J	BolC08g023200.2J	BolC08g055070.2J	BraA06g009700.3.1C	BraA08g031680.3.1C	BraA09g062150.3.1C	A1LFAT1G11910	A1MF1AT1G11910	A1MF2AT1G11910	A2LFAT1G11910	A2MF1AT1G11910	A2MF2AT1G11910
AT1G11915	AKBr1	A	Rsa10037836	Rsa10041104	-	BniB06g038100.2N.1	BniB03g004790.2N.1	-	BolC05g010880.2J	BolC08g023230.2J	-	BraA06g009680.3.1C	BraA08g031670.3.1C	-	A1LFAT1G11915	A1MF1AT1G11915	-	A2LFAT1G11915	A2MF1AT1G11915	-
AT1G11920	AKBr1	A	Rsa10037834	-	-	BniB06g038090.2N.1	-	-	BolC05g010860.2J	-	-	BraA06g009660.3.1C	-	-	A1LFAT1G11920	-	-	A2LFAT1G11920	-	-
AT1G11925	AKBr1	A	Rsa10037832	-	Rsa10041595	BniB06g038080.2N.1	-	BniB02g005970.2N.1	BolC05g010850.2J	-	BolC08g055020.2J	-	-	BraA09g062090.3.1C	A1LFAT1G11925	-	A1MF2AT1G11925	A2LFAT1G11925	-	A2MF2AT1G11925
AT1G11940	AKBr1	A	-	Rsa10041103	Rsa10041594	-	BniB03g004810.2N.1	BniB02g006730.2N.1	-	BolC08g023680.2J	BolC08g055010.2J	-	BraA08g031650.3.1C	BraA09g062080.3.1C	-	A1MF1AT1G11940	A1MF2AT1G11940	-	A2MF1AT1G11940	A2MF2AT1G11940
AT1G11950	AKBr1	A	-	Rsa10041102	-	-	BniB03g004820.2N.1	-	-	BolC08g023690.2J	-	-	BraA08g031640.3.1C	-	-	A1MF1AT1G11950	-	-	A2MF1AT1G11950	-
AT1G11960	AKBr1	A	Rsa10037831	-	-	BniB06g038050.2N.1	-	-	BolC05g010840.2J	-	-	BraA06g009650.3.1C	-	-	A1LFAT1G11960	-	-	A2LFAT1G11960	-	-
AT1G11980	AKBr1	A	Rsa10037830	-	-	BniB06g038040.2N.1	-	-	-	-	-	BraA06g009640.3.1C	-	-	A1LFAT1G11980	-	-	A2LFAT1G11980	-	-
AT1G11990	AKBr1	A	Rsa10037829	-	-	BniB06g038030.2N.1	-	-	BolC05g010830.2J	-	-	BraA06g009630.3.1C	-	-	A1LFAT1G11990	-	-	A2LFAT1G11990	-	-
AT1G12000	AKBr1	A	Rsa10037828	-	-	BniB06g038020.2N.1	BniB03g004830.2N.1	BniB02g006740.2N.1	BolC05g010820.2J	BolC08g023700.2J	BolC08g055000.2J	BraA06g009620.3.1C	-	-	A1LFAT1G12000	A1MF1AT1G12000	A1MF2AT1G12000	A2LFAT1G12000	A2MF1AT1G12000	A2MF2AT1G12000
AT1G12010	AKBr1	A	Rsa10037760	-	-	BniB06g038010.2N.1	-	BniB02g006750.2N.1	BolC05g010810.2J	-	BolC08g054990.2J	BraA06g009610.3.1C	-	BraA09g062070.3.1C	A1LFAT1G12010	-	A1MF2AT1G12010	A2LFAT1G12010	-	A2MF2AT1G12010
AT1G12020	AKBr1	A	Rsa10037825	Rsa10041101	-	-	BniB03g004840.2N.1	BniB02g006760.2N.1	BolC05g010800.2J	BolC08g023710.2J	BolC08g054980.2J	BraA06g009600.3.1C	BraA08g031630.3.1C	-	A1LFAT1G12020	A1MF1AT1G12020	A1MF2AT1G12020	A2LFAT1G12020	A2MF1AT1G12020	A2MF2AT1G12020
AT1G12030	AKBr1	A	Rsa10037824	Rsa10041100	-	BniB06g037980.2N.1	BniB03g004870.2N.1	-	BolC05g010790.2J	BolC08g023720.2J	-	BraA06g009590.3.1C	BraA08g031620.3.1C	-	A1LFAT1G12030	A1MF1AT1G12030	-	A2LFAT1G12030	A2MF1AT1G12030	-
AT1G12040	AKBr1	A	-	Rsa10041099	Rsa10041593	BniB06g037970.2N.1	BniB03g004880.2N.1	BniB02g006770.2N.1	BolC05g010780.2J	BolC08g023730.2J	BolC08g054970.2J	BraA06g009580.3.1C	BraA08g031610.3.1C	BraA09g062060.3.1C	A1LFAT1G12040	A1MF1AT1G12040	A1MF2AT1G12040	A2LFAT1G12040	A2MF1AT1G12040	A2MF2AT1G12040
AT1G12050	AKBr1	A	Rsa10037823	-	-	BniB06g037960.2N.1	-	-	BolC05g010760.2J	-	-	BraA06g009570.3.1C	-	-	A1LFAT1G12050	-	-	A2LFAT1G12050	-	-
AT1G12060	AKBr1	A	-	Rsa10041098	-	-	BniB03g004890.2N.1	-	-	BolC08g023740.2J	-	-	BraA08g031600.3.1C	-	-	A1MF1AT1G12060	-	-	A2MF1AT1G12060	-
AT1G12064	AKBr1	A	-	Rsa10041097	-	BniB06g037950.2N.1	BniB03g004900.2N.1	BniB02g006780.2N.1	BolC05g010750.2J	-	BolC08g054960.2J	-	BraA08g031590.3.1C	BraA09g062050.3.1C	A1LFAT1G12064	A1MF1AT1G12064	A1MF2AT1G12064	A2LFAT1G12064	A2MF1AT1G12064	A2MF2AT1G12064
AT1G12070	AKBr1	A	Rsa10037822	Rsa10041096	Rsa10041592	BniB06g037920.2N.1	BniB03g004910.2N.1	BniB02g006790.2N.1	BolC05g010740.2J	BolC08g023750.2J	BolC08g054950.2J	BraA06g009550.3.1C	BraA08g031580.3.1C	BraA09g062040.3.1C	A1LFAT1G12070	A1MF1AT1G12070	A1MF2AT1G12070	A2LFAT1G12070	A2MF1AT1G12070	A2MF2AT1G12070
AT1G12090	AKBr1	A	Rsa10037820	Rsa10041093	-	BniB06g037860.2N.1	BniB03g004930.2N.1	-	BolC05g010700.2J	BolC08g023780.2J	-	BraA06g009530.3.1C	BraA08g031550.3.1C	-	A1LFAT1G12090	A1MF1AT1G12090	-	A2LFAT1G12090	A2MF1AT1G12090	-
AT1G12110	AKBr1	A	Rsa10037819	Rsa10041092	Rsa10041590	-	BniB03g004950.2N.1	BniB02g006820.2N.1	BolC05g010650.2J	BolC08g023800.2J	BolC08g054930.2J	BraA06g009500.3.1C	BraA08g031540.3.1C	BraA09g062010.3.1C	A1LFAT1G12110	A1MF1AT1G12110	A1MF2AT1G12110	A2LFAT1G12110	A2MF1AT1G12110	A2MF2AT1G12110
AT1G12120	AKBr1	A	Rsa10037817	Rsa10041091	Rsa10041589	-	BniB03g004960.2N.1	BniB02g006830.2N.1	BolC05g010620.2J	BolC08g023810.2J	BolC08g054920.2J	BraA06g009480.3.1C	BraA08g031530.3.1C	BraA09g062000.3.1C	A1LFAT1G12120	A1MF1AT1G12120	A1MF2AT1G12120	A2LFAT1G12120	A2MF1AT1G12120	A2MF2AT1G12120
AT1G12130	AKBr1	A	-	Rsa10041089	-	-	BniB03g004970.2N.1	-	-	BolC08g023820.2J	-	BraA06g009470.3.1C	BraA08g031520.3.1C	-	A1LFAT1G12130	A1MF1AT1G12130	-	A2LFAT1G12130	A2MF1AT1G12130	-
AT1G12150	AKBr1	A	Rsa10037816	Rsa10041090	Rsa10041617	-	BniB03g004980.2N.1	BniB02g006850.2N.1	BolC05g010610.2J	BolC08g023830.2J	BolC08g054890.2J	-	BraA08g031510.3.1C	BraA09g061970.3.1C	A1LFAT1G12150	A1MF1AT1G12150	A1MF2AT1G12150	A2LFAT1G12150	A2MF1AT1G12150	A2MF2AT1G12150
AT1G12200	AKBr1	A	Rsa10037815	-	Rsa10041588	-	-	BniB02g006840.2N.1	BolC05g010600.2J	-	BolC08g054880.2J	BraA06g009460.3.1C	-	BraA09g061960.3.1C	A1LFAT1G12200	-	A1MF2AT1G12200	A2LFAT1G12200	-	A2MF2AT1G12200
AT1G12210	AKBr1	A	-	-	Rsa10041583	-	BniB03g004990.2N.1	BniB02g006880.2N.1	-	-	BolC08g054850.2J	-	BraA08g031490.3.1C	BraA09g061950.3.1C	-	A1MF1AT1G12210	A1MF2AT1G12210	-	A2MF1AT1G12210	A2MF2AT1G12210
AT1G12230	AKBr1	A	Rsa10037814	-	-	-	-	-	BolC05g010590.2J	-	-	BraA06g009450.3.1C	-	-	A1LFAT1G12230	-	-	A2LFAT1G12230	-	-
AT1G12240	AKBr1	A	Rsa10037813	-	Rsa10041578	BniB04g027060.2N.1	-	BniB02g006900.2N.1	BolC05g010580.2J	-	BolC08g054840.2J	BraA06g009440.3.1C	-	BraA09g061940.3.1C	A1LFAT1G12240	-	A1MF2AT1G12240	A2LFAT1G12240	-	A2MF2AT1G12240
AT1G12250	AKBr1	A	-	-	Rsa10041577	-	-	BniB02g006920.2N.1	-	-	BolC08g054820.2J	-	-	BraA09g061920.3.1C	-	-	A1MF2AT1G12250	-	-	A2MF2AT1G12250
AT1G12260	AKBr1	A	Rsa10037812	Rsa10041086	Rsa10041576	BniB04g027070.2N.1	BniB03g005000.2N.1	BniB02g007010.2N.1	BolC05g010570.2J	BolC08g023860.2J	BolC08g054810.2J	BraA06g009430.3.1C	BraA08g031470.3.1C	BraA09g061910.3.1C	A1LFAT1G12260	A1MF1AT1G12260	A1MF2AT1G12260	A2LFAT1G12260	A2MF1AT1G12260	A2MF2AT1G12260
AT1G12270	AKBr1	A	-	-	Rsa10041575	-	-	BniB02g007030.2N.1	-	-	BolC08g054800.2J	-	-	BraA09g061900.3.1C	-	-	A1MF2AT1G12270	-	-	A2MF2AT1G12270
AT1G12280	AKBr1	A	Rsa10037809	-	Rsa10041574	BniB04g027080.2N.1	BniB03g005040.2N.1	BniB02g007220.2N.1	BolC05g010540.2J	BolC08g023890.2J	-	BraA06g009370.3.1C	BraA08g031440.3.1C	BraA09g061860.3.1C	A1LFAT1G12280	A1MF1AT1G12280	A1MF2AT1G12280	A2LFAT1G12280	A2MF1AT1G12280	A2MF2AT1G12280
AT1G12300	AKBr1	A	-	-	Rsa10041564	-	-	BniB02g007380.2N.1	-	BolC08g024190.2J	BolC08g054710.2J	-	-	BraA09g061480.3.1C	-	A1MF1AT1G12300	A1MF2AT1G12300	-	A2MF1AT1G12300	A2MF2AT1G12300
AT1G12310	AKBr1	A	Rsa10037808	Rsa10041085	Rsa10041570	BniB04g027130.2N.1	BniB03g005050.2N.1	BniB02g007320.2N.1	BolC05g010520.2J	BolC08g023920.2J	BolC08g054790.2J	BraA06g009360.3.1C	BraA08g031430.3.1C	BraA09g061850.3.1C	A1LFAT1G12310	A1MF1AT1G12310	A1MF2AT1G12310	A2LFAT1G12310	A2MF1AT1G12310	A2MF2AT1G12310
AT1G12320	AKBr1	A	-	Rsa10041084	Rsa10041569	BniB04g027140.2N.1	BniB03g005060.2N.1	BniB02g007330.2N.1	BolC05g010510.2J	BolC08g023930.2J	BolC08g054780.2J	BraA06g009340.3.1C	BraA08g031420.3.1C	BraA09g061840.3.1C	A1LFAT1G12320	A1MF1AT1G12320	A1MF2AT1G12320	A2LFAT1G12320	A2MF1AT1G12320	A2MF2AT1G12320
AT1G12330	AKBr1	A	Rsa10037807	Rsa10041083	-	BniB04g027150.2N.1	BniB03g005070.2N.1	-	-	BolC08g023940.2J	-	-	BraA08g031370.3.1C	-	A1LFAT1G12330	A1MF1AT1G12330	-	-	A2MF1AT1G12330	-
AT1G12360	AKBr1	A	Rsa10037806	-	Rsa10041568	BniB04g027160.2N.1	-	BniB02g007350.2N.1	BolC05g010500.2J	-	BolC08g054770.2J	BraA06g009330.3.1C	-	BraA09g061830.3.1C	A1LFAT1G12360	-	A1MF2AT1G12360	A2LFAT1G12360	-	A2MF2AT1G12360
AT1G12370	AKBr1	A	-	Rsa10041082	-	-	BniB03g005080.2N.1	-	-	BolC08g023950.2J	-	-	BraA08g031360.3.1C	-	-	A1MF1AT1G12370	-	-	A2MF1AT1G12370	-
AT1G12380	AKBr1	A	Rsa10037805	Rsa10041081	Rsa10041567	BniB04g027180.2N.1	BniB03g005090.2N.1	BniB02g006950.2N.1	BolC05g010480.2J	BolC08g023970.2J	BolC08g054760.2J	BraA06g009320.3.1C	BraA08g031350.3.1C	BraA09g061820.3.1C	A1LFAT1G12380	A1MF1AT1G12380	A1MF2AT1G12380	A2LFAT1G12380	A2MF1AT1G12380	A2MF2AT1G12380
AT1G12390	AKBr1	A	Rsa10037804	Rsa10041080	-	BniB04g027190.2N.1	BniB03g005100.2N.1	-	BolC05g010470.2J	BolC08g023980.2J	-	BraA06g009310.3.1C	BraA08g031330.3.1C	-	A1LFAT1G12390	A1MF1AT1G12390	-	A2LFAT1G12390	A2MF1AT1G12390	-
AT1G12400	AKBr1	A	Rsa10037803	-	-	-	-	-	-	BolC08g023990.2J	-	BraA06g009300.3.1C	-	-	A1LFAT1G12400	A1MF1AT1G12400	-	A2LFAT1G12400	A2MF1AT1G12400	-
AT1G12410	AKBr1	A	Rsa10037802	-	Rsa10041566	BniB04g027210.2N.1	-	BniB02g007370.2N.1	BolC05g010460.2J	-	BolC08g054750.2J	BraA06g009290.3.1C	-	BraA09g061800.3.1C	A1LFAT1G12410	-	A1MF2AT1G12410	A2LFAT1G12410	-	A2MF2AT1G12410
AT1G12420	AKBr1	A	Rsa10037801	Rsa10041079	-	BniB04g027220.2N.1	BniB03g005130.2N.1	-	BolC05g010450.2J	BolC08g024000.2J	-	BraA06g009280.3.1C	BraA08g031320.3.1C	-	A1LFAT1G12420	A1MF1AT1G12420	-	A2LFAT1G12420	A2MF1AT1G12420	-
AT1G12430	AKBr1	A	Rsa10037800	-	-	BniB04g027230.2N.1	-	-	BolC05g010440.2J	-	-	BraA06g009260.3.1C	-	-	A1LFAT1G12430	-	-	A2LFAT1G12430	-	-
AT1G12440	AKBr1	A	-	-	Rsa10041563	-	-	BniB02g007390.2N.1	-	-	BolC08g054700.2J	-	-	BraA09g061780.3.1C	-	-	A1MF2AT1G12440	-	-	A2MF2AT1G12440
AT1G12450	AKBr1	A	Rsa10037798	Rsa10041078	-	BniB04g027240.2N.1	BniB03g005150.2N.1	BniB02g007400.2N.1	BolC05g010430.2J	BolC08g024010.2J	BolC08g054690.2J	BraA06g009250.3.1C	BraA08g031300.3.1C	BraA09g061770.3.1C	A1LFAT1G12450	A1MF1AT1G12450	A1MF2AT1G12450	A2LFAT1G12450	A2MF1AT1G12450	A2MF2AT1G12450
AT1G12460	AKBr1	A	Rsa10037797	-	-	BniB04g027250.2N.1	-	-	BolC05g010420.2J	-	-	BraA06g009240.3.1C	-	-	A1LFAT1G12460	-	-	A2LFAT1G12460	-	-
AT1G12470	AKBr1	A	Rsa10037796	Rsa10041077	-	BniB04g027270.2N.1	BniB03g005160.2N.1	-	BolC05g010410.2J	BolC08g024020.2J	-	BraA06g009230.3.1C	BraA08g031290.3.1C	-	A1LFAT1G12470	A1MF1AT1G12470	-	A2LFAT1G12470	A2MF1AT1G12470	-
AT1G12500	AKBr1	A	Rsa10037795	Rsa10041076	-	-	BniB03g005170.2N.1	-	BolC05g010390.2J	BolC08g024030.2J	-	BraA06g009210.3.1C	BraA08g031280.3.1C	-	A1LFAT1G12500	A1MF1AT1G12500	-	A2LFAT1G12500	A2MF1AT1G12500	-
AT1G12520	AKBr1	A	-	Rsa10041075	Rsa10029059	-	BniB03g005180.2N.1	BniB02g007410.2N.1	-	BolC08g024040.2J	BolC08g054670.2J	-	BraA08g031270.3.1C	BraA09g061760.3.1C	-	A1MF1AT1G12520	A1MF2AT1G12520	-	A2MF1AT1G12520	A2MF2AT1G12520
AT1G12530	AKBr1	A	Rsa10037794	-	-	BniB04g027290.2N.1	-	-	BolC05g010360.2J	-	-	BraA06g009200.3.1C	-	-	A1LFAT1G12530	-	-	A2LFAT1G12530	-	-
AT1G12540	AKBr1	A	Rsa10037793	-	-	BniB04g027310.2N.1	-	-	BolC05g010340.2J	-	-	BraA06g009180.3.1C	-	-	A1LFAT1G12540	-	-	A2LFAT1G12540	-	-
AT1G12550	AKBr1	A	Rsa10037792	-	Rsa10029053	BniB04g027320.2N.1	-	BniB02g007440.2N.1	BolC05g010330.2J	-	BolC08g054630.2J	BraA06g009170.3.1C	-	BraA09g061740.3.1C	A1LFAT1G12550	-	A1MF2AT1G12550	A2LFAT1G12550	-	A2MF2AT1G12550
AT1G12560	AKBr1	A	Rsa10037791	Rsa10041074	Rsa10029052	BniB04g027330.2N.1	BniB03g005190.2N.1	BniB02g007480.2N.1	BolC05g010320.2J	BolC08g024060.2J	BolC08g054620.2J	BraA06g009160.3.1C	BraA08g031250.3.1C	BraA09g061730.3.1C	A1LFAT1G12560	A1MF1AT1G12560	A1MF2AT1G12560	A2LFAT1G12560	A2MF1AT1G12560	A2MF2AT1G12560
AT1G12570	AKBr1	A	Rsa10037789	Rsa10041073	-	BniB04g027350.2N.1	BniB03g005200.2N.1	-	BolC05g010300.2J	BolC08g024070.2J	-	BraA06g009140.3.1C	BraA08g031240.3.1C	-	A1LFAT1G12570	A1MF1AT1G12570	-	A2LFAT1G12570	A2MF1AT1G12570	-
AT1G12580	AKBr1	A	-	Rsa10041072	Rsa10029050	-	BniB03g005210.2N.1	BniB02g007500.2N.1	-	BolC08g024100.2J	BolC08g054610.2J	-	BraA08g031230.3.1C	BraA09g061720.3.1C	-	A1MF1AT1G12580	A1MF2AT1G12580	-	A2MF1AT1G12580	A2MF2AT1G12580
AT1G12600	AKBr1	A	-	Rsa10041071	-	-	BniB03g005220.2N.1	-	-	BolC08g024110.2J	-	-	BraA08g031220.3.1C	-	-	A1MF1AT1G12600	-	-	A2MF1AT1G12600	-
AT1G12610	AKBr1	A	Rsa10037788	Rsa10041067	Rsa10029049	BniB04g027360.2N.1	BniB03g005230.2N.1	BniB02g007510.2N.1	BolC05g010270.2J	BolC08g024120.2J	BolC08g054600.2J	BraA06g009130.3.1C	BraA08g031190.3.1C	BraA09g061710.3.1C	A1LFAT1G12610	A1MF1AT1G12610	A1MF2AT1G12610	A2LFAT1G12610	A2MF1AT1G12610	A2MF2AT1G12610
AT1G12620	AKBr1	A	-	Rsa10041068	-	-	BniB03g005240.2N.1	-	-	BolC08g024130.2J	-	-	BraA08g031200.3.1C	-	-	A1MF1AT1G12620	-	-	A2MF1AT1G12620	-
AT1G12640	AKBr1	A	Rsa10037787	-	-	BniB04g027370.2N.1	-	-	BolC05g010260.2J	-	-	BraA06g009120.3.1C	-	-	A1LFAT1G12640	-	-	A2LFAT1G12640	-	-
AT1G12663	AKBr1	A	Rsa10037786	-	Rsa10029047	BniB04g027380.2N.1	-	-	BolC05g010230.2J	-	-	BraA06g009110.3.1C	-	-	A1LFAT1G12663	-	A1MF2AT1G12663	A2LFAT1G12663	-	-
AT1G12680	AKBr1	A	Rsa10037784	Rsa10041065	Rsa10029046	BniB04g027410.2N.1	BniB03g005280.2N.1	BniB02g007570.2N.1	BolC05g010220.2J	BolC08g024170.2J	BolC08g054530.2J	BraA06g009100.3.1C	BraA08g031180.3.1C	BraA09g061660.3.1C	A1LFAT1G12680	A1MF1AT1G12680	A1MF2AT1G12680	A2LFAT1G12680	A2MF1AT1G12680	A2MF2AT1G12680
AT1G12700	AKBr1	A	-	-	Rsa10029040	-	-	BniB02g007580.2N.1	-	-	BolC08g054510.2J	-	-	BraA09g061610.3.1C	-	-	A1MF2AT1G12700	-	-	A2MF2AT1G12700
AT1G12710	AKBr1	A	Rsa10037783	-	-	BniB04g027420.2N.1	-	-	BolC05g010210.2J	-	-	BraA06g009090.3.1C	-	-	A1LFAT1G12710	-	-	A2LFAT1G12710	-	-
AT1G12740	AKBr1	A	Rsa10037782	-	-	BniB04g027440.2N.1	-	BniB02g007630.2N.1	BolC05g010180.2J	-	BolC08g054500.2J	BraA06g009080.3.1C	-	BraA09g061620.3.1C	A1LFAT1G12740	-	A1MF2AT1G12740	A2LFAT1G12740	-	A2MF2AT1G12740
AT1G12750	AKBr1	A	Rsa10037781	-	-	BniB04g027450.2N.1	-	-	BolC05g010170.2J	-	-	BraA06g009070.3.1C	-	-	A1LFAT1G12750	-	-	A2LFAT1G12750	-	-
AT1G12760	AKBr1	A	Rsa10037780	-	Rsa10029042	BniB04g027460.2N.1	BniB03g005290.2N.1	BniB02g007640.2N.1	BolC05g010160.2J	BolC08g024180.2J	BolC08g054490.2J	BraA06g009060.3.1C	BraA08g031170.3.1C	-	A1LFAT1G12760	A1MF1AT1G12760	A1MF2AT1G12760	A2LFAT1G12760	A2MF1AT1G12760	A2MF2AT1G12760
AT1G12770	AKBr1	A	-	Rsa10041064	-	-	BniB03g005300.2N.1	-	-	BolC08g024200.2J	-	-	BraA08g031150.3.1C	-	-	A1MF1AT1G12770	-	-	A2MF1AT1G12770	-
AT1G12775	AKBr1	A	-	-	Rsa10041624	-	-	BniB02g006220.2N.1	-	-	BolC08g054280.2J	-	-	BraA09g060970.3.1C	-	-	A1MF2AT1G12775	-	-	A2MF2AT1G12775
AT1G12780	AKBr1	A	-	Rsa10041063	-	BniB04g027470.2N.1	BniB03g005330.2N.1	-	BolC05g010150.2J	BolC08g024220.2J	-	BraA06g009040.3.1C	BraA08g031140.3.1C	-	A1LFAT1G12780	A1MF1AT1G12780	-	A2LFAT1G12780	A2MF1AT1G12780	-
AT1G12800	AKBr1	A	Rsa10037778	-	-	BniB04g027520.2N.1	BniB03g005340.2N.1	-	BolC05g010140.2J	-	-	BraA06g009010.3.1C	-	-	A1LFAT1G12800	A1MF1AT1G12800	-	A2LFAT1G12800	-	-
AT1G12805	AKBr1	A	Rsa10037777	Rsa10041062	-	BniB04g027530.2N.1	BniB03g005370.2N.1	-	-	-	-	-	BraA08g031130.3.1C	-	A1LFAT1G12805	A1MF1AT1G12805	-	-	A2MF1AT1G12805	-
AT1G12820	AKBr1	A	-	Rsa10041061	Rsa10029039	-	BniB03g005390.2N.1	BniB02g007670.2N.1	-	BolC08g024250.2J	BolC08g054460.2J	-	BraA08g031120.3.1C	BraA09g061600.3.1C	-	A1MF1AT1G12820	A1MF2AT1G12820	-	A2MF1AT1G12820	A2MF2AT1G12820
AT1G12830	AKBr1	A	Rsa10037776	Rsa10041060	Rsa10029038	BniB04g027550.2N.1	BniB03g005400.2N.1	BniB02g007680.2N.1	BolC05g010110.2J	BolC08g024280.2J	BolC08g054450.2J	-	BraA08g031110.3.1C	BraA09g061590.3.1C	A1LFAT1G12830	A1MF1AT1G12830	A1MF2AT1G12830	A2LFAT1G12830	A2MF1AT1G12830	A2MF2AT1G12830
AT1G12840	AKBr1	A	Rsa10037775	Rsa10041059	Rsa10029037	BniB04g027560.2N.1	BniB03g005410.2N.1	BniB02g007690.2N.1	BolC05g010100.2J	BolC08g024290.2J	BolC08g054440.2J	BraA06g008980.3.1C	BraA08g031100.3.1C	BraA09g061580.3.1C	A1LFAT1G12840	A1MF1AT1G12840	A1MF2AT1G12840	A2LFAT1G12840	A2MF1AT1G12840	A2MF2AT1G12840
AT1G12850	AKBr1	A	-	Rsa10041058	-	-	BniB03g005430.2N.1	-	-	BolC08g024310.2J	-	-	BraA08g031080.3.1C	-	-	A1MF1AT1G12850	-	-	A2MF1AT1G12850	-
AT1G12860	AKBr1	A	Rsa10037774	Rsa10041056	Rsa10029036	BniB04g027580.2N.1	BniB03g005440.2N.1	BniB02g007700.2N.1	BolC05g010080.2J	BolC08g024320.2J	BolC08g054430.2J	BraA06g008960.3.1C	BraA08g031070.3.1C	BraA09g061570.3.1C	A1LFAT1G12860	A1MF1AT1G12860	A1MF2AT1G12860	A2LFAT1G12860	A2MF1AT1G12860	A2MF2AT1G12860
AT1G12890	AKBr1	A	-	-	Rsa10029035	-	-	BniB02g007760.2N.1	-	-	BolC08g054420.2J	-	-	BraA09g061560.3.1C	-	-	A1MF2AT1G12890	-	-	A2MF2AT1G12890
AT1G12900	AKBr1	A	Rsa10037773	-	Rsa10029034	BniB04g027610.2N.1	-	BniB02g007770.2N.1	BolC05g010040.2J	-	BolC08g054410.2J	BraA06g008930.3.1C	-	BraA09g061550.3.1C	A1LFAT1G12900	-	A1MF2AT1G12900	A2LFAT1G12900	-	A2MF2AT1G12900
AT1G12910	AKBr1	A	-	-	Rsa10029033	-	-	BniB02g007780.2N.1	-	-	BolC08g054400.2J	BraA06g008910.3.1C	-	BraA09g061540.3.1C	A1LFAT1G12910	-	A1MF2AT1G12910	A2LFAT1G12910	-	A2MF2AT1G12910
AT1G12920	AKBr1	A	-	Rsa10041055	Rsa10029032	BniB04g027650.2N.1	BniB03g005450.2N.1	-	BolC05g010030.2J	BolC08g024330.2J	-	BraA06g008900.3.1C	BraA08g031060.3.1C	-	A1LFAT1G12920	A1MF1AT1G12920	A1MF2AT1G12920	A2LFAT1G12920	A2MF1AT1G12920	-
AT1G12930	AKBr1	A	-	-	Rsa10029031	-	-	BniB02g007790.2N.1	BolC05g010010.2J	-	BolC08g054390.2J	BraA06g008790.3.1C	-	BraA09g061530.3.1C	A1LFAT1G12930	-	A1MF2AT1G12930	A2LFAT1G12930	-	A2MF2AT1G12930
AT1G12940	AKBr1	A	-	Rsa10041053	-	-	BniB03g005460.2N.1	-	-	BolC08g024340.2J	-	-	BraA08g031040.3.1C	-	-	A1MF1AT1G12940	-	-	A2MF1AT1G12940	-
AT1G12950	AKBr1	A	-	-	Rsa10029030	-	-	BniB02g007800.2N.1	-	-	BolC08g054350.2J	-	-	BraA09g061520.3.1C	-	-	A1MF2AT1G12950	-	-	A2MF2AT1G12950
AT1G12970	AKBr1	A	-	-	Rsa10029028	-	-	BniB02g007810.2N.1	-	-	BolC08g054360.2J	-	-	BraA09g061510.3.1C	-	-	A1MF2AT1G12970	-	-	A2MF2AT1G12970
AT1G12980	AKBr1	A	Rsa10037771	-	-	BniB04g027670.2N.1	-	BniB02g007820.2N.1	BolC05g010000.2J	-	BolC08g054310.2J	BraA06g008780.3.1C	-	BraA09g061500.3.1C	A1LFAT1G12980	-	A1MF2AT1G12980	A2LFAT1G12980	-	A2MF2AT1G12980
AT1G12990	AKBr1	A	Rsa10037770	-	-	BniB04g027680.2N.1	BniB03g005470.2N.1	-	BolC05g009990.2J	BolC08g024360.2J	-	BraA06g008760.3.1C	BraA08g031030.3.1C	-	A1LFAT1G12990	A1MF1AT1G12990	-	A2LFAT1G12990	A2MF1AT1G12990	-
AT1G13000	AKBr1	A	Rsa10037769	-	-	BniB04g027660.2N.1	-	-	BolC05g009980.2J	-	-	BraA06g008750.3.1C	-	-	A1LFAT1G13000	-	-	A2LFAT1G13000	-	-
AT1G13020	AKBr1	A	-	-	Rsa10029025	-	BniB03g005480.2N.1	BniB02g007830.2N.1	-	BolC08g024370.2J	BolC08g054300.2J	-	BraA08g031020.3.1C	BraA09g061490.3.1C	-	A1MF1AT1G13020	A1MF2AT1G13020	-	A2MF1AT1G13020	A2MF2AT1G13020
AT1G13030	AKBr1	A	Rsa10037768	-	-	BniB04g027700.2N.1	-	BniB02g007850.2N.1	BolC05g009630.2J	-	BolC08g054270.2J	BraA06g008740.3.1C	-	BraA09g061470.3.1C	A1LFAT1G13030	-	A1MF2AT1G13030	A2LFAT1G13030	-	A2MF2AT1G13030
AT1G13040	AKBr1	A	-	Rsa10041052	-	BniB04g027710.2N.1	BniB03g005490.2N.1	-	BolC05g009430.2J	BolC08g024380.2J	-	BraA06g008340.3.1C	BraA08g031010.3.1C	-	A1LFAT1G13040	A1MF1AT1G13040	-	A2LFAT1G13040	A2MF1AT1G13040	-
AT1G13060	AKBr1	A	-	Rsa10041051	Rsa10029024	BniB04g027730.2N.1	-	BniB02g007870.2N.1	BolC05g009940.2J	BolC08g024400.2J	BolC08g054260.2J	BraA06g008710.3.1C	BraA08g030990.3.1C	BraA09g061460.3.1C	A1LFAT1G13060	A1MF1AT1G13060	A1MF2AT1G13060	A2LFAT1G13060	A2MF1AT1G13060	A2MF2AT1G13060
AT1G13080	AKBr1	A	Rsa10037766	Rsa10041046	Rsa10029020	BniB04g027740.2N.1	BniB03g005500.2N.1	BniB02g007880.2N.1	BolC05g011140.2J	BolCnng004080.2J	-	-	-	-	A1LFAT1G13080	A1MF1AT1G13080	A1MF2AT1G13080	A2LFAT1G13080	A2MF1AT1G13080	-
AT1G13120	AKBr1	A	-	-	Rsa10029015	BniB04g027750.2N.1	-	BniB02g007950.2N.1	BolC05g009910.2J	-	BolC08g054200.2J	BraA06g008700.3.1C	-	BraA09g061440.3.1C	A1LFAT1G13120	-	A1MF2AT1G13120	A2LFAT1G13120	-	A2MF2AT1G13120
AT1G13130	AKBr1	A	Rsa10037765	-	-	BniB04g027760.2N.1	-	BniB02g007990.2N.1	BolC05g009890.2J	BolC08g024430.2J	BolC08g054190.2J	BraA06g008690.3.1C	-	BraA09g061380.3.1C	A1LFAT1G13130	A1MF1AT1G13130	A1MF2AT1G13130	A2LFAT1G13130	A2MF1AT1G13130	A2MF2AT1G13130
AT1G13140	AKBr1	A	Rsa10037764	Rsa10041045	-	BniB02g008020.2N.1	BniB03g005510.2N.1	BniB02g008000.2N.1	BolC05g009880.2J	BolC08g024440.2J	-	BraA06g008680.3.1C	BraA08g030980.3.1C	-	A1LFAT1G13140	A1MF1AT1G13140	A1MF2AT1G13140	A2LFAT1G13140	A2MF1AT1G13140	-
AT1G13160	AKBr1	A	-	-	Rsa10029014	-	-	BniB02g008030.2N.1	-	-	BolC08g054160.2J	-	-	BraA09g061330.3.1C	-	-	A1MF2AT1G13160	-	-	A2MF2AT1G13160
AT1G13170	AKBr1	A	Rsa10037763	-	-	BniB04g027780.2N.1	-	-	BolC05g009870.2J	-	-	BraA06g008660.3.1C	-	-	A1LFAT1G13170	-	-	A2LFAT1G13170	-	-
AT1G13180	AKBr1	A	Rsa10037761	Rsa10041044	-	BniB04g027790.2N.1	BniB03g005520.2N.1	-	BolC05g009850.2J	BolC08g024450.2J	-	BraA06g008650.3.1C	BraA08g030970.3.1C	-	A1LFAT1G13180	A1MF1AT1G13180	-	A2LFAT1G13180	A2MF1AT1G13180	-
AT1G13190	AKBr1	A	Rsa10037759	-	Rsa10029012	BniB02g008060.2N.1	-	-	-	-	-	BraA06g008640.3.1C	-	-	A1LFAT1G13190	-	A1MF2AT1G13190	A2LFAT1G13190	-	-
AT1G13195	AKBr1	A	-	-	Rsa10029011	BniB04g027800.2N.1	-	BniB02g008070.2N.1	BolC05g009840.2J	-	BolC08g054150.2J	BraA06g008630.3.1C	-	BraA09g061320.3.1C	A1LFAT1G13195	-	A1MF2AT1G13195	A2LFAT1G13195	-	A2MF2AT1G13195
AT1G13200	AKBr1	A	-	Rsa10041041	-	-	BniB03g005530.2N.1	-	BolC05g010070.2J	BolC08g024500.2J	BolC08g054110.2J	-	BraA08g030960.3.1C	BraA09g061300.3.1C	A1LFAT1G13200	A1MF1AT1G13200	A1MF2AT1G13200	A2LFAT1G13200	A2MF1AT1G13200	A2MF2AT1G13200
AT1G13210	AKBr1	A	Rsa10037758	-	Rsa10029010	BniB04g027810.2N.1	-	BniB02g008080.2N.1	BolC05g009830.2J	-	BolC08g054140.2J	BraA06g008600.3.1C	-	BraA09g061310.3.1C	A1LFAT1G13210	-	A1MF2AT1G13210	A2LFAT1G13210	-	A2MF2AT1G13210
AT1G13250	AKBr1	A	Rsa10037754	-	-	BniB04g027840.2N.1	-	-	BolC05g009780.2J	-	-	BraA06g008570.3.1C	-	-	A1LFAT1G13250	-	-	A2LFAT1G13250	-	-
AT1G13260	AKBr1	A	Rsa10037752	-	Rsa10033269	BniB04g027860.2N.1	-	BniB02g008090.2N.1	BolC05g009750.2J	-	BolC08g054080.2J	BraA06g008540.3.1C	-	BraA09g061280.3.1C	A1LFAT1G13260	-	A1MF2AT1G13260	A2LFAT1G13260	-	A2MF2AT1G13260
AT1G13270	AKBr1	A	-	Rsa10041039	-	-	BniB03g005550.2N.1	BniB02g008110.2N.1	-	BolC08g024570.2J	BolC08g054040.2J	-	BraA08g030940.3.1C	BraA09g061270.3.1C	-	A1MF1AT1G13270	A1MF2AT1G13270	-	A2MF1AT1G13270	A2MF2AT1G13270
AT1G13280	AKBr1	A	-	Rsa10041038	-	-	BniB03g005560.2N.1	-	-	BolC08g024580.2J	-	-	BraA08g030930.3.1C	-	-	A1MF1AT1G13280	-	-	A2MF1AT1G13280	-
AT1G13290	AKBr1	A	Rsa10037751	-	-	BniB04g027870.2N.1	-	BniB02g008140.2N.1	BolC05g009740.2J	-	BolC08g054030.2J	BraA06g008530.3.1C	-	-	A1LFAT1G13290	-	A1MF2AT1G13290	A2LFAT1G13290	-	A2MF2AT1G13290
AT1G13300	AKBr1	A	Rsa10037750	Rsa10041037	-	BniB04g027880.2N.1	BniB03g005570.2N.1	BniB02g008150.2N.1	BolC05g009720.2J	BolC08g024590.2J	-	BraA06g008490.3.1C	BraA08g030920.3.1C	-	A1LFAT1G13300	A1MF1AT1G13300	A1MF2AT1G13300	A2LFAT1G13300	A2MF1AT1G13300	-
AT1G13330	AKBr1	A	Rsa10037749	-	-	BniB04g027890.2N.1	-	BniB02g008190.2N.1	BolC05g009610.2J	-	-	BraA06g008480.3.1C	-	-	A1LFAT1G13330	-	A1MF2AT1G13330	A2LFAT1G13330	-	-
AT1G13340	AKBr1	A	Rsa10037748	Rsa10041036	-	BniB04g027900.2N.1	BniB03g005580.2N.1	BniB02g008200.2N.1	BolC05g009600.2J	BolC08g024600.2J	-	BraA06g008470.3.1C	BraA08g030910.3.1C	BraA09g061230.3.1C	A1LFAT1G13340	A1MF1AT1G13340	A1MF2AT1G13340	A2LFAT1G13340	A2MF1AT1G13340	A2MF2AT1G13340
AT1G13360	AKBr1	A	Rsa10037746	Rsa10041035	-	BniB04g027920.2N.1	BniB03g005620.2N.1	-	BolC05g009560.2J	BolC08g024610.2J	-	BraA06g008460.3.1C	BraA08g030900.3.1C	-	A1LFAT1G13360	A1MF1AT1G13360	-	A2LFAT1G13360	A2MF1AT1G13360	-
AT1G13380	AKBr1	A	Rsa10037745	-	-	BniB04g027930.2N.1	-	-	BolC05g009540.2J	-	-	BraA06g008440.3.1C	-	-	A1LFAT1G13380	-	-	A2LFAT1G13380	-	-
AT1G13390	AKBr1	A	Rsa10037744	Rsa10041034	-	BniB04g027940.2N.1	BniB03g005640.2N.1	BniB02g008220.2N.1	BolC05g009530.2J	BolC08g024640.2J	BolC08g054000.2J	BraA06g008430.3.1C	BraA08g030890.3.1C	BraA09g061190.3.1C	A1LFAT1G13390	A1MF1AT1G13390	A1MF2AT1G13390	A2LFAT1G13390	A2MF1AT1G13390	A2MF2AT1G13390
AT1G13400	AKBr1	A	Rsa10037743	Rsa10041033	-	BniB04g027950.2N.1	BniB03g005650.2N.1	-	BolC05g009520.2J	BolC08g024650.2J	-	BraA06g008420.3.1C	-	-	A1LFAT1G13400	A1MF1AT1G13400	-	A2LFAT1G13400	A2MF1AT1G13400	-
AT1G13410	AKBr1	A	-	Rsa10041032	-	-	BniB03g005660.2N.1	-	-	BolC08g024660.2J	-	-	BraA08g030880.3.1C	-	-	A1MF1AT1G13410	-	-	A2MF1AT1G13410	-
AT1G13420	AKBr1	A	-	Rsa10041029	-	-	BniB03g005690.2N.1	-	-	BolC08g024700.2J	-	-	BraA08g030840.3.1C	-	-	A1MF1AT1G13420	-	-	A2MF1AT1G13420	-
AT1G13440	AKBr1	A	-	Rsa10041031	Rsa10033261	-	BniB03g005670.2N.1	BniB02g008250.2N.1	-	BolC08g024670.2J	BolC08g053960.2J	-	BraA08g030870.3.1C	BraA09g061170.3.1C	-	A1MF1AT1G13440	A1MF2AT1G13440	-	A2MF1AT1G13440	A2MF2AT1G13440
AT1G13450	AKBr1	A	Rsa10037844	-	Rsa10033260	BniB06g038260.2N.1	-	BniB02g008280.2N.1	BolC05g010940.2J	-	BolC08g053950.2J	BraA06g009770.3.1C	-	BraA09g061160.3.1C	A1LFAT1G13450	-	A1MF2AT1G13450	A2LFAT1G13450	-	A2MF2AT1G13450
AT1G13460	AKBr1	A	Rsa10037845	-	-	BniB06g038270.2N.1	-	-	BolC05g010950.2J	BolC08g024690.2J	-	BraA06g009780.3.1C	-	-	A1LFAT1G13460	A1MF1AT1G13460	-	A2LFAT1G13460	A2MF1AT1G13460	-
AT1G13470	AKBr1	A	-	-	Rsa10033259	BniB06g038280.2N.1	BniB03g005020.2N.1	BniB02g008490.2N.1	BolC05g010960.2J	BolC08g024710.2J	BolC08g053900.2J	BraA06g009790.3.1C	BraA08g030850.3.1C	BraA09g061130.3.1C	A1LFAT1G13470	A1MF1AT1G13470	A1MF2AT1G13470	A2LFAT1G13470	A2MF1AT1G13470	A2MF2AT1G13470
AT1G13560	AKBr1	A	-	-	Rsa10033258	BniB06g038290.2N.1	-	BniB02g008500.2N.1	BolC05g010970.2J	-	BolC08g053890.2J	BraA06g009800.3.1C	-	BraA09g061120.3.1C	A1LFAT1G13560	-	A1MF2AT1G13560	A2LFAT1G13560	-	A2MF2AT1G13560
AT1G13590	AKBr1	A	Rsa10037846	-	-	BniB06g038310.2N.1	-	BniB02g008530.2N.1	BolC05g010990.2J	-	BolC08g053870.2J	BraA06g009820.3.1C	-	BraA09g061100.3.1C	A1LFAT1G13590	-	A1MF2AT1G13590	A2LFAT1G13590	-	A2MF2AT1G13590
AT1G13600	AKBr1	A	Rsa10037847	-	Rsa10033257	BniB06g038320.2N.1	-	BniB02g008540.2N.1	BolC05g011020.2J	-	BolC08g053860.2J	BraA06g009830.3.1C	-	BraA09g061090.3.1C	A1LFAT1G13600	-	A1MF2AT1G13600	A2LFAT1G13600	-	A2MF2AT1G13600
AT1G13610	AKBr1	A	Rsa10037848	-	-	BniB06g038380.2N.1	-	-	BolC05g011050.2J	-	-	BraA06g009860.3.1C	-	-	A1LFAT1G13610	-	-	A2LFAT1G13610	-	-
AT1G13620	AKBr1	A	Rsa10037849	-	-	BniB06g038390.2N.1	-	-	BolC05g011060.2J	-	-	BraA06g009870.3.1C	-	-	A1LFAT1G13620	-	-	A2LFAT1G13620	-	-
AT1G13630	AKBr1	A	Rsa10037851	-	Rsa10033203	-	-	-	BolC05g011080.2J	-	BolC08g053280.2J	BraA06g009890.3.1C	-	BraA09g060440.3.1C	A1LFAT1G13630	-	A1MF2AT1G13630	A2LFAT1G13630	-	A2MF2AT1G13630
AT1G13635	AKBr1	A	Rsa10037852	-	-	BniB06g038410.2N.1	-	-	BolC05g011090.2J	-	-	BraA06g009900.3.1C	-	-	A1LFAT1G13635	-	-	A2LFAT1G13635	-	-
AT1G13640	AKBr1	A	Rsa10037854	-	-	BniB06g038420.2N.1	-	-	BolC05g011100.2J	-	-	BraA06g009910.3.1C	-	-	A1LFAT1G13640	-	-	A2LFAT1G13640	-	-
AT1G13670	AKBr1	A	Rsa10037855	-	-	BniB06g038450.2N.1	-	-	-	-	-	BraA06g009920.3.1C	-	-	A1LFAT1G13670	-	-	A2LFAT1G13670	-	-
AT1G13680	AKBr1	A	Rsa10037856	-	-	BniB06g038460.2N.1	-	-	BolC05g011120.2J	-	-	BraA06g009930.3.1C	-	-	A1LFAT1G13680	-	-	A2LFAT1G13680	-	-
AT1G13690	AKBr1	A	Rsa10037857	-	-	BniB06g038470.2N.1	-	-	BolC05g011130.2J	-	-	BraA06g009940.3.1C	-	-	A1LFAT1G13690	-	-	A2LFAT1G13690	-	-
AT1G13700	AKBr1	A	Rsa10037858	-	Rsa10033255	-	-	BniB02g008570.2N.1	-	-	BolC08g053840.2J	-	-	BraA09g061060.3.1C	A1LFAT1G13700	-	A1MF2AT1G13700	-	-	A2MF2AT1G13700
AT1G13710	AKBr1	A	Rsa10037859	-	-	BniB06g038540.2N.1	-	BniB02g008590.2N.1	-	-	BolC08g053810.2J	BraA06g009950.3.1C	-	BraA09g061050.3.1C	A1LFAT1G13710	-	A1MF2AT1G13710	A2LFAT1G13710	-	A2MF2AT1G13710
AT1G13730	AKBr1	A	Rsa10037860	-	-	BniB06g038630.2N.1	-	-	BolC05g011190.2J	-	-	BraA06g009960.3.1C	-	-	A1LFAT1G13730	-	-	A2LFAT1G13730	-	-
AT1G13740	AKBr1	A	Rsa10037861	-	-	BniB06g038640.2N.1	-	BniB02g008620.2N.1	BolC05g011200.2J	-	BolC08g053790.2J	BraA06g009970.3.1C	-	BraA09g061040.3.1C	A1LFAT1G13740	-	A1MF2AT1G13740	A2LFAT1G13740	-	A2MF2AT1G13740
AT1G13750	AKBr1	A	Rsa10037862	-	Rsa10033252	BniB06g038650.2N.1	-	BniB02g008630.2N.1	BolC05g011210.2J	-	BolC08g053780.2J	BraA06g009980.3.1C	-	BraA09g061030.3.1C	A1LFAT1G13750	-	A1MF2AT1G13750	A2LFAT1G13750	-	A2MF2AT1G13750
AT1G13770	AKBr1	A	Rsa10037863	-	-	BniB06g038660.2N.1	-	-	BolC05g011220.2J	-	-	BraA06g009990.3.1C	-	-	A1LFAT1G13770	-	-	A2LFAT1G13770	-	-
AT1G13780	AKBr1	A	Rsa10037868	-	-	BniB06g038670.2N.1	-	-	BolC05g011230.2J	-	-	-	-	-	A1LFAT1G13780	-	-	A2LFAT1G13780	-	-
AT1G13790	AKBr1	A	-	-	Rsa10033249	-	-	BniB02g007890.2N.1	-	-	BolC08g054250.2J	-	-	BraA09g060990.3.1C	-	-	A1MF2AT1G13790	-	-	A2MF2AT1G13790
AT1G13800	AKBr1	A	Rsa10037869	-	-	BniB06g038400.2N.1	-	-	BolC05g011070.2J	-	-	BraA06g009880.3.1C	-	BraA09g061420.3.1C	A1LFAT1G13800	-	A1MF2AT1G13800	A2LFAT1G13800	-	A2MF2AT1G13800
AT1G13810	AKBr1	A	-	-	Rsa10033245	-	-	BniB02g008690.2N.1	-	-	BolC08g053690.2J	-	-	BraA09g060920.3.1C	-	-	A1MF2AT1G13810	-	-	A2MF2AT1G13810
AT1G13820	AKBr1	A	Rsa10037870	-	-	BniB06g038740.2N.1	-	-	BolC05g011260.2J	-	-	BraA06g010010.3.1C	-	-	A1LFAT1G13820	-	-	A2LFAT1G13820	-	-
AT1G13830	AKBr1	A	Rsa10037871	-	Rsa10033244	BniB06g038750.2N.1	BniB03g005800.2N.1	BniB02g008700.2N.1	BolC05g011270.2J	BolC08g024810.2J	BolC08g053680.2J	BraA06g010020.3.1C	BraA08g030820.3.1C	BraA09g060880.3.1C	A1LFAT1G13830	A1MF1AT1G13830	A1MF2AT1G13830	A2LFAT1G13830	A2MF1AT1G13830	A2MF2AT1G13830
AT1G13870	AKBr1	A	-	-	Rsa10033242	-	BniB03g005780.2N.1	BniB02g008720.2N.1	-	BolC08g024820.2J	BolC08g053670.2J	-	BraA08g030810.3.1C	BraA09g060870.3.1C	-	A1MF1AT1G13870	A1MF2AT1G13870	-	A2MF1AT1G13870	A2MF2AT1G13870
AT1G13880	AKBr1	A	-	Rsa10041026	-	-	BniB03g005820.2N.1	BniB02g008730.2N.1	-	BolC08g024830.2J	BolC08g053660.2J	-	BraA08g030800.3.1C	BraA09g060860.3.1C	-	A1MF1AT1G13880	A1MF2AT1G13880	-	A2MF1AT1G13880	A2MF2AT1G13880
AT1G13890	AKBr1	A	-	-	Rsa10033241	BniB06g038760.2N.1	-	BniB02g008830.2N.1	-	-	BolC08g053650.2J	BraA06g010030.3.1C	-	BraA09g060850.3.1C	A1LFAT1G13890	-	A1MF2AT1G13890	A2LFAT1G13890	-	A2MF2AT1G13890
AT1G13900	AKBr1	A	Rsa10037872	-	Rsa10033240	BniB06g038770.2N.1	BniB03g005830.2N.1	BniB02g008840.2N.1	BolC05g011290.2J	BolC08g024840.2J	BolC08g053640.2J	BraA06g010040.3.1C	BraA08g030790.3.1C	BraA09g060840.3.1C	A1LFAT1G13900	A1MF1AT1G13900	A1MF2AT1G13900	A2LFAT1G13900	A2MF1AT1G13900	A2MF2AT1G13900
AT1G13910	AKBr1	A	-	-	Rsa10033191	-	-	BniB02g009510.2N.1	-	-	BolC08g053140.2J	-	-	BraA09g060320.3.1C	-	-	A1MF2AT1G13910	-	-	A2MF2AT1G13910
AT1G13920	AKBr1	A	Rsa10037873	Rsa10041025	-	BniB06g038780.2N.1	BniB03g005840.2N.1	-	BolC05g011300.2J	BolC08g024850.2J	-	BraA06g010050.3.1C	BraA08g030780.3.1C	-	A1LFAT1G13920	A1MF1AT1G13920	-	A2LFAT1G13920	A2MF1AT1G13920	-
AT1G13930	AKBr1	A	-	Rsa10041024	-	-	BniB03g005850.2N.1	-	-	BolC08g024860.2J	-	-	BraA08g030760.3.1C	-	-	A1MF1AT1G13930	-	-	A2MF1AT1G13930	-
AT1G13940	AKBr1	A	-	Rsa10041023	Rsa10033238	BniB06g038790.2N.1	BniB03g005860.2N.1	BniB02g008860.2N.1	BolC05g011310.2J	BolC08g024880.2J	BolC08g053630.2J	BraA06g010060.3.1C	BraA08g030750.3.1C	BraA09g060800.3.1C	A1LFAT1G13940	A1MF1AT1G13940	A1MF2AT1G13940	A2LFAT1G13940	A2MF1AT1G13940	A2MF2AT1G13940
AT1G13950	AKBr1	A	-	-	Rsa10033236	-	-	BniB02g008870.2N.1	-	-	-	-	-	-	-	-	A1MF2AT1G13950	-	-	-
AT1G13960	AKBr1	A	Rsa10037877	Rsa10041022	Rsa10033235	BniB06g038850.2N.1	BniB03g005870.2N.1	BniB02g008880.2N.1	BolC05g011330.2J	BolC08g024930.2J	BolC08g053620.2J	BraA06g010070.3.1C	BraA08g030740.3.1C	BraA09g060790.3.1C	A1LFAT1G13960	A1MF1AT1G13960	A1MF2AT1G13960	A2LFAT1G13960	A2MF1AT1G13960	A2MF2AT1G13960
AT1G13970	AKBr1	A	Rsa10037878	-	Rsa10033234	BniB06g038860.2N.1	-	BniB02g008900.2N.1	BolC05g011340.2J	-	BolC08g053610.2J	BraA06g010080.3.1C	-	BraA09g060780.3.1C	A1LFAT1G13970	-	A1MF2AT1G13970	A2LFAT1G13970	-	A2MF2AT1G13970
AT1G13980	AKBr1	A	Rsa10037879	-	-	BniB06g038870.2N.1	-	-	BolC05g011370.2J	-	-	BraA06g010100.3.1C	-	-	A1LFAT1G13980	-	-	A2LFAT1G13980	-	-
AT1G14000	AKBr1	A	Rsa10037880	-	Rsa10033233	BniB06g038890.2N.1	-	BniB02g008910.2N.1	BolC05g011390.2J	-	BolC08g053600.2J	BraA06g010120.3.1C	-	BraA09g060770.3.1C	A1LFAT1G14000	-	A1MF2AT1G14000	A2LFAT1G14000	-	A2MF2AT1G14000
AT1G14010	AKBr1	A	-	-	Rsa10033232	-	BniB03g005880.2N.1	BniB02g008920.2N.1	-	BolC08g024940.2J	BolC08g053590.2J	-	BraA08g030730.3.1C	BraA09g060760.3.1C	-	A1MF1AT1G14010	A1MF2AT1G14010	-	A2MF1AT1G14010	A2MF2AT1G14010
AT1G14020	AKBr1	A	-	Rsa10041021	-	-	BniB03g005890.2N.1	-	BolC05g011400.2J	BolC08g024950.2J	-	BraA06g010130.3.1C	BraA08g030720.3.1C	-	A1LFAT1G14020	A1MF1AT1G14020	-	A2LFAT1G14020	A2MF1AT1G14020	-
AT1G14030	AKBr1	A	-	-	Rsa10033231	BniB06g038900.2N.1	-	BniB02g008930.2N.1	BolC05g011410.2J	-	BolC08g053580.2J	-	-	BraA09g060750.3.1C	A1LFAT1G14030	-	A1MF2AT1G14030	A2LFAT1G14030	-	A2MF2AT1G14030
AT1G14040	AKBr1	A	Rsa10037883	-	Rsa10033229	BniB06g038910.2N.1	-	BniB02g008940.2N.1	BolC05g011430.2J	-	BolC08g053550.2J	BraA06g010140.3.1C	-	BraA09g060730.3.1C	A1LFAT1G14040	-	A1MF2AT1G14040	A2LFAT1G14040	-	A2MF2AT1G14040
AT1G14060	AKBr1	A	-	Rsa10041020	Rsa10033228	-	BniB03g005900.2N.1	BniB02g008950.2N.1	BolC05g011440.2J	BolC08g024960.2J	BolC08g053540.2J	-	BraA08g030710.3.1C	BraA09g060720.3.1C	A1LFAT1G14060	A1MF1AT1G14060	A1MF2AT1G14060	A2LFAT1G14060	A2MF1AT1G14060	A2MF2AT1G14060
AT1G14070	AKBr1	A	-	-	Rsa10033225	BniB06g038950.2N.1	-	BniB02g008990.2N.1	BolC05g011550.2J	-	BolC08g053490.2J	BraA06g010190.3.1C	-	BraA09g060680.3.1C	A1LFAT1G14070	-	A1MF2AT1G14070	A2LFAT1G14070	-	A2MF2AT1G14070
AT1G14100	AKBr1	A	Rsa10037886	Rsa10041016	-	BniB06g039040.2N.1	BniB03g005910.2N.1	-	-	BolC08g024970.2J	-	BraA06g010220.3.1C	BraA08g030670.3.1C	-	A1LFAT1G14100	A1MF1AT1G14100	-	A2LFAT1G14100	A2MF1AT1G14100	-
AT1G14120	AKBr1	A	Rsa10037888	Rsa10041012	Rsa10033223	BniB06g039080.2N.1	BniB03g005920.2N.1	BniB02g009150.2N.1	BolC05g011590.2J	BolC08g025020.2J	BolC08g053470.2J	BraA06g010260.3.1C	BraA08g030660.3.1C	BraA09g060660.3.1C	A1LFAT1G14120	A1MF1AT1G14120	A1MF2AT1G14120	A2LFAT1G14120	A2MF1AT1G14120	A2MF2AT1G14120
AT1G14140	AKBr1	A	-	-	Rsa10033221	-	-	BniB02g009160.2N.1	-	-	BolC08g053460.2J	-	-	BraA09g060650.3.1C	-	-	A1MF2AT1G14140	-	-	A2MF2AT1G14140
AT1G14150	AKBr1	A	Rsa10037889	-	Rsa10033220	BniB06g039170.2N.1	-	BniB02g009180.2N.1	BolC05g011610.2J	-	BolC08g053450.2J	-	-	BraA09g060640.3.1C	A1LFAT1G14150	-	A1MF2AT1G14150	A2LFAT1G14150	-	A2MF2AT1G14150
AT1G14160	AKBr1	A	-	-	Rsa10033219	-	-	BniB02g009190.2N.1	-	-	-	-	-	BraA09g060630.3.1C	-	-	A1MF2AT1G14160	-	-	A2MF2AT1G14160
AT1G14170	AKBr1	A	Rsa10037890	-	Rsa10033218	BniB06g039180.2N.1	-	BniB02g009200.2N.1	BolC05g011640.2J	-	BolC08g053440.2J	BraA06g010290.3.1C	-	BraA09g060620.3.1C	A1LFAT1G14170	-	A1MF2AT1G14170	A2LFAT1G14170	-	A2MF2AT1G14170
AT1G14180	AKBr1	A	Rsa10037891	-	-	BniB06g039210.2N.1	-	BniB02g009260.2N.1	BolC05g011680.2J	-	BolC08g053430.2J	BraA06g010310.3.1C	-	BraA09g060610.3.1C	A1LFAT1G14180	-	A1MF2AT1G14180	A2LFAT1G14180	-	A2MF2AT1G14180
AT1G14185	AKBr1	A	-	-	Rsa10033216	-	-	BniB02g009270.2N.1	-	-	BolC08g053420.2J	-	-	BraA09g060600.3.1C	-	-	A1MF2AT1G14185	-	-	A2MF2AT1G14185
AT1G14200	AKBr1	A	Rsa10037892	-	-	BniB06g039220.2N.1	-	BniB02g009280.2N.1	BolC05g011690.2J	-	BolC08g053410.2J	BraA06g010320.3.1C	-	BraA09g060590.3.1C	A1LFAT1G14200	-	A1MF2AT1G14200	A2LFAT1G14200	-	A2MF2AT1G14200
AT1G14210	AKBr1	A	-	-	Rsa10033213	BniB06g039230.2N.1	-	BniB02g009300.2N.1	-	-	BolC08g053380.2J	BraA06g010330.3.1C	-	BraA09g060540.3.1C	A1LFAT1G14210	-	A1MF2AT1G14210	A2LFAT1G14210	-	A2MF2AT1G14210
AT1G14230	AKBr1	A	Rsa10037893	-	Rsa10033210	BniB06g039240.2N.1	-	BniB02g009330.2N.1	BolC05g011700.2J	-	BolC08g053200.2J	BraA06g010350.3.1C	-	BraA09g060490.3.1C	A1LFAT1G14230	-	A1MF2AT1G14230	A2LFAT1G14230	-	A2MF2AT1G14230
AT1G14260	AKBr1	A	Rsa10037894	-	Rsa10033209	BniB06g039260.2N.1	-	BniB02g009360.2N.1	BolC05g011720.2J	-	BolC08g053320.2J	BraA06g010370.3.1C	-	BraA09g060480.3.1C	A1LFAT1G14260	-	A1MF2AT1G14260	A2LFAT1G14260	-	A2MF2AT1G14260
AT1G14270	AKBr1	A	Rsa10037895	Rsa10041011	-	BniB06g039270.2N.1	BniB03g005930.2N.1	-	BolC05g011730.2J	BolC08g025050.2J	-	BraA06g010380.3.1C	BraA08g030650.3.1C	-	A1LFAT1G14270	A1MF1AT1G14270	-	A2LFAT1G14270	A2MF1AT1G14270	-
AT1G14280	AKBr1	A	Rsa10037896	-	-	BniB06g039280.2N.1	-	-	BolC05g011740.2J	BolC08g025060.2J	-	BraA06g010390.3.1C	-	-	A1LFAT1G14280	A1MF1AT1G14280	-	A2LFAT1G14280	A2MF1AT1G14280	-
AT1G14290	AKBr1	A	Rsa10037897	-	-	BniB06g039290.2N.1	BniB03g005940.2N.1	-	BolC05g011750.2J	BolC08g025070.2J	-	BraA06g010400.3.1C	-	-	A1LFAT1G14290	A1MF1AT1G14290	-	A2LFAT1G14290	A2MF1AT1G14290	-
AT1G14300	AKBr1	A	Rsa10037898	-	-	BniB06g039300.2N.1	-	-	BolC05g011760.2J	-	-	BraA06g010410.3.1C	-	-	A1LFAT1G14300	-	-	A2LFAT1G14300	-	-
AT1G14310	AKBr1	A	Rsa10037899	-	-	BniB06g039310.2N.1	-	-	BolC05g011770.2J	-	-	BraA06g010420.3.1C	-	-	A1LFAT1G14310	-	-	A2LFAT1G14310	-	-
AT1G14320	AKBr1	A	Rsa10037900	Rsa10041010	Rsa10033208	BniB06g039320.2N.1	BniB03g005950.2N.1	BniB02g009370.2N.1	BolC05g011780.2J	BolC08g025080.2J	BolC08g053310.2J	-	BraA08g030640.3.1C	BraA09g060470.3.1C	A1LFAT1G14320	A1MF1AT1G14320	A1MF2AT1G14320	A2LFAT1G14320	A2MF1AT1G14320	A2MF2AT1G14320
AT1G14330	AKBr1	A	-	-	Rsa10033207	BniB06g039340.2N.1	-	BniB02g009380.2N.1	-	-	BolC08g053300.2J	BraA06g010430.3.1C	-	BraA09g060460.3.1C	A1LFAT1G14330	-	A1MF2AT1G14330	A2LFAT1G14330	-	A2MF2AT1G14330
AT1G14340	AKBr1	A	-	Rsa10041009	-	BniB06g039430.2N.1	BniB03g005960.2N.1	-	BolC05g011820.2J	BolC08g025090.2J	-	BraA06g010440.3.1C	BraA08g030630.3.1C	-	A1LFAT1G14340	A1MF1AT1G14340	-	A2LFAT1G14340	A2MF1AT1G14340	-
AT1G14345	AKBr1	A	Rsa10037902	-	-	BniB06g039440.2N.1	-	-	BolC05g011830.2J	-	-	BraA06g010450.3.1C	-	-	A1LFAT1G14345	-	-	A2LFAT1G14345	-	-
AT1G14350	AKBr1	A	Rsa10037903	-	-	BniB06g039460.2N.1	-	-	BolC05g011850.2J	-	BolC08g053290.2J	BraA06g010470.3.1C	-	BraA09g060450.3.1C	A1LFAT1G14350	-	A1MF2AT1G14350	A2LFAT1G14350	-	A2MF2AT1G14350
AT1G14360	AKBr1	A	Rsa10037904	-	Rsa10033202	BniB06g039470.2N.1	-	BniB02g009410.2N.1	BolC05g011860.2J	-	BolC08g053270.2J	BraA06g010480.3.1C	-	BraA09g060430.3.1C	A1LFAT1G14360	-	A1MF2AT1G14360	A2LFAT1G14360	-	A2MF2AT1G14360
AT1G14370	AKBr1	A	-	-	Rsa10033201	BniB06g039490.2N.1	-	BniB02g009420.2N.1	BolC05g011870.2J	-	BolC08g053260.2J	BraA06g010490.3.1C	-	BraA09g060420.3.1C	A1LFAT1G14370	-	A1MF2AT1G14370	A2LFAT1G14370	-	A2MF2AT1G14370
AT1G14380	AKBr1	A	Rsa10037907	-	-	BniB06g039510.2N.1	-	-	BolC05g011890.2J	-	-	BraA06g010520.3.1C	-	-	A1LFAT1G14380	-	-	A2LFAT1G14380	-	-
AT1G14400	AKBr1	A	Rsa10037909	Rsa10041006	Rsa10033200	BniB06g039530.2N.1	BniB03g005970.2N.1	BniB02g009430.2N.1	BolC05g011910.2J	BolC08g025100.2J	BolC08g053250.2J	BraA06g010550.3.1C	BraA08g030610.3.1C	BraA09g060410.3.1C	A1LFAT1G14400	A1MF1AT1G14400	A1MF2AT1G14400	A2LFAT1G14400	A2MF1AT1G14400	A2MF2AT1G14400
AT1G14410	AKBr1	A	-	Rsa10041005	-	-	BniB03g006000.2N.1	-	-	BolC08g025140.2J	-	-	BraA08g030600.3.1C	-	-	A1MF1AT1G14410	-	-	A2MF1AT1G14410	-
AT1G14420	AKBr1	A	Rsa10037910	Rsa10041003	Rsa10033197	BniB06g039550.2N.1	BniB03g006020.2N.1	BniB02g009440.2N.1	BolC05g011920.2J	BolC08g025160.2J	BolC08g053240.2J	BraA06g010560.3.1C	BraA08g030580.3.1C	BraA09g060400.3.1C	A1LFAT1G14420	A1MF1AT1G14420	A1MF2AT1G14420	A2LFAT1G14420	A2MF1AT1G14420	A2MF2AT1G14420
AT1G14430	AKBr1	A	Rsa10037911	Rsa10041004	Rsa10033196	BniB06g039560.2N.1	BniB03g006010.2N.1	BniB02g009450.2N.1	BolC05g011930.2J	BolC08g025150.2J	BolC08g053230.2J	BraA06g010570.3.1C	BraA08g030590.3.1C	BraA09g060390.3.1C	A1LFAT1G14430	A1MF1AT1G14430	A1MF2AT1G14430	A2LFAT1G14430	A2MF1AT1G14430	A2MF2AT1G14430
AT1G14440	AKBr1	A	Rsa10037912	-	Rsa10033195	BniB06g039570.2N.1	-	BniB02g009460.2N.1	BolC05g011940.2J	-	BolC08g053220.2J	BraA06g010590.3.1C	-	BraA09g060380.3.1C	A1LFAT1G14440	-	A1MF2AT1G14440	A2LFAT1G14440	-	A2MF2AT1G14440
AT1G14450	AKBr1	A	-	Rsa10041002	-	BniB06g039580.2N.1	BniB03g006030.2N.1	BniB02g009470.2N.1	-	-	BolC08g053210.2J	BraA06g010610.3.1C	-	-	A1LFAT1G14450	A1MF1AT1G14450	A1MF2AT1G14450	A2LFAT1G14450	-	A2MF2AT1G14450
AT1G14460	AKBr1	A	Rsa10037914	-	-	BniB06g039590.2N.1	-	-	BolC05g011950.2J	-	-	BraA06g010620.3.1C	-	-	A1LFAT1G14460	-	-	A2LFAT1G14460	-	-
AT1G14470	AKBr1	A	Rsa10037915	-	-	BniB06g039630.2N.1	-	-	BolC05g011960.2J	-	-	BraA06g010630.3.1C	-	-	A1LFAT1G14470	-	-	A2LFAT1G14470	-	-
AT1G14480	AKBr1	A	Rsa10037919	-	Rsa10033193	BniB06g039650.2N.1	-	BniB02g009490.2N.1	BolC05g011980.2J	-	BolC08g053170.2J	BraA06g010640.3.1C	-	BraA09g060350.3.1C	A1LFAT1G14480	-	A1MF2AT1G14480	A2LFAT1G14480	-	A2MF2AT1G14480
AT1G14490	AKBr1	A	Rsa10037920	-	-	BniB06g039730.2N.1	-	-	BolC05g012060.2J	-	-	BraA06g010690.3.1C	-	-	A1LFAT1G14490	-	-	A2LFAT1G14490	-	-
AT1G14510	AKBr1	A	Rsa10037921	-	Rsa10033192	BniB06g039740.2N.1	BniB03g006040.2N.1	BniB02g009500.2N.1	BolC05g012070.2J	BolC08g025200.2J	BolC08g053160.2J	BraA06g010700.3.1C	BraA08g030560.3.1C	BraA09g060340.3.1C	A1LFAT1G14510	A1MF1AT1G14510	A1MF2AT1G14510	A2LFAT1G14510	A2MF1AT1G14510	A2MF2AT1G14510
AT1G14520	AKBr1	A	Rsa10037922	-	-	-	-	-	BolC05g012080.2J	-	-	BraA06g010710.3.1C	-	-	A1LFAT1G14520	-	-	A2LFAT1G14520	-	-
AT1G14530	AKBr1	A	Rsa10037923	-	-	BniB06g039770.2N.1	-	-	BolC05g012100.2J	-	-	BraA06g010720.3.1C	-	-	A1LFAT1G14530	-	-	A2LFAT1G14530	-	-
AT1G14540	AKBr1	A	Rsa10037924	-	Rsa10033190	BniB06g039780.2N.1	-	BniB02g009520.2N.1	BolC05g012110.2J	-	BolC08g053130.2J	BraA06g010730.3.1C	-	BraA09g060310.3.1C	A1LFAT1G14540	-	A1MF2AT1G14540	A2LFAT1G14540	-	A2MF2AT1G14540
AT1G14560	AKBr1	A	-	Rsa10041001	-	BniB06g039790.2N.1	BniB03g006050.2N.1	-	BolC05g012120.2J	BolC08g025210.2J	-	BraA06g010740.3.1C	BraA08g030550.3.1C	-	A1LFAT1G14560	A1MF1AT1G14560	-	A2LFAT1G14560	A2MF1AT1G14560	-
AT1G14570	AKBr1	A	Rsa10037925	-	-	BniB06g039800.2N.1	-	-	BolC05g012130.2J	-	-	BraA06g010750.3.1C	-	-	A1LFAT1G14570	-	-	A2LFAT1G14570	-	-
AT1G14580	AKBr1	A	Rsa10037926	Rsa10040999	Rsa10033186	BniB06g039820.2N.1	BniB03g006060.2N.1	BniB02g009540.2N.1	BolC05g012140.2J	BolC08g025230.2J	BolC08g053110.2J	BraA06g010760.3.1C	BraA08g030530.3.1C	BraA09g060280.3.1C	A1LFAT1G14580	A1MF1AT1G14580	A1MF2AT1G14580	A2LFAT1G14580	A2MF1AT1G14580	A2MF2AT1G14580
AT1G14600	AKBr1	A	Rsa10037927	-	Rsa10033185	BniB06g039870.2N.1	-	BniB02g009550.2N.1	BolC05g012180.2J	-	BolC08g053100.2J	BraA06g010790.3.1C	-	BraA09g060270.3.1C	A1LFAT1G14600	-	A1MF2AT1G14600	A2LFAT1G14600	-	A2MF2AT1G14600
AT1G14610	AKBr1	A	Rsa10037929	Rsa10040997	Rsa10033183	BniB06g039890.2N.1	BniB03g006070.2N.1	BniB02g009570.2N.1	BolC05g012200.2J	BolC08g025240.2J	BolC08g053090.2J	BraA06g010810.3.1C	BraA08g030520.3.1C	BraA09g060250.3.1C	A1LFAT1G14610	A1MF1AT1G14610	A1MF2AT1G14610	A2LFAT1G14610	A2MF1AT1G14610	A2MF2AT1G14610
AT1G14630	AKBr1	A	Rsa10037930	-	Rsa10033182	BniB06g039900.2N.1	-	BniB02g009590.2N.1	BolC05g012210.2J	-	BolC08g053080.2J	BraA06g010820.3.1C	-	BraA09g060240.3.1C	A1LFAT1G14630	-	A1MF2AT1G14630	A2LFAT1G14630	-	A2MF2AT1G14630
AT1G14640	AKBr1	A	Rsa10037931	Rsa10040995	-	BniB03g006140.2N.1	BniB03g006090.2N.1	-	BolC05g012220.2J	BolC08g025260.2J	-	BraA06g010830.3.1C	BraA08g030490.3.1C	-	A1LFAT1G14640	A1MF1AT1G14640	-	A2LFAT1G14640	A2MF1AT1G14640	-
AT1G14680	AKBr1	A	-	-	Rsa10033181	-	-	BniB02g009620.2N.1	-	-	-	-	-	-	-	-	A1MF2AT1G14680	-	-	-
AT1G14685	AKBr1	A	Rsa10037933	Rsa10040994	Rsa10033180	BniB06g039990.2N.1	BniB03g006110.2N.1	BniB02g009630.2N.1	BolC05g012260.2J	BolC08g025280.2J	BolC08g053060.2J	BraA06g010860.3.1C	BraA08g030470.3.1C	BraA09g060230.3.1C	A1LFAT1G14685	A1MF1AT1G14685	A1MF2AT1G14685	A2LFAT1G14685	A2MF1AT1G14685	A2MF2AT1G14685
AT1G14686	AKBr1	A	Rsa10037934	-	-	BniB06g040010.2N.1	-	-	BolC05g012280.2J	-	-	BraA06g010880.3.1C	-	-	A1LFAT1G14686	-	-	A2LFAT1G14686	-	-
AT1G14687	AKBr1	A	-	-	Rsa10033179	-	-	BniB02g009640.2N.1	-	-	BolC08g053050.2J	-	-	BraA09g060220.3.1C	-	-	A1MF2AT1G14687	-	-	A2MF2AT1G14687
AT1G14688	AKBr1	A	-	Rsa10040991	Rsa10033189	-	BniB03g006120.2N.1	BniB02g009530.2N.1	-	BolC08g025290.2J	BolC08g053120.2J	-	BraA08g030450.3.1C	BraA09g060300.3.1C	-	A1MF1AT1G14688	A1MF2AT1G14688	-	A2MF1AT1G14688	A2MF2AT1G14688
AT1G14690	AKBr1	A	-	-	Rsa10033178	-	-	BniB02g009650.2N.1	-	-	BolC08g053040.2J	-	-	BraA09g060210.3.1C	-	-	A1MF2AT1G14690	-	-	A2MF2AT1G14690
AT1G14700	AKBr1	A	-	Rsa10040990	-	-	BniB03g006130.2N.1	-	-	BolC08g025320.2J	-	-	BraA08g030440.3.1C	-	-	A1MF1AT1G14700	-	-	A2MF1AT1G14700	-
AT1G14710	AKBr1	A	Rsa10037935	Rsa10040989	Rsa10033177	BniB06g040020.2N.1	BniB03g006180.2N.1	BniB02g009660.2N.1	BolC05g012290.2J	BolC08g025330.2J	BolC08g053030.2J	BraA06g010890.3.1C	BraA08g030430.3.1C	BraA09g060200.3.1C	A1LFAT1G14710	A1MF1AT1G14710	A1MF2AT1G14710	A2LFAT1G14710	A2MF1AT1G14710	A2MF2AT1G14710
AT1G14720	AKBr1	A	-	-	Rsa10033176	-	-	BniB02g009670.2N.1	-	-	BolC08g053020.2J	-	-	BraA09g060190.3.1C	-	-	A1MF2AT1G14720	-	-	A2MF2AT1G14720
AT1G14730	AKBr1	A	Rsa10037936	-	Rsa10033175	BniB06g040040.2N.1	-	BniB02g009680.2N.1	BolC05g012300.2J	-	BolC08g053000.2J	BraA06g010900.3.1C	-	BraA09g060180.3.1C	A1LFAT1G14730	-	A1MF2AT1G14730	A2LFAT1G14730	-	A2MF2AT1G14730
AT1G14740	AKBr1	A	Rsa10037937	Rsa10040988	-	BniB06g040050.2N.1	BniB03g006190.2N.1	-	BolC05g012310.2J	BolC08g025350.2J	-	BraA06g010910.3.1C	-	-	A1LFAT1G14740	A1MF1AT1G14740	-	A2LFAT1G14740	A2MF1AT1G14740	-
AT1G14750	AKBr1	A	Rsa10037938	Rsa10040987	Rsa10033174	BniB06g040060.2N.1	BniB03g006200.2N.1	BniB02g009690.2N.1	BolC05g012320.2J	BolC08g025360.2J	BolC08g052990.2J	BraA06g010920.3.1C	BraA08g030420.3.1C	BraA09g060170.3.1C	A1LFAT1G14750	A1MF1AT1G14750	A1MF2AT1G14750	A2LFAT1G14750	A2MF1AT1G14750	A2MF2AT1G14750
AT1G14755	AKBr1	A	Rsa10037939	-	-	BniB06g040080.2N.1	-	-	-	-	-	-	-	-	A1LFAT1G14755	-	-	-	-	-
AT1G14760	AKBr1	A	Rsa10037940	-	Rsa10033173	BniB06g040090.2N.1	-	BniB02g009700.2N.1	BolC05g012340.2J	-	BolC08g052970.2J	BraA06g010930.3.1C	-	BraA09g060140.3.1C	A1LFAT1G14760	-	A1MF2AT1G14760	A2LFAT1G14760	-	A2MF2AT1G14760
AT1G14770	AKBr1	A	Rsa10037941	-	-	BniB06g040100.2N.1	-	-	BolC05g012350.2J	-	-	BraA06g010940.3.1C	-	-	A1LFAT1G14770	-	-	A2LFAT1G14770	-	-
AT1G14780	AKBr1	A	-	-	Rsa10033172	BniB06g040110.2N.1	-	BniB02g009710.2N.1	BolC05g012360.2J	-	BolC08g052960.2J	BraA06g010950.3.1C	-	BraA09g060130.3.1C	A1LFAT1G14780	-	A1MF2AT1G14780	A2LFAT1G14780	-	A2MF2AT1G14780
AT1G14790	AKBr1	A	Rsa10037942	-	-	BniB06g040120.2N.1	-	-	BolC05g012370.2J	-	-	BraA06g010960.3.1C	-	-	A1LFAT1G14790	-	-	A2LFAT1G14790	-	-
AT1G14800	AKBr1	A	Rsa10037953	-	Rsa10033188	BniB06g040350.2N.1	BniB03g025870.2N.1	-	-	-	BolC08g052440.2J	-	-	-	A1LFAT1G14800	A1MF1AT1G14800	A1MF2AT1G14800	-	-	A2MF2AT1G14800
AT1G14810	AKBr1	A	-	Rsa10040986	-	BniB06g040130.2N.1	BniB03g006210.2N.1	-	BolC05g012390.2J	BolC08g025370.2J	-	BraA06g010970.3.1C	BraA08g030410.3.1C	-	A1LFAT1G14810	A1MF1AT1G14810	-	A2LFAT1G14810	A2MF1AT1G14810	-
AT1G14820	AKBr1	A	-	-	Rsa10033170	-	-	BniB02g009720.2N.1	BolC05g012400.2J	-	BolC08g052930.2J	BraA06g010980.3.1C	-	BraA09g060110.3.1C	A1LFAT1G14820	-	A1MF2AT1G14820	A2LFAT1G14820	-	A2MF2AT1G14820
AT1G14830	AKBr1	A	-	Rsa10040985	Rsa10033169	BniB06g040140.2N.1	BniB03g006220.2N.1	BniB02g009740.2N.1	-	BolC08g025380.2J	BolC08g052920.2J	-	BraA08g030400.3.1C	BraA09g060100.3.1C	A1LFAT1G14830	A1MF1AT1G14830	A1MF2AT1G14830	-	A2MF1AT1G14830	A2MF2AT1G14830
AT1G14840	AKBr1	A	Rsa10037943	-	Rsa10033168	BniB06g040150.2N.1	-	-	BolC05g012420.2J	-	BolC08g052910.2J	BraA06g010990.3.1C	-	BraA09g060090.3.1C	A1LFAT1G14840	-	A1MF2AT1G14840	A2LFAT1G14840	-	A2MF2AT1G14840
AT1G14850	AKBr1	A	Rsa10037944	-	Rsa10033167	BniB06g040160.2N.1	-	BniB02g009770.2N.1	BolC05g012430.2J	-	BolC08g052900.2J	BraA06g011000.3.1C	-	BraA09g060070.3.1C	A1LFAT1G14850	-	A1MF2AT1G14850	A2LFAT1G14850	-	A2MF2AT1G14850
AT1G14860	AKBr1	A	Rsa10037945	-	-	BniB06g040240.2N.1	-	BniB02g009810.2N.1	BolC05g012450.2J	-	BolC08g052890.2J	BraA06g011010.3.1C	-	BraA09g060040.3.1C	A1LFAT1G14860	-	A1MF2AT1G14860	A2LFAT1G14860	-	A2MF2AT1G14860
AT1G14870	AKBr1	A	Rsa10037948	-	Rsa10033151	BniB06g040250.2N.1	-	BniB02g009840.2N.1	-	-	BolC08g052850.2J	BraA06g011020.3.1C	-	BraA09g060010.3.1C	A1LFAT1G14870	-	A1MF2AT1G14870	A2LFAT1G14870	-	A2MF2AT1G14870
AT1G14890	AKBr1	A	Rsa10037950	Rsa10040984	-	BniB06g040260.2N.1	BniB03g006230.2N.1	-	BolC05g012590.2J	BolC08g025410.2J	-	BraA06g011030.3.1C	BraA08g030390.3.1C	-	A1LFAT1G14890	A1MF1AT1G14890	-	A2LFAT1G14890	A2MF1AT1G14890	-
AT1G14910	AKBr1	A	Rsa10037951	-	-	BniB06g040270.2N.1	-	-	BolC05g012600.2J	-	-	BraA06g011040.3.1C	-	-	A1LFAT1G14910	-	-	A2LFAT1G14910	-	-
AT1G14930	AKBr1	A	Rsa10037957	-	-	-	-	BniB03g025900.2N.1	BolC05g012620.2J	-	BolC08g052830.2J	BraA06g011080.3.1C	-	BraA09g060000.3.1C	A1LFAT1G14930	-	A1MF2AT1G14930	A2LFAT1G14930	-	A2MF2AT1G14930
AT1G14970	AKBr1	A	Rsa10037958	-	Rsa10033157	BniB06g040300.2N.1	-	BniB03g025930.2N.1	BolC05g012670.2J	-	BolC08g052780.2J	BraA06g011100.3.1C	-	BraA09g059970.3.1C	A1LFAT1G14970	-	A1MF2AT1G14970	A2LFAT1G14970	-	A2MF2AT1G14970
AT1G14980	AKBr1	A	Rsa10037959	Rsa10040983	-	BniB06g040310.2N.1	BniB03g006240.2N.1	BniB03g025940.2N.1	-	BolC08g025420.2J	-	BraA06g011110.3.1C	BraA08g030380.3.1C	BraA09g059960.3.1C	A1LFAT1G14980	A1MF1AT1G14980	A1MF2AT1G14980	A2LFAT1G14980	A2MF1AT1G14980	A2MF2AT1G14980
AT1G14990	AKBr1	A	Rsa10037960	-	Rsa10033156	BniB06g040320.2N.1	-	BniB03g025950.2N.1	BolC05g012680.2J	-	BolC08g052770.2J	BraA06g011120.3.1C	-	BraA09g059950.3.1C	A1LFAT1G14990	-	A1MF2AT1G14990	A2LFAT1G14990	-	A2MF2AT1G14990
AT1G15000	AKBr1	A	Rsa10037961	-	Rsa10033155	BniB06g040330.2N.1	-	BniB03g025960.2N.1	BolC05g012690.2J	-	BolC08g052760.2J	BraA06g011130.3.1C	-	BraA09g059940.3.1C	A1LFAT1G15000	-	A1MF2AT1G15000	A2LFAT1G15000	-	A2MF2AT1G15000
AT1G15010	AKBr1	A	Rsa10037962	-	-	BniB06g040360.2N.1	BniB03g006250.2N.1	-	BolC05g012700.2J	BolC08g025440.2J	-	BraA06g011140.3.1C	BraA08g030370.3.1C	-	A1LFAT1G15010	A1MF1AT1G15010	-	A2LFAT1G15010	A2MF1AT1G15010	-
AT1G15020	AKBr1	A	Rsa10037963	-	Rsa10033154	BniB06g040370.2N.1	-	BniB03g025970.2N.1	BolC05g012710.2J	-	BolC08g052750.2J	BraA06g011150.3.1C	-	BraA09g059930.3.1C	A1LFAT1G15020	-	A1MF2AT1G15020	A2LFAT1G15020	-	A2MF2AT1G15020
AT1G15030	AKBr1	A	Rsa10037971	-	Rsa10033152	BniB06g040380.2N.1	-	BniB03g025980.2N.1	BolC05g012720.2J	-	BolC08g052740.2J	BraA06g011160.3.1C	-	BraA09g059920.3.1C	A1LFAT1G15030	-	A1MF2AT1G15030	A2LFAT1G15030	-	A2MF2AT1G15030
AT1G15040	AKBr1	A	Rsa10037974	-	Rsa10033149	BniB06g040390.2N.1	-	BniB03g025990.2N.1	BolC05g012730.2J	-	BolC08g052730.2J	BraA06g011170.3.1C	-	BraA09g059910.3.1C	A1LFAT1G15040	-	A1MF2AT1G15040	A2LFAT1G15040	-	A2MF2AT1G15040
AT1G15050	AKBr1	A	Rsa10037975	-	-	BniB06g040400.2N.1	-	-	BolC05g012740.2J	-	-	BraA06g011180.3.1C	-	-	A1LFAT1G15050	-	-	A2LFAT1G15050	-	-
AT1G15060	AKBr1	A	-	Rsa10040982	Rsa10033148	-	BniB03g006260.2N.1	BniB03g026000.2N.1	-	BolC08g025450.2J	BolC08g052720.2J	-	BraA08g030360.3.1C	BraA09g059900.3.1C	-	A1MF1AT1G15060	A1MF2AT1G15060	-	A2MF1AT1G15060	A2MF2AT1G15060
AT1G15080	AKBr1	A	-	-	Rsa10033147	-	-	BniB03g026010.2N.1	-	-	BolC08g052700.2J	-	-	BraA09g059890.3.1C	-	-	A1MF2AT1G15080	-	-	A2MF2AT1G15080
AT1G15110	AKBr1	A	Rsa10037976	-	Rsa10033145	BniB06g040430.2N.1	-	BniB03g026040.2N.1	BolC05g012760.2J	-	BolC08g052680.2J	-	-	BraA09g059860.3.1C	A1LFAT1G15110	-	A1MF2AT1G15110	A2LFAT1G15110	-	A2MF2AT1G15110
AT1G15120	AKBr1	A	Rsa10037978	Rsa10040981	-	BniB06g040450.2N.1	BniB03g006270.2N.1	BniB03g026050.2N.1	BolC05g012770.2J	BolC08g025460.2J	-	BraA06g011210.3.1C	BraA08g030350.3.1C	-	A1LFAT1G15120	A1MF1AT1G15120	A1MF2AT1G15120	A2LFAT1G15120	A2MF1AT1G15120	-
AT1G15125	AKBr1	A	Rsa10037979	-	-	BniB06g040460.2N.1	-	-	BolC05g012780.2J	-	-	BraA06g011220.3.1C	-	-	A1LFAT1G15125	-	-	A2LFAT1G15125	-	-
AT1G15130	AKBr1	A	Rsa10037980	-	Rsa10033144	BniB06g040470.2N.1	-	BniB03g026060.2N.1	BolC05g012790.2J	-	BolC08g052670.2J	BraA06g011230.3.1C	-	BraA09g059850.3.1C	A1LFAT1G15130	-	A1MF2AT1G15130	A2LFAT1G15130	-	A2MF2AT1G15130
AT1G15140	AKBr1	A	Rsa10037981	Rsa10040980	-	BniB06g040480.2N.1	BniB03g006280.2N.1	-	BolC05g012800.2J	BolC08g025470.2J	-	BraA06g011240.3.1C	BraA08g030340.3.1C	-	A1LFAT1G15140	A1MF1AT1G15140	-	A2LFAT1G15140	A2MF1AT1G15140	-
AT1G15150	AKBr1	A	Rsa10037982	Rsa10040979	Rsa10033143	BniB06g040490.2N.1	BniB03g006290.2N.1	BniB03g026090.2N.1	BolC05g012810.2J	BolC08g025480.2J	BolC08g052660.2J	BraA06g011250.3.1C	BraA08g030330.3.1C	BraA09g059840.3.1C	A1LFAT1G15150	A1MF1AT1G15150	A1MF2AT1G15150	A2LFAT1G15150	A2MF1AT1G15150	A2MF2AT1G15150
AT1G15190	AKBr1	A	-	Rsa10040978	-	BniB06g040500.2N.1	BniB03g006300.2N.1	-	BolC05g012820.2J	BolC08g025490.2J	-	BraA06g011260.3.1C	BraA08g030320.3.1C	-	A1LFAT1G15190	A1MF1AT1G15190	-	A2LFAT1G15190	A2MF1AT1G15190	-
AT1G15210	AKBr1	A	Rsa10037983	Rsa10040977	-	BniB06g040520.2N.1	BniB03g006310.2N.1	-	BolC05g012840.2J	BolC08g025500.2J	-	BraA06g011280.3.1C	BraA08g030310.3.1C	-	A1LFAT1G15210	A1MF1AT1G15210	-	A2LFAT1G15210	A2MF1AT1G15210	-
AT1G15215	AKBr1	A	Rsa10037984	-	-	BniB06g040530.2N.1	-	-	BolC05g012860.2J	-	-	BraA06g011300.3.1C	-	-	A1LFAT1G15215	-	-	A2LFAT1G15215	-	-
AT1G15220	AKBr1	A	Rsa10037985	Rsa10040976	-	BniB06g040540.2N.1	BniB03g006320.2N.1	-	BolC05g012870.2J	BolC08g025510.2J	-	BraA06g011310.3.1C	BraA08g030300.3.1C	-	A1LFAT1G15220	A1MF1AT1G15220	-	A2LFAT1G15220	A2MF1AT1G15220	-
AT1G15230	AKBr1	A	Rsa10037986	-	-	BniB06g040550.2N.1	BniB03g006330.2N.1	-	BolC05g012880.2J	-	-	BraA06g011320.3.1C	-	-	A1LFAT1G15230	A1MF1AT1G15230	-	A2LFAT1G15230	-	-
AT1G15240	AKBr1	A	Rsa10037987	-	-	BniB06g040560.2N.1	-	BniB03g026110.2N.1	BolC05g012890.2J	-	BolC08g052640.2J	BraA06g011330.3.1C	-	BraA09g059820.3.1C	A1LFAT1G15240	-	A1MF2AT1G15240	A2LFAT1G15240	-	A2MF2AT1G15240
AT1G15260	AKBr1	A	Rsa10037988	-	Rsa10033142	BniB06g040570.2N.1	-	BniB03g026120.2N.1	BolC05g012900.2J	BolC08g025520.2J	-	BraA06g011340.3.1C	-	BraA09g059810.3.1C	A1LFAT1G15260	A1MF1AT1G15260	A1MF2AT1G15260	A2LFAT1G15260	A2MF1AT1G15260	A2MF2AT1G15260
AT1G15270	AKBr1	A	Rsa10037989	Rsa10040975	Rsa10033141	BniB03g006340.2N.1	-	BniB03g026130.2N.1	-	-	-	-	-	-	A1LFAT1G15270	A1MF1AT1G15270	A1MF2AT1G15270	-	-	-
AT1G15280	AKBr1	A	-	Rsa10040974	-	BniB06g040600.2N.1	BniB03g006350.2N.1	-	BolC05g012920.2J	BolC08g025530.2J	-	BraA06g011360.3.1C	BraA08g030290.3.1C	-	A1LFAT1G15280	A1MF1AT1G15280	-	A2LFAT1G15280	A2MF1AT1G15280	-
AT1G15290	AKBr1	A	Rsa10037991	-	-	BniB06g040610.2N.1	-	-	BolC05g012930.2J	-	-	BraA06g011370.3.1C	-	-	A1LFAT1G15290	-	-	A2LFAT1G15290	-	-
AT1G15310	AKBr1	A	Rsa10037993	-	-	BniB06g040630.2N.1	-	-	BolC05g012950.2J	-	-	BraA06g011380.3.1C	-	-	A1LFAT1G15310	-	-	A2LFAT1G15310	-	-
AT1G15320	AKBr1	A	Rsa10037994	-	-	BniB06g040640.2N.1	-	-	BolC05g012960.2J	-	-	BraA06g011390.3.1C	-	-	A1LFAT1G15320	-	-	A2LFAT1G15320	-	-
AT1G15330	AKBr1	A	Rsa10037995	-	-	BniB06g040650.2N.1	-	-	BolC05g012970.2J	-	-	BraA06g011400.3.1C	-	-	A1LFAT1G15330	-	-	A2LFAT1G15330	-	-
AT1G15340	AKBr1	A	Rsa10037997	Rsa10040973	-	-	BniB03g006370.2N.1	BniB03g026190.2N.1	BolC05g012980.2J	BolC08g025540.2J	BolC08g052610.2J	-	BraA08g030270.3.1C	BraA09g059780.3.1C	A1LFAT1G15340	A1MF1AT1G15340	A1MF2AT1G15340	A2LFAT1G15340	A2MF1AT1G15340	A2MF2AT1G15340
AT1G15350	AKBr1	A	Rsa10037998	Rsa10040972	Rsa10033139	BniB06g040660.2N.1	-	BniB03g026200.2N.1	-	BolC08g025550.2J	BolC08g052600.2J	BraA06g011410.3.1C	BraA08g030260.3.1C	-	A1LFAT1G15350	A1MF1AT1G15350	A1MF2AT1G15350	A2LFAT1G15350	A2MF1AT1G15350	A2MF2AT1G15350
AT1G15360	AKBr1	A	Rsa10038000	Rsa10040971	Rsa10033135	BniB06g040700.2N.1	BniB03g006380.2N.1	BniB03g026220.2N.1	BolC05g013000.2J	BolC08g025580.2J	BolC08g052580.2J	BraA06g011420.3.1C	-	BraA09g059760.3.1C	A1LFAT1G15360	A1MF1AT1G15360	A1MF2AT1G15360	A2LFAT1G15360	A2MF1AT1G15360	A2MF2AT1G15360
AT1G15370	AKBr1	A	Rsa10038001	-	Rsa10033134	BniB06g040710.2N.1	-	BniB03g026230.2N.1	BolC05g013010.2J	-	BolC08g052570.2J	BraA06g011430.3.1C	-	BraA09g059750.3.1C	A1LFAT1G15370	-	A1MF2AT1G15370	A2LFAT1G15370	-	A2MF2AT1G15370
AT1G15380	AKBr1	A	Rsa10038002	Rsa10040970	Rsa10033133	BniB06g040720.2N.1	BniB03g006390.2N.1	BniB03g026240.2N.1	BolC05g013020.2J	BolC08g025610.2J	BolC08g052560.2J	BraA06g011440.3.1C	BraA08g030250.3.1C	BraA09g059740.3.1C	A1LFAT1G15380	A1MF1AT1G15380	A1MF2AT1G15380	A2LFAT1G15380	A2MF1AT1G15380	A2MF2AT1G15380
AT1G15385	AKBr1	A	Rsa10038003	Rsa10040969	Rsa10033132	BniB06g040730.2N.1	BniB03g006400.2N.1	BniB03g026250.2N.1	-	-	-	-	BraA08g030240.3.1C	-	A1LFAT1G15385	A1MF1AT1G15385	A1MF2AT1G15385	-	A2MF1AT1G15385	-
AT1G15390	AKBr1	A	Rsa10038005	-	Rsa10033131	BniB06g040760.2N.1	-	BniB03g026260.2N.1	BolC05g013070.2J	-	BolC08g052550.2J	BraA06g011460.3.1C	-	BraA09g059730.3.1C	A1LFAT1G15390	-	A1MF2AT1G15390	A2LFAT1G15390	-	A2MF2AT1G15390
AT1G15400	AKBr1	A	-	-	Rsa10033130	BniB06g040770.2N.1	-	BniB03g026270.2N.1	BolC05g013060.2J	-	BolC08g052540.2J	BraA06g011470.3.1C	-	BraA09g059720.3.1C	A1LFAT1G15400	-	A1MF2AT1G15400	A2LFAT1G15400	-	A2MF2AT1G15400
AT1G15410	AKBr1	A	Rsa10038006	-	-	BniB06g040810.2N.1	-	-	BolC05g013050.2J	-	-	BraA06g011480.3.1C	-	-	A1LFAT1G15410	-	-	A2LFAT1G15410	-	-
AT1G15415	AKBr1	A	Rsa10038007	-	-	BniB06g040820.2N.1	BniB03g006420.2N.1	-	BolC05g013040.2J	BolC08g025640.2J	-	-	BraA08g030230.3.1C	-	A1LFAT1G15415	A1MF1AT1G15415	-	A2LFAT1G15415	A2MF1AT1G15415	-
AT1G15420	AKBr1	A	Rsa10038008	Rsa10040968	-	BniB06g040830.2N.1	BniB03g006430.2N.1	BniB02g009390.2N.1	BolC05g013030.2J	BolC08g025650.2J	BolC08g052520.2J	BraA06g011490.3.1C	BraA08g030220.3.1C	BraA09g059700.3.1C	A1LFAT1G15420	A1MF1AT1G15420	A1MF2AT1G15420	A2LFAT1G15420	A2MF1AT1G15420	A2MF2AT1G15420
AT1G15430	AKBr1	A	Rsa10038009	-	-	BniB06g040840.2N.1	BniB03g006440.2N.1	-	BolC05g013090.2J	BolC08g025660.2J	-	BraA06g011500.3.1C	BraA08g030210.3.1C	-	A1LFAT1G15430	A1MF1AT1G15430	-	A2LFAT1G15430	A2MF1AT1G15430	-
AT1G15440	AKBr1	A	Rsa10038011	Rsa10040967	-	BniB06g040850.2N.1	BniB03g006450.2N.1	-	BolC05g013100.2J	BolC08g025670.2J	-	BraA06g011510.3.1C	BraA08g030200.3.1C	-	A1LFAT1G15440	A1MF1AT1G15440	-	A2LFAT1G15440	A2MF1AT1G15440	-
AT1G15470	AKBr1	A	-	-	Rsa10033127	-	-	BniB03g026310.2N.1	-	-	BolC08g052500.2J	-	-	BraA09g059660.3.1C	-	-	A1MF2AT1G15470	-	-	A2MF2AT1G15470
AT1G15480	AKBr1	A	Rsa10038012	-	-	BniB06g040860.2N.1	-	-	BolC05g013120.2J	-	-	BraA06g011520.3.1C	-	-	A1LFAT1G15480	-	-	A2LFAT1G15480	-	-
AT1G15490	AKBr1	A	Rsa10038013	-	-	BniB06g040920.2N.1	-	-	BolC05g013150.2J	-	-	BraA06g011540.3.1C	-	-	A1LFAT1G15490	-	-	A2LFAT1G15490	-	-
AT1G15500	AKBr1	A	Rsa10038014	Rsa10040966	-	BniB06g040930.2N.1	BniB03g006460.2N.1	-	BolC05g013170.2J	BolC08g025680.2J	-	BraA06g011550.3.1C	BraA08g030180.3.1C	-	A1LFAT1G15500	A1MF1AT1G15500	-	A2LFAT1G15500	A2MF1AT1G15500	-
AT1G15520	AKBr1	A	Rsa10038015	-	-	BniB06g040950.2N.1	-	-	BolC05g013190.2J	-	BolC08g052490.2J	BraA06g011570.3.1C	-	BraA09g059650.3.1C	A1LFAT1G15520	-	A1MF2AT1G15520	A2LFAT1G15520	-	A2MF2AT1G15520
AT1G15530	AKBr1	A	-	-	Rsa10033126	-	-	BniB03g026320.2N.1	-	-	BolC08g052480.2J	-	-	BraA09g059640.3.1C	-	-	A1MF2AT1G15530	-	-	A2MF2AT1G15530
AT1G15540	AKBr1	A	Rsa10038016	-	-	BniB06g040960.2N.1	-	-	BolC05g013200.2J	-	-	BraA06g011580.3.1C	-	-	A1LFAT1G15540	-	-	A2LFAT1G15540	-	-
AT1G15550	AKBr1	A	Rsa10038017	-	Rsa10033124	BniB06g040970.2N.1	-	BniB03g026330.2N.1	BolC05g013210.2J	-	BolC08g052470.2J	BraA06g011590.3.1C	-	BraA09g059630.3.1C	A1LFAT1G15550	-	A1MF2AT1G15550	A2LFAT1G15550	-	A2MF2AT1G15550
AT1G15570	AKBr1	A	Rsa10038018	Rsa10040965	Rsa10033121	BniB06g040990.2N.1	-	BniB03g026350.2N.1	BolC05g013240.2J	BolC08g025690.2J	BolC08g052450.2J	BraA06g011610.3.1C	BraA08g030170.3.1C	BraA09g059610.3.1C	A1LFAT1G15570	A1MF1AT1G15570	A1MF2AT1G15570	A2LFAT1G15570	A2MF1AT1G15570	A2MF2AT1G15570
AT1G15600	AKBr1	A	Rsa10038020	-	-	-	-	-	BolC05g013250.2J	-	-	BraA06g011620.3.1C	-	-	A1LFAT1G15600	-	-	A2LFAT1G15600	-	-
AT1G15660	AKBr1	A	Rsa10038021	-	-	BniB06g041010.2N.1	-	-	BolC05g013260.2J	-	-	BraA06g011650.3.1C	-	-	A1LFAT1G15660	-	-	A2LFAT1G15660	-	-
AT1G15670	AKBr1	A	Rsa10038022	-	Rsa10033120	BniB06g041020.2N.1	-	BniB03g026380.2N.1	BolC05g011810.2J	-	BolC08g052410.2J	BraA06g011660.3.1C	-	BraA09g059580.3.1C	A1LFAT1G15670	-	A1MF2AT1G15670	A2LFAT1G15670	-	A2MF2AT1G15670
AT1G15690	AKBr1	A	Rsa10038023	-	-	BniB06g041030.2N.1	BniB03g006480.2N.1	BniB03g026390.2N.1	BolC05g013290.2J	BolC08g025710.2J	-	BraA06g011670.3.1C	BraA08g030150.3.1C	BraA09g059570.3.1C	A1LFAT1G15690	A1MF1AT1G15690	A1MF2AT1G15690	A2LFAT1G15690	A2MF1AT1G15690	A2MF2AT1G15690
AT1G15730	AKBr1	A	Rsa10038024	-	-	BniB06g041060.2N.1	-	-	BolC05g013300.2J	-	-	BraA06g011680.3.1C	-	-	A1LFAT1G15730	-	-	A2LFAT1G15730	-	-
AT1G15750	AKBr1	A	Rsa10038025	-	Rsa10033119	BniB06g041080.2N.1	-	BniB03g026420.2N.1	BolC05g013320.2J	-	BolC08g052380.2J	BraA06g011700.3.1C	-	BraA09g059540.3.1C	A1LFAT1G15750	-	A1MF2AT1G15750	A2LFAT1G15750	-	A2MF2AT1G15750
AT1G15760	AKBr1	A	Rsa10038026	-	-	BniB06g041110.2N.1	-	-	BolC05g013370.2J	-	BolC08g052370.2J	BraA06g011720.3.1C	-	-	A1LFAT1G15760	-	A1MF2AT1G15760	A2LFAT1G15760	-	A2MF2AT1G15760
AT1G15770	AKBr1	A	Rsa10038032	Rsa10040964	Rsa10033116	BniB06g041150.2N.1	BniB03g006500.2N.1	BniB03g026460.2N.1	BolC05g013420.2J	BolC08g025730.2J	BolC08g052360.2J	BraA06g011800.3.1C	BraA08g030130.3.1C	BraA09g059520.3.1C	A1LFAT1G15770	A1MF1AT1G15770	A1MF2AT1G15770	A2LFAT1G15770	A2MF1AT1G15770	A2MF2AT1G15770
AT1G15800	AKBr1	A	Rsa10038033	-	Rsa10033115	BniB06g041210.2N.1	-	BniB03g026480.2N.1	BolC05g013460.2J	-	BolC08g052350.2J	BraA06g011900.3.1C	-	BraA09g059490.3.1C	A1LFAT1G15800	-	A1MF2AT1G15800	A2LFAT1G15800	-	A2MF2AT1G15800
AT1G15810	AKBr1	A	Rsa10038035	-	Rsa10033114	BniB06g041220.2N.1	-	-	BolC05g013470.2J	-	BolC08g052340.2J	BraA06g011940.3.1C	-	BraA09g059480.3.1C	A1LFAT1G15810	-	A1MF2AT1G15810	A2LFAT1G15810	-	A2MF2AT1G15810
AT1G15820	AKBr1	A	Rsa10038036	-	Rsa10033113	BniB06g041230.2N.1	BniB03g006510.2N.1	-	BolC05g013480.2J	BolC08g025750.2J	BolC08g052330.2J	BraA06g011950.3.1C	BraA08g030120.3.1C	BraA09g059470.3.1C	A1LFAT1G15820	A1MF1AT1G15820	A1MF2AT1G15820	A2LFAT1G15820	A2MF1AT1G15820	A2MF2AT1G15820
AT1G15825	AKBr1	A	Rsa10038037	-	Rsa10033112	BniB06g041240.2N.1	-	BniB03g026510.2N.1	BolC05g013490.2J	-	BolC08g052320.2J	BraA06g011960.3.1C	-	BraA09g059460.3.1C	A1LFAT1G15825	-	A1MF2AT1G15825	A2LFAT1G15825	-	A2MF2AT1G15825
AT1G15860	AKBr1	A	Rsa10038038	Rsa10040963	Rsa10033110	BniB06g041250.2N.1	BniB03g006520.2N.1	BniB03g026530.2N.1	BolC05g013500.2J	BolC08g025760.2J	BolC08g052240.2J	BraA06g011970.3.1C	BraA08g030110.3.1C	BraA09g059440.3.1C	A1LFAT1G15860	A1MF1AT1G15860	A1MF2AT1G15860	A2LFAT1G15860	A2MF1AT1G15860	A2MF2AT1G15860
AT1G15880	AKBr1	A	-	Rsa10040962	Rsa10033109	BniB06g041280.2N.1	BniB03g006540.2N.1	BniB03g026540.2N.1	BolC05g013520.2J	BolC08g025770.2J	BolC08g052230.2J	BraA06g011990.3.1C	BraA08g030100.3.1C	BraA09g059430.3.1C	A1LFAT1G15880	A1MF1AT1G15880	A1MF2AT1G15880	A2LFAT1G15880	A2MF1AT1G15880	A2MF2AT1G15880
AT1G15890	AKBr1	A	Rsa10038040	-	-	BniB06g040870.2N.1	-	-	BolC05g013130.2J	-	-	BraA06g012000.3.1C	-	-	A1LFAT1G15890	-	-	A2LFAT1G15890	-	-
AT1G15910	AKBr1	A	-	-	Rsa10033108	-	-	BniB03g026550.2N.1	-	-	BolC08g052220.2J	-	-	BraA09g059420.3.1C	-	-	A1MF2AT1G15910	-	-	A2MF2AT1G15910
AT1G15930	AKBr1	A	Rsa10038041	Rsa10040961	Rsa10033106	-	BniB03g006550.2N.1	BniB03g026580.2N.1	-	BolC08g025780.2J	BolC08g052210.2J	-	BraA08g030090.3.1C	-	A1LFAT1G15930	A1MF1AT1G15930	A1MF2AT1G15930	-	A2MF1AT1G15930	A2MF2AT1G15930
AT1G15940	AKBr1	A	Rsa10038042	Rsa10040960	Rsa10033105	BniB06g041310.2N.1	BniB03g006560.2N.1	BniB03g026620.2N.1	BolC05g013590.2J	BolC08g025790.2J	BolC08g052200.2J	BraA06g012020.3.1C	BraA08g030080.3.1C	BraA09g059410.3.1C	A1LFAT1G15940	A1MF1AT1G15940	A1MF2AT1G15940	A2LFAT1G15940	A2MF1AT1G15940	A2MF2AT1G15940
AT1G15950	AKBr1	A	Rsa10038043	-	Rsa10033104	BniB06g041320.2N.1	-	BniB03g026630.2N.1	BolC05g013600.2J	-	BolC08g052190.2J	BraA06g012030.3.1C	-	BraA09g059400.3.1C	A1LFAT1G15950	-	A1MF2AT1G15950	A2LFAT1G15950	-	A2MF2AT1G15950
AT1G15960	AKBr1	A	Rsa10038044	-	-	BniB06g041330.2N.1	-	-	BolC05g013610.2J	-	-	BraA06g012040.3.1C	-	-	A1LFAT1G15960	-	-	A2LFAT1G15960	-	-
AT1G15970	AKBr1	A	-	Rsa10040959	Rsa10033103	-	BniB03g006570.2N.1	BniB03g026640.2N.1	-	BolC08g025800.2J	BolC08g052180.2J	-	BraA08g030070.3.1C	BraA09g059390.3.1C	-	A1MF1AT1G15970	A1MF2AT1G15970	-	A2MF1AT1G15970	A2MF2AT1G15970
AT1G15980	AKBr1	A	Rsa10038045	-	-	BniB06g041340.2N.1	-	-	BolC05g013620.2J	-	-	BraA06g012060.3.1C	-	-	A1LFAT1G15980	-	-	A2LFAT1G15980	-	-
AT1G15990	AKBr1	A	Rsa10038046	-	-	BniB06g041350.2N.1	-	-	BolC05g013630.2J	-	-	BraA06g012070.3.1C	-	-	A1LFAT1G15990	-	-	A2LFAT1G15990	-	-
AT1G16020	AKBr1	A	-	-	Rsa10033102	-	-	BniB03g026650.2N.1	-	-	BolC08g052170.2J	-	-	BraA09g059380.3.1C	-	-	A1MF2AT1G16020	-	-	A2MF2AT1G16020
AT1G16022	AKBr1	A	-	-	Rsa10033101	BniB06g041370.2N.1	-	BniB03g026660.2N.1	-	-	BolC08g052160.2J	BraA06g012080.3.1C	-	BraA09g059370.3.1C	A1LFAT1G16022	-	A1MF2AT1G16022	A2LFAT1G16022	-	A2MF2AT1G16022
AT1G16030	AKBr1	A	Rsa10038047	Rsa10040958	-	BniB06g041380.2N.1	BniB03g006580.2N.1	-	BolC05g013650.2J	BolC08g025810.2J	-	BraA06g012090.3.1C	BraA08g030060.3.1C	-	A1LFAT1G16030	A1MF1AT1G16030	-	A2LFAT1G16030	A2MF1AT1G16030	-
AT1G16040	AKBr1	A	Rsa10038048	-	Rsa10033100	BniB06g041390.2N.1	BniB03g006600.2N.1	BniB03g026670.2N.1	BolC05g013660.2J	BolC08g025820.2J	BolC08g052150.2J	BraA06g012100.3.1C	BraA08g030050.3.1C	BraA09g059360.3.1C	A1LFAT1G16040	A1MF1AT1G16040	A1MF2AT1G16040	A2LFAT1G16040	A2MF1AT1G16040	A2MF2AT1G16040
AT1G16070	AKBr1	A	Rsa10038049	-	-	BniB06g041410.2N.1	-	BniB03g026680.2N.1	BolC05g013680.2J	-	-	BraA06g012120.3.1C	-	-	A1LFAT1G16070	-	A1MF2AT1G16070	A2LFAT1G16070	-	-
AT1G16080	AKBr1	A	Rsa10038050	-	-	BniB06g041420.2N.1	-	BniB03g026690.2N.1	BolC05g013690.2J	-	-	BraA06g012130.3.1C	-	BraA09g059350.3.1C	A1LFAT1G16080	-	A1MF2AT1G16080	A2LFAT1G16080	-	A2MF2AT1G16080
AT1G16150	AKBr1	A	-	-	Rsa10033091	-	-	BniB03g026700.2N.1	-	-	BolC08g052060.2J	-	-	BraA09g059320.3.1C	-	-	A1MF2AT1G16150	-	-	A2MF2AT1G16150
AT1G16170	AKBr1	A	Rsa10038052	Rsa10040957	Rsa10033094	BniB06g041510.2N.1	BniB03g006610.2N.1	BniB03g026790.2N.1	BolC05g013700.2J	BolC08g025830.2J	BolC08g052110.2J	BraA06g012140.3.1C	BraA08g030040.3.1C	-	A1LFAT1G16170	A1MF1AT1G16170	A1MF2AT1G16170	A2LFAT1G16170	A2MF1AT1G16170	A2MF2AT1G16170
AT1G16180	AKBr1	A	Rsa10038053	-	Rsa10033093	-	-	BniB03g026800.2N.1	-	-	BolC08g052100.2J	-	-	BraA09g059310.3.1C	A1LFAT1G16180	-	A1MF2AT1G16180	-	-	A2MF2AT1G16180
AT1G16190	AKBr1	A	-	-	Rsa10033092	BniB06g041540.2N.1	-	BniB03g026820.2N.1	BolC05g013780.2J	-	BolC08g052090.2J	BraA06g012190.3.1C	-	BraA09g059300.3.1C	A1LFAT1G16190	-	A1MF2AT1G16190	A2LFAT1G16190	-	A2MF2AT1G16190
AT1G16220	AKBr1	A	Rsa10038056	-	-	BniB06g041550.2N.1	-	-	BolC05g013790.2J	-	-	BraA06g012200.3.1C	-	-	A1LFAT1G16220	-	-	A2LFAT1G16220	-	-
AT1G16225	AKBr1	A	Rsa10001044	-	-	BniB06g041560.2N.1	-	BniB03g026830.2N.1	BolC05g013800.2J	-	BolC08g052080.2J	BraA06g012210.3.1C	-	BraA09g059290.3.1C	A1LFAT1G16225	-	A1MF2AT1G16225	A2LFAT1G16225	-	A2MF2AT1G16225
AT1G16250	AKBr1	A	Rsa10001045	Rsa10040956	-	BniB06g041590.2N.1	BniB03g006620.2N.1	BniB03g026840.2N.1	BolC05g013810.2J	BolC08g025840.2J	BolC08g052070.2J	BraA06g012220.3.1C	BraA08g030030.3.1C	-	A1LFAT1G16250	A1MF1AT1G16250	A1MF2AT1G16250	A2LFAT1G16250	A2MF1AT1G16250	A2MF2AT1G16250
AT1G16270	AKBr1	A	-	-	Rsa10033090	BniB06g041570.2N.1	-	BniB03g026850.2N.1	-	-	BolC08g052050.2J	BraA06g012450.3.1C	-	BraA09g059270.3.1C	A1LFAT1G16270	-	A1MF2AT1G16270	A2LFAT1G16270	-	A2MF2AT1G16270
AT1G16300	AKBr1	A	Rsa10038061	-	-	BniB06g041630.2N.1	-	-	BolC05g013870.2J	-	-	BraA06g012260.3.1C	-	-	A1LFAT1G16300	-	-	A2LFAT1G16300	-	-
AT1G16310	AKBr1	A	Rsa10038062	-	Rsa10033087	BniB06g041640.2N.1	-	BniB03g026870.2N.1	BolC05g013400.2J	-	BolC08g052030.2J	BraA06g011790.3.1C	-	BraA09g059250.3.1C	A1LFAT1G16310	-	A1MF2AT1G16310	A2LFAT1G16310	-	A2MF2AT1G16310
AT1G16320	AKBr1	A	Rsa10038063	-	-	BniB06g041650.2N.1	BniB03g006640.2N.1	-	BolC05g013890.2J	-	-	BraA06g012280.3.1C	-	-	A1LFAT1G16320	A1MF1AT1G16320	-	A2LFAT1G16320	-	-
AT1G16330	AKBr1	A	Rsa10038064	-	-	BniB06g041660.2N.1	BniB03g006650.2N.1	-	BolC05g013900.2J	BolC08g025910.2J	-	BraA06g012290.3.1C	BraA08g030020.3.1C	-	A1LFAT1G16330	A1MF1AT1G16330	-	A2LFAT1G16330	A2MF1AT1G16330	-
AT1G16360	AKBr1	A	-	-	Rsa10033086	-	-	BniB03g026880.2N.1	-	-	BolC08g052020.2J	-	-	BraA09g059240.3.1C	-	-	A1MF2AT1G16360	-	-	A2MF2AT1G16360
AT1G16370	AKBr1	A	Rsa10038065	Rsa10040954	-	-	BniB03g006670.2N.1	-	BolC05g013920.2J	BolC08g025930.2J	-	BraA06g012330.3.1C	BraA08g030000.3.1C	-	A1LFAT1G16370	A1MF1AT1G16370	-	A2LFAT1G16370	A2MF1AT1G16370	-
AT1G16380	AKBr1	A	Rsa10038066	Rsa10040955	-	BniB06g041690.2N.1	BniB03g006660.2N.1	-	BolC05g013990.2J	BolC08g025920.2J	-	BraA06g012360.3.1C	BraA08g030010.3.1C	-	A1LFAT1G16380	A1MF1AT1G16380	-	A2LFAT1G16380	A2MF1AT1G16380	-
AT1G16400	AKBr1	A	Rsa10038067	-	-	BniB06g041700.2N.1	-	-	BolC05g014000.2J	-	-	BraA06g012370.3.1C	-	-	A1LFAT1G16400	-	-	A2LFAT1G16400	-	-
AT1G16420	AKBr1	A	-	Rsa10040953	-	-	-	-	-	-	-	-	-	-	-	A1MF1AT1G16420	-	-	-	-
AT1G16430	AKBr1	A	Rsa10038069	-	-	BniB06g041730.2N.1	-	-	BolC05g014010.2J	-	-	BraA06g012390.3.1C	-	-	A1LFAT1G16430	-	-	A2LFAT1G16430	-	-
AT1G16440	AKBr1	A	Rsa10038070	-	-	BniB06g041740.2N.1	-	-	BolC05g014020.2J	-	-	BraA06g012400.3.1C	-	-	A1LFAT1G16440	-	-	A2LFAT1G16440	-	-
AT1G16445	AKBr1	A	-	-	Rsa10033085	-	-	BniB03g026890.2N.1	-	-	BolC08g052010.2J	-	-	BraA09g059230.3.1C	-	-	A1MF2AT1G16445	-	-	A2MF2AT1G16445
AT1G16460	AKBr1	A	Rsa10038072	-	-	BniB06g041750.2N.1	-	-	BolC05g014030.2J	-	-	BraA06g012410.3.1C	-	-	A1LFAT1G16460	-	-	A2LFAT1G16460	-	-
AT1G16480	AKBr1	A	-	Rsa10040952	-	-	BniB03g006680.2N.1	-	-	BolC08g025940.2J	-	-	BraA08g029990.3.1C	-	-	A1MF1AT1G16480	-	-	A2MF1AT1G16480	-
AT1G16490	AKBr1	A	Rsa10038073	-	Rsa10033084	BniB06g041880.2N.1	-	BniB03g026900.2N.1	BolC05g014070.2J	-	BolC08g051990.2J	BraA06g012430.3.1C	-	BraA09g059220.3.1C	A1LFAT1G16490	-	A1MF2AT1G16490	A2LFAT1G16490	-	A2MF2AT1G16490
AT1G16500	AKBr1	A	Rsa10038074	-	Rsa10033083	BniB06g041890.2N.1	-	BniB03g026910.2N.1	BolC05g014130.2J	-	BolC08g051980.2J	BraA06g012490.3.1C	-	BraA09g059200.3.1C	A1LFAT1G16500	-	A1MF2AT1G16500	A2LFAT1G16500	-	A2MF2AT1G16500
AT1G16510	AKBr1	A	Rsa10038076	-	Rsa10033082	-	-	BniB03g026920.2N.1	BolC05g014160.2J	-	BolC08g051970.2J	BraA06g012520.3.1C	-	BraA09g059190.3.1C	A1LFAT1G16510	-	A1MF2AT1G16510	A2LFAT1G16510	-	A2MF2AT1G16510
AT1G16520	AKBr1	A	Rsa10038079	-	-	BniB06g041930.2N.1	-	-	BolC05g014180.2J	-	-	BraA06g012530.3.1C	-	-	A1LFAT1G16520	-	-	A2LFAT1G16520	-	-
AT1G16530	AKBr1	A	Rsa10038080	-	-	BniB06g041940.2N.1	-	-	BolC05g014190.2J	-	BolC08g051950.2J	BraA06g012540.3.1C	-	BraA09g059180.3.1C	A1LFAT1G16530	-	A1MF2AT1G16530	A2LFAT1G16530	-	A2MF2AT1G16530
AT1G16540	AKBr1	A	Rsa10038081	-	-	BniB06g041950.2N.1	-	-	BolC05g014230.2J	-	-	BraA06g012550.3.1C	-	-	A1LFAT1G16540	-	-	A2LFAT1G16540	-	-
AT1G16560	AKBr1	A	-	-	Rsa10033081	BniB06g041960.2N.1	-	BniB03g026940.2N.1	BolC05g014240.2J	-	BolC08g051940.2J	BraA06g012560.3.1C	-	BraA09g059170.3.1C	A1LFAT1G16560	-	A1MF2AT1G16560	A2LFAT1G16560	-	A2MF2AT1G16560
AT1G16570	AKBr1	A	Rsa10038082	-	Rsa10033077	BniB06g041970.2N.1	-	BniB03g026960.2N.1	BolC05g014250.2J	-	BolC08g051920.2J	BraA06g012570.3.1C	-	BraA09g059160.3.1C	A1LFAT1G16570	-	A1MF2AT1G16570	A2LFAT1G16570	-	A2MF2AT1G16570
AT1G16590	AKBr1	A	-	-	Rsa10033076	-	-	BniB03g026970.2N.1	-	-	BolC08g051910.2J	-	-	BraA09g059150.3.1C	-	-	A1MF2AT1G16590	-	-	A2MF2AT1G16590
AT1G16610	AKBr1	A	Rsa10038084	-	Rsa10033075	BniB06g042000.2N.1	-	BniB03g026980.2N.1	BolC05g014280.2J	-	BolC08g051900.2J	BraA06g012590.3.1C	-	BraA09g059140.3.1C	A1LFAT1G16610	-	A1MF2AT1G16610	A2LFAT1G16610	-	A2MF2AT1G16610
AT1G16630	AKBr1	A	Rsa10038086	-	-	BniB06g042020.2N.1	-	-	BolC05g014300.2J	-	-	BraA06g012610.3.1C	-	-	A1LFAT1G16630	-	-	A2LFAT1G16630	-	-
AT1G16640	AKBr1	A	Rsa10038087	-	-	BniB06g042030.2N.1	-	-	BolC05g014320.2J	-	-	-	-	-	A1LFAT1G16640	-	-	A2LFAT1G16640	-	-
AT1G16650	AKBr1	A	Rsa10038088	-	-	BniB06g042040.2N.1	-	-	BolC05g014330.2J	-	-	BraA06g012630.3.1C	-	-	A1LFAT1G16650	-	-	A2LFAT1G16650	-	-
AT1G16670	AKBr1	A	Rsa10038089	-	Rsa10033074	BniB06g041460.2N.1	-	BniB03g026990.2N.1	BolC05g014340.2J	-	BolC08g051870.2J	BraA06g012640.3.1C	-	BraA09g059120.3.1C	A1LFAT1G16670	-	A1MF2AT1G16670	A2LFAT1G16670	-	A2MF2AT1G16670
AT1G16680	AKBr1	A	Rsa10038091	-	-	BniB06g042060.2N.1	-	-	BolC05g014350.2J	-	-	BraA06g012660.3.1C	-	-	A1LFAT1G16680	-	-	A2LFAT1G16680	-	-
AT1G16705	AKBr1	A	Rsa10038092	Rsa10040886	Rsa10033072	BniB06g042080.2N.1	BniB03g006630.2N.1	BniB03g027010.2N.1	BolC05g014370.2J	BolC08g025960.2J	BolC08g051840.2J	BraA06g012680.3.1C	BraA08g029960.3.1C	BraA09g059080.3.1C	A1LFAT1G16705	A1MF1AT1G16705	A1MF2AT1G16705	A2LFAT1G16705	A2MF1AT1G16705	A2MF2AT1G16705
AT1G16760	AKBr1	A	Rsa10038093	Rsa10040948	Rsa10033071	BniB06g042120.2N.1	BniB03g006760.2N.1	BniB03g027040.2N.1	BolC05g014400.2J	BolC08g026020.2J	BolC08g051830.2J	BraA06g012710.3.1C	BraA08g029920.3.1C	BraA09g059070.3.1C	A1LFAT1G16760	A1MF1AT1G16760	A1MF2AT1G16760	A2LFAT1G16760	A2MF1AT1G16760	A2MF2AT1G16760
AT1G16770	AKBr1	A	-	Rsa10040947	-	-	BniB03g006770.2N.1	-	-	BolC08g026030.2J	-	-	BraA08g029910.3.1C	-	-	A1MF1AT1G16770	-	-	A2MF1AT1G16770	-
AT1G16790	AKBr1	A	Rsa10038094	-	-	BniB06g042150.2N.1	-	-	-	-	-	BraA06g012720.3.1C	-	-	A1LFAT1G16790	-	-	A2LFAT1G16790	-	-
AT1G16800	AKBr1	A	-	-	Rsa10033070	-	-	BniB03g027050.2N.1	-	-	BolC08g051820.2J	-	-	BraA09g059060.3.1C	-	-	A1MF2AT1G16800	-	-	A2MF2AT1G16800
AT1G16810	AKBr1	A	Rsa10038095	-	-	BniB06g042160.2N.1	-	BniB03g027060.2N.1	BolC05g014410.2J	-	BolC08g051810.2J	BraA06g012730.3.1C	-	BraA09g059050.3.1C	A1LFAT1G16810	-	A1MF2AT1G16810	A2LFAT1G16810	-	A2MF2AT1G16810
AT1G16825	AKBr1	A	-	-	Rsa10033069	-	-	BniB03g027070.2N.1	-	-	BolC08g051800.2J	-	-	BraA09g059040.3.1C	-	-	A1MF2AT1G16825	-	-	A2MF2AT1G16825
AT1G16830	AKBr1	A	Rsa10038096	-	-	BniB06g042200.2N.1	-	BniB03g027110.2N.1	BolC05g014420.2J	-	-	BraA06g012740.3.1C	-	-	A1LFAT1G16830	-	A1MF2AT1G16830	A2LFAT1G16830	-	-
AT1G16840	AKBr1	A	-	-	Rsa10033068	BniB06g042210.2N.1	-	BniB03g027120.2N.1	BolC05g014430.2J	-	BolC08g051780.2J	BraA06g012750.3.1C	-	BraA09g059020.3.1C	A1LFAT1G16840	-	A1MF2AT1G16840	A2LFAT1G16840	-	A2MF2AT1G16840
AT1G16850	AKBr1	A	Rsa10038097	-	-	BniB06g042220.2N.1	-	BniB03g027130.2N.1	BolC05g014440.2J	-	BolC08g051770.2J	BraA06g012760.3.1C	-	BraA09g059010.3.1C	A1LFAT1G16850	-	A1MF2AT1G16850	A2LFAT1G16850	-	A2MF2AT1G16850
AT1G16860	AKBr1	A	-	Rsa10040946	-	BniB06g042230.2N.1	BniB03g006790.2N.1	-	BolC05g014450.2J	BolC08g026050.2J	-	BraA06g012770.3.1C	BraA08g029900.3.1C	-	A1LFAT1G16860	A1MF1AT1G16860	-	A2LFAT1G16860	A2MF1AT1G16860	-
AT1G16870	AKBr1	A	Rsa10038098	-	-	BniB06g042240.2N.1	-	-	BolC05g014460.2J	BolC08g026060.2J	-	BraA06g012780.3.1C	BraA08g029890.3.1C	-	A1LFAT1G16870	A1MF1AT1G16870	-	A2LFAT1G16870	A2MF1AT1G16870	-
AT1G16880	AKBr1	A	Rsa10038099	Rsa10040945	-	BniB06g042250.2N.1	BniB03g006820.2N.1	-	BolC05g014470.2J	BolC08g026070.2J	-	BraA06g012790.3.1C	BraA08g029880.3.1C	-	A1LFAT1G16880	A1MF1AT1G16880	-	A2LFAT1G16880	A2MF1AT1G16880	-
AT1G16890	AKBr1	A	-	Rsa10040944	-	BniB06g042260.2N.1	BniB03g006830.2N.1	BniB03g027140.2N.1	BolC05g014480.2J	BolC08g026080.2J	BolC08g051760.2J	BraA06g012800.3.1C	BraA08g029870.3.1C	BraA09g059000.3.1C	A1LFAT1G16890	A1MF1AT1G16890	A1MF2AT1G16890	A2LFAT1G16890	A2MF1AT1G16890	A2MF2AT1G16890
AT1G16900	AKBr1	A	Rsa10038100	Rsa10040943	-	BniB06g042270.2N.1	BniB03g006840.2N.1	-	BolC05g014490.2J	BolC08g026090.2J	-	BraA06g012810.3.1C	BraA08g029860.3.1C	-	A1LFAT1G16900	A1MF1AT1G16900	-	A2LFAT1G16900	A2MF1AT1G16900	-
AT1G16905	AKBr1	A	-	Rsa10040939	-	-	-	-	-	BolC08g026120.2J	-	-	-	-	-	A1MF1AT1G16905	-	-	A2MF1AT1G16905	-
AT1G16920	AKBr1	A	Rsa10038101	Rsa10040938	-	BniB06g042280.2N.1	BniB03g005770.2N.1	BniB03g027160.2N.1	-	BolC08g026140.2J	BolC08g051740.2J	BraA06g012820.3.1C	BraA08g029850.3.1C	BraA09g058980.3.1C	A1LFAT1G16920	A1MF1AT1G16920	A1MF2AT1G16920	A2LFAT1G16920	A2MF1AT1G16920	A2MF2AT1G16920
AT1G16930	AKBr1	A	Rsa10038105	-	-	BniB06g042290.2N.1	-	BniB03g027170.2N.1	BolC05g014500.2J	-	BolC08g051720.2J	BraA06g012850.3.1C	-	-	A1LFAT1G16930	-	A1MF2AT1G16930	A2LFAT1G16930	-	A2MF2AT1G16930
AT1G16950	AKBr1	A	Rsa10038106	Rsa10040937	-	BniB06g042330.2N.1	BniB03g006880.2N.1	BniB03g027200.2N.1	-	-	-	BraA06g012860.3.1C	BraA08g029840.3.1C	BraA09g058960.3.1C	A1LFAT1G16950	A1MF1AT1G16950	A1MF2AT1G16950	A2LFAT1G16950	A2MF1AT1G16950	A2MF2AT1G16950
AT1G16960	AKBr1	A	-	Rsa10040936	-	-	BniB03g006890.2N.1	BniB03g027210.2N.1	-	BolC08g026150.2J	BolC08g051710.2J	-	BraA08g029830.3.1C	-	-	A1MF1AT1G16960	A1MF2AT1G16960	-	A2MF1AT1G16960	A2MF2AT1G16960
AT1G16970	AKBr1	A	Rsa10038107	-	-	BniB06g042340.2N.1	-	-	BolC05g014560.2J	-	-	BraA06g012870.3.1C	-	-	A1LFAT1G16970	-	-	A2LFAT1G16970	-	-
AT1G16980	AKBr1	A	Rsa10038109	-	-	BniB06g042350.2N.1	BniB03g007340.2N.1	-	BolC05g014570.2J	-	-	BraA06g012880.3.1C	-	-	A1LFAT1G16980	A1MF1AT1G16980	-	A2LFAT1G16980	-	-
AT1G17010	AKBr1	A	Rsa10038111	-	-	BniB06g042420.2N.1	-	BniB03g027240.2N.1	BolC05g014600.2J	-	BolC08g051690.2J	BraA06g012910.3.1C	-	BraA09g058930.3.1C	A1LFAT1G17010	-	A1MF2AT1G17010	A2LFAT1G17010	-	A2MF2AT1G17010
AT1G17030	AKBr1	A	Rsa10038112	-	-	BniB06g042430.2N.1	-	-	-	-	-	BraA06g012920.3.1C	-	-	A1LFAT1G17030	-	-	A2LFAT1G17030	-	-
AT1G17040	AKBr1	A	Rsa10038113	-	-	BniB06g042440.2N.1	-	-	BolC05g014610.2J	-	-	-	-	-	A1LFAT1G17040	-	-	A2LFAT1G17040	-	-
AT1G17050	AKBr1	A	Rsa10038114	-	-	BniB03g027250.2N.1	-	-	BolC05g014620.2J	-	-	BraA06g012930.3.1C	-	-	A1LFAT1G17050	-	-	A2LFAT1G17050	-	-
AT1G17060	AKBr1	A	Rsa10038115	Rsa10040935	-	BniB06g042460.2N.1	BniB03g006900.2N.1	BniB03g027260.2N.1	BolC05g014700.2J	BolC08g026160.2J	BolC08g051670.2J	BraA06g012940.3.1C	BraA08g029820.3.1C	BraA09g058920.3.1C	A1LFAT1G17060	A1MF1AT1G17060	A1MF2AT1G17060	A2LFAT1G17060	A2MF1AT1G17060	A2MF2AT1G17060
AT1G17070	AKBr1	A	Rsa10038116	-	-	BniB06g042470.2N.1	BniB03g006910.2N.1	BniB03g027270.2N.1	BolC05g014730.2J	-	BolC08g051660.2J	BraA06g012950.3.1C	-	BraA09g058910.3.1C	A1LFAT1G17070	A1MF1AT1G17070	A1MF2AT1G17070	A2LFAT1G17070	-	A2MF2AT1G17070
AT1G17080	AKBr1	A	-	Rsa10040934	-	-	BniB03g006920.2N.1	BniB03g027280.2N.1	-	BolC08g026170.2J	BolC08g051650.2J	-	BraA08g029810.3.1C	BraA09g058900.3.1C	-	A1MF1AT1G17080	A1MF2AT1G17080	-	A2MF1AT1G17080	A2MF2AT1G17080
AT1G17090	AKBr1	A	-	Rsa10040933	-	BniB06g042490.2N.1	BniB03g006930.2N.1	BniB03g027290.2N.1	-	BolC08g026180.2J	BolC08g051640.2J	-	-	-	A1LFAT1G17090	A1MF1AT1G17090	A1MF2AT1G17090	-	A2MF1AT1G17090	A2MF2AT1G17090
AT1G17110	AKBr1	A	Rsa10038117	Rsa10040932	-	BniB06g042510.2N.1	BniB03g006940.2N.1	-	BolC05g014770.2J	BolC08g026190.2J	-	BraA06g012970.3.1C	BraA08g029800.3.1C	-	A1LFAT1G17110	A1MF1AT1G17110	-	A2LFAT1G17110	A2MF1AT1G17110	-
AT1G17140	AKBr1	A	Rsa10038118	Rsa10040931	-	BniB04g031530.2N.1	BniB03g006950.2N.1	BniB03g027340.2N.1	BolC05g014790.2J	BolC08g026200.2J	BolC08g051610.2J	BraA06g012990.3.1C	-	BraA09g058870.3.1C	A1LFAT1G17140	A1MF1AT1G17140	A1MF2AT1G17140	A2LFAT1G17140	A2MF1AT1G17140	A2MF2AT1G17140
AT1G17145	AKBr1	A	Rsa10038119	-	-	BniB04g031540.2N.1	-	-	BolC05g014810.2J	-	-	BraA06g013010.3.1C	-	-	A1LFAT1G17145	-	-	A2LFAT1G17145	-	-
AT1G17147	AKBr1	A	Rsa10038120	Rsa10040930	-	BniB04g031550.2N.1	BniB03g006960.2N.1	-	-	BolC08g026210.2J	-	BraA06g013020.3.1C	BraA08g029790.3.1C	-	A1LFAT1G17147	A1MF1AT1G17147	-	A2LFAT1G17147	A2MF1AT1G17147	-
AT1G17150	AKBr1	A	Rsa10038122	-	-	BniB03g027360.2N.1	-	-	BolC05g014820.2J	-	-	BraA06g013030.3.1C	-	BraA09g058850.3.1C	A1LFAT1G17150	-	A1MF2AT1G17150	A2LFAT1G17150	-	A2MF2AT1G17150
AT1G17160	AKBr1	A	Rsa10038123	-	-	BniB04g031570.2N.1	-	BniB03g027370.2N.1	BolC05g014830.2J	BolC08g026320.2J	BolC08g051590.2J	BraA06g013040.3.1C	-	BraA09g058800.3.1C	A1LFAT1G17160	A1MF1AT1G17160	A1MF2AT1G17160	A2LFAT1G17160	A2MF1AT1G17160	A2MF2AT1G17160
AT1G17170	AKBr1	A	Rsa10038128	Rsa10040929	-	BniB04g031580.2N.1	BniB03g006970.2N.1	BniB03g027380.2N.1	BolC05g014840.2J	BolC08g026220.2J	-	BraA06g013050.3.1C	BraA08g029780.3.1C	BraA09g058830.3.1C	A1LFAT1G17170	A1MF1AT1G17170	A1MF2AT1G17170	A2LFAT1G17170	A2MF1AT1G17170	A2MF2AT1G17170
AT1G17200	AKBr1	A	Rsa10038129	Rsa10040928	-	BniB04g031650.2N.1	BniB03g006980.2N.1	BniB03g027390.2N.1	BolC05g014870.2J	BolC08g026230.2J	BolC08g051540.2J	BraA06g013090.3.1C	BraA08g029770.3.1C	BraA09g058750.3.1C	A1LFAT1G17200	A1MF1AT1G17200	A1MF2AT1G17200	A2LFAT1G17200	A2MF1AT1G17200	A2MF2AT1G17200
AT1G17210	AKBr1	A	Rsa10038130	-	-	BniB04g031660.2N.1	-	-	BolC05g014880.2J	BolC08g026240.2J	-	BraA06g013100.3.1C	BraA08g029760.3.1C	-	A1LFAT1G17210	A1MF1AT1G17210	-	A2LFAT1G17210	A2MF1AT1G17210	-
AT1G17220	AKBr1	A	Rsa10038131	-	-	BniB04g031670.2N.1	BniB03g006990.2N.1	-	BolC05g014890.2J	BolC08g026250.2J	-	BraA06g013110.3.1C	BraA08g029750.3.1C	-	A1LFAT1G17220	A1MF1AT1G17220	-	A2LFAT1G17220	A2MF1AT1G17220	-
AT1G17230	AKBr1	A	Rsa10038133	-	-	BniB04g031680.2N.1	-	BniB03g027400.2N.1	BolC05g014900.2J	-	BolC08g051530.2J	BraA06g013120.3.1C	-	-	A1LFAT1G17230	-	A1MF2AT1G17230	A2LFAT1G17230	-	A2MF2AT1G17230
AT1G17260	AKBr1	A	-	Rsa10040927	-	-	BniB03g007010.2N.1	-	-	BolC08g026270.2J	-	-	BraA08g029730.3.1C	-	-	A1MF1AT1G17260	-	-	A2MF1AT1G17260	-
AT1G17270	AKBr1	A	-	Rsa10040926	-	-	BniB03g007020.2N.1	-	-	BolC08g026280.2J	-	-	BraA08g029720.3.1C	-	-	A1MF1AT1G17270	-	-	A2MF1AT1G17270	-
AT1G17280	AKBr1	A	Rsa10038134	-	-	BniB04g031700.2N.1	BniB03g007030.2N.1	BniB03g027410.2N.1	BolC05g014920.2J	BolC08g026290.2J	BolC08g051520.2J	BraA06g013160.3.1C	BraA08g029710.3.1C	BraA09g058740.3.1C	A1LFAT1G17280	A1MF1AT1G17280	A1MF2AT1G17280	A2LFAT1G17280	A2MF1AT1G17280	A2MF2AT1G17280
AT1G17285	AKBr1	A	Rsa10038135	-	Rsa10009987	BniB04g031720.2N.1	-	BniB03g027420.2N.1	-	-	BolC08g051510.2J	BraA06g013170.3.1C	-	BraA09g058730.3.1C	A1LFAT1G17285	-	A1MF2AT1G17285	A2LFAT1G17285	-	A2MF2AT1G17285
AT1G17290	AKBr1	A	Rsa10038136	Rsa10040925	-	BniB04g031730.2N.1	BniB03g007040.2N.1	BniB03g027430.2N.1	BolC05g014940.2J	BolC08g026300.2J	BolC08g051500.2J	BraA06g013180.3.1C	-	BraA09g058720.3.1C	A1LFAT1G17290	A1MF1AT1G17290	A1MF2AT1G17290	A2LFAT1G17290	A2MF1AT1G17290	A2MF2AT1G17290
AT1G17340	AKBr1	A	Rsa10038137	-	-	BniB04g031760.2N.1	-	-	BolC05g014960.2J	-	-	BraA06g013210.3.1C	-	BraAnng001930.3.1C	A1LFAT1G17340	-	A1MF2AT1G17340	A2LFAT1G17340	-	A2MF2AT1G17340
AT1G17345	AKBr1	A	Rsa10038140	Rsa10040924	-	BniB04g031770.2N.1	BniB03g007050.2N.1	-	BolC05g014990.2J	BolC08g026360.2J	-	-	BraA08g029690.3.1C	-	A1LFAT1G17345	A1MF1AT1G17345	-	A2LFAT1G17345	A2MF1AT1G17345	-
AT1G17350	AKBr1	A	Rsa10038141	-	-	BniB04g031780.2N.1	-	-	BolC05g015000.2J	-	-	BraA06g013220.3.1C	-	-	A1LFAT1G17350	-	-	A2LFAT1G17350	-	-
AT1G17360	AKBr1	A	Rsa10038142	Rsa10040923	-	BniB04g031790.2N.1	BniB03g007060.2N.1	-	BolC05g015010.2J	BolC08g026370.2J	-	BraA06g013230.3.1C	-	-	A1LFAT1G17360	A1MF1AT1G17360	-	A2LFAT1G17360	A2MF1AT1G17360	-
AT1G17380	AKBr1	A	Rsa10038143	Rsa10040922	-	BniB04g031810.2N.1	BniB03g007080.2N.1	BniB03g027470.2N.1	BolC05g015030.2J	BolC08g026380.2J	BolC08g051440.2J	BraA06g013250.3.1C	BraA08g029670.3.1C	BraA09g058650.3.1C	A1LFAT1G17380	A1MF1AT1G17380	A1MF2AT1G17380	A2LFAT1G17380	A2MF1AT1G17380	A2MF2AT1G17380
AT1G17400	AKBr1	A	Rsa10038144	Rsa10040920	-	BniB04g031820.2N.1	BniB03g007090.2N.1	BniB03g027490.2N.1	BolC05g015040.2J	BolC08g026390.2J	-	BraA06g013260.3.1C	BraA08g029660.3.1C	-	A1LFAT1G17400	A1MF1AT1G17400	A1MF2AT1G17400	A2LFAT1G17400	A2MF1AT1G17400	-
AT1G17420	AKBr1	A	-	Rsa10040919	-	-	BniB03g007100.2N.1	BniB03g027520.2N.1	-	BolC08g026470.2J	BolC08g051420.2J	-	BraA08g029650.3.1C	BraA09g058630.3.1C	-	A1MF1AT1G17420	A1MF2AT1G17420	-	A2MF1AT1G17420	A2MF2AT1G17420
AT1G17430	AKBr1	A	-	Rsa10040918	-	-	BniB03g007110.2N.1	-	-	BolC08g026480.2J	-	-	BraA08g029640.3.1C	-	-	A1MF1AT1G17430	-	-	A2MF1AT1G17430	-
AT1G17440	AKBr1	A	Rsa10038145	-	-	BniB04g031830.2N.1	-	BniB03g027530.2N.1	BolC05g015050.2J	-	BolC08g051400.2J	BraA06g013270.3.1C	-	BraA09g058620.3.1C	A1LFAT1G17440	-	A1MF2AT1G17440	A2LFAT1G17440	-	A2MF2AT1G17440
AT1G17455	AKBr1	A	Rsa10038146	-	-	BniB04g031840.2N.1	-	BniB03g027540.2N.1	-	-	BolC08g051390.2J	BraA06g013280.3.1C	-	BraA09g058610.3.1C	A1LFAT1G17455	-	A1MF2AT1G17455	A2LFAT1G17455	-	A2MF2AT1G17455
AT1G17460	AKBr1	A	Rsa10038147	-	-	BniB04g031850.2N.1	-	-	BolC05g015060.2J	-	-	BraA06g013290.3.1C	-	-	A1LFAT1G17460	-	-	A2LFAT1G17460	-	-
AT1G17470	AKBr1	A	Rsa10038148	Rsa10040912	-	BniB04g031860.2N.1	-	-	BolC05g015070.2J	BolC08g026560.2J	-	BraA06g013300.3.1C	BraA08g029620.3.1C	-	A1LFAT1G17470	A1MF1AT1G17470	-	A2LFAT1G17470	A2MF1AT1G17470	-
AT1G17480	AKBr1	A	Rsa10038149	-	-	BniB04g031870.2N.1	-	-	BolC05g015080.2J	-	-	BraA06g013310.3.1C	-	-	A1LFAT1G17480	-	-	A2LFAT1G17480	-	-
AT1G17490	AKBr1	A	Rsa10038150	-	-	BniB04g031900.2N.1	-	-	BolC05g015100.2J	-	-	BraA06g013320.3.1C	-	-	A1LFAT1G17490	-	-	A2LFAT1G17490	-	-
AT1G17500	AKBr1	A	-	-	Rsa10013795	-	-	BniB03g027550.2N.1	-	-	BolC08g051380.2J	-	-	BraA09g058600.3.1C	-	-	A1MF2AT1G17500	-	-	A2MF2AT1G17500
AT1G17510	AKBr1	A	Rsa10038151	-	-	BniB04g031910.2N.1	-	-	BolC05g015110.2J	-	-	BraA06g013330.3.1C	-	-	A1LFAT1G17510	-	-	A2LFAT1G17510	-	-
AT1G17520	AKBr1	A	Rsa10038152	Rsa10040911	Rsa10013796	BniB04g031920.2N.1	BniB03g007130.2N.1	BniB03g027560.2N.1	BolC05g015130.2J	BolC08g026570.2J	BolC08g051370.2J	BraA06g013340.3.1C	BraA08g029610.3.1C	BraA09g058590.3.1C	A1LFAT1G17520	A1MF1AT1G17520	A1MF2AT1G17520	A2LFAT1G17520	A2MF1AT1G17520	A2MF2AT1G17520
AT1G17530	AKBr1	A	Rsa10038153	Rsa10040910	-	BniB04g031930.2N.1	BniB03g007140.2N.1	BniB03g027570.2N.1	BolC05g015140.2J	BolC08g026580.2J	-	BraA06g013350.3.1C	BraA08g029600.3.1C	-	A1LFAT1G17530	A1MF1AT1G17530	A1MF2AT1G17530	A2LFAT1G17530	A2MF1AT1G17530	-
AT1G17540	AKBr1	A	Rsa10038154	Rsa10040909	-	BniB04g031950.2N.1	BniB03g007150.2N.1	-	BolC05g015150.2J	BolC08g026590.2J	-	BraA06g013360.3.1C	BraA08g029590.3.1C	-	A1LFAT1G17540	A1MF1AT1G17540	-	A2LFAT1G17540	A2MF1AT1G17540	-
AT1G17545	AKBr1	A	Rsa10038155	Rsa10040908	Rsa10013802	BniB04g031960.2N.1	BniB03g007160.2N.1	-	BolC05g015160.2J	BolC08g026600.2J	-	BraA06g013370.3.1C	BraA08g029580.3.1C	-	A1LFAT1G17545	A1MF1AT1G17545	A1MF2AT1G17545	A2LFAT1G17545	A2MF1AT1G17545	-
AT1G17560	AKBr1	A	Rsa10038156	-	-	BniB04g031970.2N.1	-	-	BolC05g015170.2J	-	-	BraA06g013380.3.1C	-	-	A1LFAT1G17560	-	-	A2LFAT1G17560	-	-
AT1G17580	AKBr1	A	-	-	Rsa10013800	-	-	BniB03g027590.2N.1	-	-	BolC08g051350.2J	-	-	BraA09g058560.3.1C	-	-	A1MF2AT1G17580	-	-	A2MF2AT1G17580
AT1G17600	AKBr1	A	Rsa10038158	Rsa10040906	Rsa10033078	BniB04g031980.2N.1	BniB03g007170.2N.1	BniB03g027600.2N.1	BolC05g015180.2J	BolC08g026610.2J	BolC08g051270.2J	BraA06g013390.3.1C	BraA08g029570.3.1C	BraA09g058480.3.1C	A1LFAT1G17600	A1MF1AT1G17600	A1MF2AT1G17600	A2LFAT1G17600	A2MF1AT1G17600	A2MF2AT1G17600
AT1G17620	AKBr1	A	Rsa10038159	Rsa10040905	-	BniB04g031990.2N.1	BniB03g007180.2N.1	-	BolC05g015200.2J	BolC08g026620.2J	-	BraA06g013400.3.1C	BraA08g029560.3.1C	-	A1LFAT1G17620	A1MF1AT1G17620	-	A2LFAT1G17620	A2MF1AT1G17620	-
AT1G17630	AKBr1	A	Rsa10038160	-	-	BniB04g032000.2N.1	-	-	BolC05g015210.2J	-	-	BraA06g013410.3.1C	-	-	A1LFAT1G17630	-	-	A2LFAT1G17630	-	-
AT1G17640	AKBr1	A	Rsa10038162	-	-	BniB04g032010.2N.1	-	-	BolC05g015220.2J	BolC08g026630.2J	-	BraA06g013420.3.1C	BraA08g029550.3.1C	-	A1LFAT1G17640	A1MF1AT1G17640	-	A2LFAT1G17640	A2MF1AT1G17640	-
AT1G17650	AKBr1	A	Rsa10038163	-	-	BniB04g032020.2N.1	-	-	BolC05g015230.2J	-	-	BraA06g013430.3.1C	-	-	A1LFAT1G17650	-	-	A2LFAT1G17650	-	-
AT1G17665	AKBr1	A	Rsa10038164	-	-	BniB04g032030.2N.1	-	-	BolC05g015240.2J	-	-	BraA06g013440.3.1C	-	-	A1LFAT1G17665	-	-	A2LFAT1G17665	-	-
AT1G17680	AKBr1	A	Rsa10038166	-	-	BniB04g032040.2N.1	-	-	BolC05g015250.2J	-	-	BraA06g013450.3.1C	-	-	A1LFAT1G17680	-	-	A2LFAT1G17680	-	-
AT1G17690	AKBr1	A	-	Rsa10040904	-	-	BniB03g007190.2N.1	-	-	BolC08g026640.2J	-	-	BraA08g029540.3.1C	-	-	A1MF1AT1G17690	-	-	A2MF1AT1G17690	-
AT1G17700	AKBr1	A	Rsa10038167	-	-	BniB04g032050.2N.1	-	BniB03g027730.2N.1	BolC05g015260.2J	-	BolC08g051240.2J	BraA06g013460.3.1C	-	BraA09g058450.3.1C	A1LFAT1G17700	-	A1MF2AT1G17700	A2LFAT1G17700	-	A2MF2AT1G17700
AT1G17710	AKBr1	A	Rsa10038168	Rsa10040903	-	BniB04g032060.2N.1	BniB03g007200.2N.1	BniB03g027750.2N.1	BolC05g015270.2J	BolC08g026650.2J	BolC08g051230.2J	BraA06g013470.3.1C	BraA08g029530.3.1C	BraA09g058430.3.1C	A1LFAT1G17710	A1MF1AT1G17710	A1MF2AT1G17710	A2LFAT1G17710	A2MF1AT1G17710	A2MF2AT1G17710
AT1G17720	AKBr1	A	Rsa10038169	Rsa10040902	Rsa10013805	BniB04g032070.2N.1	BniB03g007210.2N.1	BniB03g027760.2N.1	BolC05g015280.2J	BolC08g026660.2J	BolC08g051220.2J	BraA06g013480.3.1C	BraA08g029520.3.1C	BraA09g058420.3.1C	A1LFAT1G17720	A1MF1AT1G17720	A1MF2AT1G17720	A2LFAT1G17720	A2MF1AT1G17720	A2MF2AT1G17720
AT1G17745	AKBr1	A	-	Rsa10040901	-	-	BniB03g007220.2N.1	-	-	BolC08g026670.2J	-	-	BraA08g029510.3.1C	-	-	A1MF1AT1G17745	-	-	A2MF1AT1G17745	-
AT1G17750	AKBr1	A	Rsa10038236	-	-	BniB04g033140.2N.1	-	-	BolC05g016230.2J	-	-	BraA06g014460.3.1C	-	-	A1LFAT1G17750	-	-	A2LFAT1G17750	-	-
AT1G17760	AKBr1	A	-	Rsa10040900	-	-	BniB03g007230.2N.1	-	-	BolC08g026680.2J	-	-	BraA08g029500.3.1C	-	-	A1MF1AT1G17760	-	-	A2MF1AT1G17760	-
AT1G17770	AKBr1	A	Rsa10038171	-	-	BniB04g032090.2N.1	-	-	BolC05g015310.2J	-	-	BraA06g013520.3.1C	-	-	A1LFAT1G17770	-	-	A2LFAT1G17770	-	-
AT1G17780	AKBr1	A	-	Rsa10040898	-	BniB04g032190.2N.1	BniB03g007240.2N.1	-	-	BolC08g026700.2J	-	-	BraA08g029490.3.1C	-	A1LFAT1G17780	A1MF1AT1G17780	-	-	A2MF1AT1G17780	-
AT1G17790	AKBr1	A	Rsa10038172	Rsa10040897	Rsa10013811	BniB04g032350.2N.1	BniB03g007250.2N.1	BniB03g027770.2N.1	BolC05g015340.2J	BolC08g026710.2J	BolC08g051210.2J	BraA06g013560.3.1C	BraA08g029480.3.1C	BraA09g058410.3.1C	A1LFAT1G17790	A1MF1AT1G17790	A1MF2AT1G17790	A2LFAT1G17790	A2MF1AT1G17790	A2MF2AT1G17790
AT1G17810	AKBr1	A	-	-	Rsa10013812	BniB04g032360.2N.1	-	BniB03g027780.2N.1	BolC05g015450.2J	-	BolC08g051190.2J	BraA06g013730.3.1C	-	BraA09g058390.3.1C	A1LFAT1G17810	-	A1MF2AT1G17810	A2LFAT1G17810	-	A2MF2AT1G17810
AT1G17820	AKBr1	A	Rsa10038173	-	Rsa10013813	BniB04g032370.2N.1	-	BniB03g027790.2N.1	BolC05g015460.2J	-	BolC08g051180.2J	BraA06g013740.3.1C	-	BraA09g058380.3.1C	A1LFAT1G17820	-	A1MF2AT1G17820	A2LFAT1G17820	-	A2MF2AT1G17820
AT1G17830	AKBr1	A	Rsa10038174	-	-	BniB04g032380.2N.1	BniB03g007260.2N.1	-	BolC05g015470.2J	BolC08g026720.2J	-	BraA06g013750.3.1C	BraA08g029470.3.1C	-	A1LFAT1G17830	A1MF1AT1G17830	-	A2LFAT1G17830	A2MF1AT1G17830	-
AT1G17840	AKBr1	A	Rsa10038175	Rsa10040896	-	BniB04g032390.2N.1	BniB03g007270.2N.1	-	BolC05g015500.2J	BolC08g026730.2J	-	BraA06g013760.3.1C	BraA08g029460.3.1C	-	A1LFAT1G17840	A1MF1AT1G17840	-	A2LFAT1G17840	A2MF1AT1G17840	-
AT1G17850	AKBr1	A	Rsa10038176	-	-	BniB04g032400.2N.1	-	-	BolC05g015510.2J	-	-	BraA06g013770.3.1C	-	-	A1LFAT1G17850	-	-	A2LFAT1G17850	-	-
AT1G17860	AKBr1	A	-	Rsa10040894	-	BniB04g032410.2N.1	BniB03g007300.2N.1	-	BolC05g015520.2J	BolC08g026750.2J	-	BraA06g013780.3.1C	BraA08g029430.3.1C	-	A1LFAT1G17860	A1MF1AT1G17860	-	A2LFAT1G17860	A2MF1AT1G17860	-
AT1G17870	AKBr1	A	Rsa10038177	-	-	BniB04g032420.2N.1	-	-	BolC05g015530.2J	-	-	BraA06g013790.3.1C	-	-	A1LFAT1G17870	-	-	A2LFAT1G17870	-	-
AT1G17880	AKBr1	A	-	Rsa10040893	-	BniB04g032430.2N.1	BniB03g007310.2N.1	BniB03g027800.2N.1	BolC05g015540.2J	BolC08g026760.2J	BolC08g051170.2J	BraA06g013800.3.1C	BraA08g029420.3.1C	BraA09g058370.3.1C	A1LFAT1G17880	A1MF1AT1G17880	A1MF2AT1G17880	A2LFAT1G17880	A2MF1AT1G17880	A2MF2AT1G17880
AT1G17890	AKBr1	A	Rsa10038178	-	-	BniB04g032440.2N.1	-	-	BolC05g015550.2J	-	-	BraA06g013810.3.1C	-	-	A1LFAT1G17890	-	-	A2LFAT1G17890	-	-
AT1G17920	AKBr1	A	Rsa10038179	Rsa10040890	-	BniB04g032450.2N.1	BniB03g007320.2N.1	BniB03g027820.2N.1	BolC05g015570.2J	BolC08g026780.2J	-	BraA06g013820.3.1C	BraA08g029410.3.1C	-	A1LFAT1G17920	A1MF1AT1G17920	A1MF2AT1G17920	A2LFAT1G17920	A2MF1AT1G17920	-
AT1G17930	AKBr1	A	Rsa10038180	Rsa10040889	-	BniB04g032460.2N.1	BniB03g007360.2N.1	-	BolC05g015580.2J	BolC08g026790.2J	-	BraA06g013830.3.1C	-	-	A1LFAT1G17930	A1MF1AT1G17930	-	A2LFAT1G17930	A2MF1AT1G17930	-
AT1G17940	AKBr1	A	Rsa10038181	-	-	BniB04g032480.2N.1	-	-	BolC05g015590.2J	-	-	BraA06g013840.3.1C	-	-	A1LFAT1G17940	-	-	A2LFAT1G17940	-	-
AT1G17950	AKBr1	A	-	Rsa10040887	Rsa10013815	-	BniB03g007380.2N.1	BniB03g027830.2N.1	-	BolC08g026800.2J	BolC08g051160.2J	-	BraA08g029390.3.1C	BraA09g058350.3.1C	-	A1MF1AT1G17950	A1MF2AT1G17950	-	A2MF1AT1G17950	A2MF2AT1G17950
AT1G17960	AKBr1	A	-	-	Rsa10013816	-	-	BniB03g027840.2N.1	-	-	BolC08g051150.2J	-	-	BraA09g058340.3.1C	-	-	A1MF2AT1G17960	-	-	A2MF2AT1G17960
AT1G17970	AKBr1	A	-	Rsa10040885	-	-	BniB03g007390.2N.1	-	-	BolC08g026810.2J	-	-	BraA08g029380.3.1C	-	-	A1MF1AT1G17970	-	-	A2MF1AT1G17970	-
AT1G17980	AKBr1	A	Rsa10038188	Rsa10040884	Rsa10013817	-	BniB03g007400.2N.1	BniB03g027850.2N.1	BolC05g015620.2J	BolC08g026820.2J	BolC08g051140.2J	BraA06g013860.3.1C	BraA08g029370.3.1C	BraA09g058330.3.1C	A1LFAT1G17980	A1MF1AT1G17980	A1MF2AT1G17980	A2LFAT1G17980	A2MF1AT1G17980	A2MF2AT1G17980
AT1G18000	AKBr1	A	-	-	Rsa10013821	-	-	BniB03g027860.2N.1	-	-	BolC08g051130.2J	-	-	BraA09g058320.3.1C	-	-	A1MF2AT1G18000	-	-	A2MF2AT1G18000
AT1G18020	AKBr1	A	-	-	Rsa10013822	-	-	BniB03g027870.2N.1	-	-	BolC08g051120.2J	-	-	BraA09g058310.3.1C	-	-	A1MF2AT1G18020	-	-	A2MF2AT1G18020
AT1G18030	AKBr1	A	Rsa10038191	-	-	BniB04g032520.2N.1	-	-	BolC05g015700.2J	-	-	BraA06g013900.3.1C	-	-	A1LFAT1G18030	-	-	A2LFAT1G18030	-	-
AT1G18040	AKBr1	A	-	Rsa10040883	Rsa10013848	-	BniB03g007410.2N.1	BniB03g027880.2N.1	-	BolC08g026830.2J	BolC08g050710.2J	-	BraA08g029360.3.1C	BraA09g058300.3.1C	-	A1MF1AT1G18040	A1MF2AT1G18040	-	A2MF1AT1G18040	A2MF2AT1G18040
AT1G18070	AKBr1	A	Rsa10038193	Rsa10040881	-	BniB04g032530.2N.1	BniB03g007420.2N.1	BniB03g027890.2N.1	BolC05g015710.2J	BolC08g026840.2J	BolC08g051100.2J	BraA06g013910.3.1C	BraA08g029350.3.1C	BraA09g058290.3.1C	A1LFAT1G18070	A1MF1AT1G18070	A1MF2AT1G18070	A2LFAT1G18070	A2MF1AT1G18070	A2MF2AT1G18070
AT1G18080	AKBr1	A	Rsa10038194	Rsa10040880	Rsa10013824	BniB04g032580.2N.1	BniB03g007440.2N.1	BniB03g027900.2N.1	BolC05g015770.2J	BolC08g026880.2J	BolC08g051090.2J	BraA06g013950.3.1C	BraA08g029340.3.1C	BraA09g058280.3.1C	A1LFAT1G18080	A1MF1AT1G18080	A1MF2AT1G18080	A2LFAT1G18080	A2MF1AT1G18080	A2MF2AT1G18080
AT1G18090	AKBr1	A	-	Rsa10040879	-	-	BniB03g007450.2N.1	-	-	BolC08g026890.2J	-	-	BraA08g029330.3.1C	-	-	A1MF1AT1G18090	-	-	A2MF1AT1G18090	-
AT1G18100	AKBr1	A	Rsa10038195	-	Rsa10013825	BniB04g032590.2N.1	-	BniB03g027910.2N.1	BolC05g015780.2J	-	BolC08g051080.2J	BraA06g013960.3.1C	-	BraA09g058260.3.1C	A1LFAT1G18100	-	A1MF2AT1G18100	A2LFAT1G18100	-	A2MF2AT1G18100
AT1G18140	AKBr1	A	-	Rsa10040878	-	-	BniB03g007460.2N.1	-	BolC05g014670.2J	BolC08g026900.2J	-	-	BraA08g029320.3.1C	-	A1LFAT1G18140	A1MF1AT1G18140	-	A2LFAT1G18140	A2MF1AT1G18140	-
AT1G18150	AKBr1	A	Rsa10038197	Rsa10040876	Rsa10013826	BniB04g032610.2N.1	BniB03g007470.2N.1	BniB03g027920.2N.1	BolC05g015790.2J	BolC08g026910.2J	BolC08g051030.2J	BraA06g013970.3.1C	BraA08g029310.3.1C	BraA09g058250.3.1C	A1LFAT1G18150	A1MF1AT1G18150	A1MF2AT1G18150	A2LFAT1G18150	A2MF1AT1G18150	A2MF2AT1G18150
AT1G18160	AKBr1	A	Rsa10038199	-	-	BniB04g032620.2N.1	-	-	BolC05g015820.2J	-	-	BraA06g013990.3.1C	-	-	A1LFAT1G18160	-	-	A2LFAT1G18160	-	-
AT1G18170	AKBr1	A	-	-	Rsa10013827	-	-	BniB03g027930.2N.1	-	-	BolC08g051020.2J	-	-	BraA09g058240.3.1C	-	-	A1MF2AT1G18170	-	-	A2MF2AT1G18170
AT1G18180	AKBr1	A	Rsa10038200	-	-	BniB04g032630.2N.1	-	-	BolC05g015830.2J	-	-	BraA06g014000.3.1C	-	-	A1LFAT1G18180	-	-	A2LFAT1G18180	-	-
AT1G18190	AKBr1	A	Rsa10038201	-	-	BniB04g032640.2N.1	BniB03g007480.2N.1	-	BolC05g015840.2J	BolC08g026920.2J	-	BraA06g014010.3.1C	BraA08g029300.3.1C	-	A1LFAT1G18190	A1MF1AT1G18190	-	A2LFAT1G18190	A2MF1AT1G18190	-
AT1G18200	AKBr1	A	-	Rsa10040875	-	-	BniB03g007500.2N.1	-	-	BolC08g026940.2J	-	-	BraA08g029290.3.1C	-	-	A1MF1AT1G18200	-	-	A2MF1AT1G18200	-
AT1G18210	AKBr1	A	Rsa10038202	Rsa10040874	-	BniB04g032690.2N.1	-	-	BolC05g015850.2J	BolC08g026950.2J	-	BraA06g014020.3.1C	BraA08g029280.3.1C	-	A1LFAT1G18210	A1MF1AT1G18210	-	A2LFAT1G18210	A2MF1AT1G18210	-
AT1G18270	AKBr1	A	Rsa10038204	-	-	BniB04g032740.2N.1	-	-	BolC05g015890.2J	-	-	BraA06g014050.3.1C	-	-	A1LFAT1G18270	-	-	A2LFAT1G18270	-	-
AT1G18280	AKBr1	A	Rsa10038205	Rsa10040873	Rsa10013829	BniB04g032750.2N.1	BniB03g007510.2N.1	BniB03g027960.2N.1	BolC05g015900.2J	BolC08g026960.2J	BolC08g050970.2J	BraA06g014060.3.1C	BraA08g029270.3.1C	BraA09g058170.3.1C	A1LFAT1G18280	A1MF1AT1G18280	A1MF2AT1G18280	A2LFAT1G18280	A2MF1AT1G18280	A2MF2AT1G18280
AT1G18290	AKBr1	A	Rsa10038206	Rsa10040872	-	BniB04g032760.2N.1	BniB03g007520.2N.1	BniB03g027970.2N.1	BolC05g015910.2J	BolC08g026970.2J	BolC08g050950.2J	BraA06g014070.3.1C	BraA08g029250.3.1C	-	A1LFAT1G18290	A1MF1AT1G18290	A1MF2AT1G18290	A2LFAT1G18290	A2MF1AT1G18290	A2MF2AT1G18290
AT1G18300	AKBr1	A	Rsa10038207	Rsa10040871	-	BniB04g032770.2N.1	BniB03g007530.2N.1	-	BolC05g015920.2J	BolC08g026980.2J	-	BraA06g014080.3.1C	BraA08g029240.3.1C	-	A1LFAT1G18300	A1MF1AT1G18300	-	A2LFAT1G18300	A2MF1AT1G18300	-
AT1G18310	AKBr1	A	Rsa10038208	-	-	BniB04g032780.2N.1	-	-	BolC05g015930.2J	-	-	BraA06g014090.3.1C	-	-	A1LFAT1G18310	-	-	A2LFAT1G18310	-	-
AT1G18320	AKBr1	A	-	Rsa10040869	Rsa10013830	-	BniB03g007540.2N.1	BniB03g027980.2N.1	-	BolC08g026990.2J	BolC08g050940.2J	-	BraA08g029230.3.1C	BraA09g058160.3.1C	-	A1MF1AT1G18320	A1MF2AT1G18320	-	A2MF1AT1G18320	A2MF2AT1G18320
AT1G18330	AKBr1	A	Rsa10038209	-	-	BniB04g032790.2N.1	-	-	BolC05g015940.2J	-	-	BraA06g014110.3.1C	-	-	A1LFAT1G18330	-	-	A2LFAT1G18330	-	-
AT1G18335	AKBr1	A	-	Rsa10040868	-	-	BniB03g007550.2N.1	-	-	BolC08g027000.2J	-	-	BraA08g029220.3.1C	-	-	A1MF1AT1G18335	-	-	A2MF1AT1G18335	-
AT1G18340	AKBr1	A	Rsa10038210	-	-	BniB04g032800.2N.1	-	-	BolC05g015950.2J	-	-	BraA06g014120.3.1C	-	-	A1LFAT1G18340	-	-	A2LFAT1G18340	-	-
AT1G18360	AKBr1	A	-	Rsa10040866	-	-	BniB03g007560.2N.1	-	-	BolC08g027010.2J	-	-	BraA08g029200.3.1C	-	-	A1MF1AT1G18360	-	-	A2MF1AT1G18360	-
AT1G18370	AKBr1	A	Rsa10038211	-	Rsa10013831	BniB04g032810.2N.1	-	BniB03g027990.2N.1	BolC05g015960.2J	-	BolC08g050930.2J	BraA06g014130.3.1C	-	BraA09g058150.3.1C	A1LFAT1G18370	-	A1MF2AT1G18370	A2LFAT1G18370	-	A2MF2AT1G18370
AT1G18390	AKBr1	A	Rsa10038213	-	Rsa10013834	BniB04g032830.2N.1	-	BniB03g028000.2N.1	BolC05g015980.2J	-	BolC08g050920.2J	BraA06g014150.3.1C	-	BraA09g058140.3.1C	A1LFAT1G18390	-	A1MF2AT1G18390	A2LFAT1G18390	-	A2MF2AT1G18390
AT1G18400	AKBr1	A	Rsa10038214	-	-	-	-	-	BolC05g016020.2J	-	-	BraA06g014160.3.1C	-	-	A1LFAT1G18400	-	-	A2LFAT1G18400	-	-
AT1G18410	AKBr1	A	Rsa10038215	-	-	BniB04g032840.2N.1	-	-	BolC05g016030.2J	-	-	BraA06g014190.3.1C	-	-	A1LFAT1G18410	-	-	A2LFAT1G18410	-	-
AT1G18420	AKBr1	A	Rsa10038217	-	-	BniB04g032860.2N.1	-	BniB03g028010.2N.1	BolC05g016050.2J	-	-	BraA06g014210.3.1C	-	-	A1LFAT1G18420	-	A1MF2AT1G18420	A2LFAT1G18420	-	-
AT1G18440	AKBr1	A	Rsa10038218	-	-	BniB03g007570.2N.1	-	-	BolC05g016060.2J	BolC08g027030.2J	-	BraA06g014220.3.1C	-	-	A1LFAT1G18440	A1MF1AT1G18440	-	A2LFAT1G18440	A2MF1AT1G18440	-
AT1G18460	AKBr1	A	-	Rsa10040865	-	-	BniB03g007590.2N.1	BniB03g028030.2N.1	-	BolC08g027040.2J	BolC08g050910.2J	-	BraA08g029180.3.1C	BraA09g058120.3.1C	-	A1MF1AT1G18460	A1MF2AT1G18460	-	A2MF1AT1G18460	A2MF2AT1G18460
AT1G18470	AKBr1	A	Rsa10038219	Rsa10040864	-	BniB04g032890.2N.1	BniB03g007600.2N.1	BniB03g028040.2N.1	BolC05g016080.2J	BolC08g027050.2J	BolC08g050900.2J	BraA06g014240.3.1C	BraA08g029170.3.1C	BraA09g058110.3.1C	A1LFAT1G18470	A1MF1AT1G18470	A1MF2AT1G18470	A2LFAT1G18470	A2MF1AT1G18470	A2MF2AT1G18470
AT1G18480	AKBr1	A	Rsa10040863	-	-	BniB03g007610.2N.1	-	-	-	BolC08g027060.2J	-	BraA06g014250.3.1C	BraA08g029160.3.1C	-	A1LFAT1G18480	A1MF1AT1G18480	-	A2LFAT1G18480	A2MF1AT1G18480	-
AT1G18485	AKBr1	A	Rsa10038220	-	-	BniB04g032920.2N.1	-	-	BolC05g016090.2J	-	-	BraA06g014260.3.1C	-	-	A1LFAT1G18485	-	-	A2LFAT1G18485	-	-
AT1G18486	AKBr1	A	Rsa10038221	-	-	BniB04g032930.2N.1	-	-	BolC05g016100.2J	-	-	BraA06g014270.3.1C	-	-	A1LFAT1G18486	-	-	A2LFAT1G18486	-	-
AT1G18490	AKBr1	A	Rsa10038222	-	-	BniB04g032960.2N.1	-	-	BolC05g016110.2J	-	-	BraA06g014290.3.1C	-	-	A1LFAT1G18490	-	-	A2LFAT1G18490	-	-
AT1G18500	AKBr1	A	Rsa10038223	-	Rsa10013839	BniB04g032970.2N.1	-	BniB03g028050.2N.1	BolC05g016120.2J	-	BolC08g050730.2J	BraA06g014300.3.1C	-	BraA09g058100.3.1C	A1LFAT1G18500	-	A1MF2AT1G18500	A2LFAT1G18500	-	A2MF2AT1G18500
AT1G18510	AKBr1	A	Rsa10038224	-	-	BniB04g032980.2N.1	-	-	BolC05g016130.2J	-	-	BraA06g014310.3.1C	-	-	A1LFAT1G18510	-	-	A2LFAT1G18510	-	-
AT1G18520	AKBr1	A	Rsa10038225	Rsa10040862	Rsa10013840	BniB04g033040.2N.1	BniB03g007630.2N.1	BniB03g028060.2N.1	BolC05g016140.2J	BolC08g027080.2J	BolC08g050870.2J	BraA06g014320.3.1C	BraA08g029150.3.1C	BraA09g058090.3.1C	A1LFAT1G18520	A1MF1AT1G18520	A1MF2AT1G18520	A2LFAT1G18520	A2MF1AT1G18520	A2MF2AT1G18520
AT1G18530	AKBr1	A	Rsa10038226	-	Rsa10013841	BniB04g033050.2N.1	-	BniB03g028070.2N.1	BolC05g016150.2J	-	BolC08g050860.2J	BraA06g014330.3.1C	-	BraA09g058080.3.1C	A1LFAT1G18530	-	A1MF2AT1G18530	A2LFAT1G18530	-	A2MF2AT1G18530
AT1G18540	AKBr1	A	Rsa10038227	Rsa10040861	Rsa10013842	BniB04g033060.2N.1	BniB03g007650.2N.1	BniB03g028080.2N.1	BolC05g016160.2J	BolC08g027090.2J	BolC08g050850.2J	BraA06g014340.3.1C	BraA08g029140.3.1C	BraA09g058070.3.1C	A1LFAT1G18540	A1MF1AT1G18540	A1MF2AT1G18540	A2LFAT1G18540	A2MF1AT1G18540	A2MF2AT1G18540
AT1G18550	AKBr1	A	Rsa10038228	-	-	BniB04g033070.2N.1	-	-	BolC05g016170.2J	-	-	BraA06g014350.3.1C	-	-	A1LFAT1G18550	-	-	A2LFAT1G18550	-	-
AT1G18560	AKBr1	A	-	Rsa10040847	-	-	-	BniB03g028090.2N.1	-	-	BolC08g050830.2J	-	-	BraA09g058060.3.1C	-	A1MF1AT1G18560	A1MF2AT1G18560	-	-	A2MF2AT1G18560
AT1G18570	AKBr1	A	Rsa10038229	Rsa10040860	Rsa10013845	BniB04g033080.2N.1	BniB03g007660.2N.1	BniB03g028100.2N.1	BolC05g016180.2J	BolC08g027110.2J	BolC08g050780.2J	BraA06g014370.3.1C	BraA08g029120.3.1C	BraA09g058050.3.1C	A1LFAT1G18570	A1MF1AT1G18570	A1MF2AT1G18570	A2LFAT1G18570	A2MF1AT1G18570	A2MF2AT1G18570
AT1G18580	AKBr1	A	Rsa10038230	Rsa10040859	-	BniB03g028110.2N.1	BniB03g007670.2N.1	-	BolC05g016190.2J	BolC08g027120.2J	BolC08g050770.2J	BraA06g014380.3.1C	BraA08g029110.3.1C	BraA09g058040.3.1C	A1LFAT1G18580	A1MF1AT1G18580	A1MF2AT1G18580	A2LFAT1G18580	A2MF1AT1G18580	A2MF2AT1G18580
AT1G18600	AKBr1	A	Rsa10038232	-	-	BniB04g033170.2N.1	-	-	BolC05g016210.2J	-	-	BraA06g014440.3.1C	-	-	A1LFAT1G18600	-	-	A2LFAT1G18600	-	-
AT1G18610	AKBr1	A	Rsa10038233	-	-	BniB04g033180.2N.1	BniB03g007680.2N.1	-	BolC05g016220.2J	BolC08g027130.2J	-	BraA06g014450.3.1C	BraA08g029100.3.1C	-	A1LFAT1G18610	A1MF1AT1G18610	-	A2LFAT1G18610	A2MF1AT1G18610	-
AT1G18620	AKBr1	A	-	Rsa10040857	Rsa10013846	-	BniB03g007700.2N.1	BniB03g028130.2N.1	-	-	BolC08g050740.2J	-	BraA08g029080.3.1C	BraA09g058030.3.1C	-	A1MF1AT1G18620	A1MF2AT1G18620	-	A2MF1AT1G18620	A2MF2AT1G18620
AT1G18630	AKBr1	A	Rsa10038237	Rsa10040856	-	BniB04g033220.2N.1	BniB03g007690.2N.1	-	BolC05g016240.2J	BolC08g027140.2J	-	BraA06g014480.3.1C	BraA08g029070.3.1C	-	A1LFAT1G18630	A1MF1AT1G18630	-	A2LFAT1G18630	A2MF1AT1G18630	-
AT1G18640	AKBr1	A	Rsa10038238	Rsa10040855	-	BniB04g033230.2N.1	BniB03g007720.2N.1	-	BolC05g016250.2J	BolC08g027160.2J	-	BraA06g014490.3.1C	-	-	A1LFAT1G18640	A1MF1AT1G18640	-	A2LFAT1G18640	A2MF1AT1G18640	-
AT1G18660	AKBr1	A	Rsa10038239	-	Rsa10013847	BniB04g033240.2N.1	BniB03g007730.2N.1	BniB03g028140.2N.1	BolC05g016260.2J	-	BolC08g050720.2J	BraA06g014500.3.1C	-	BraA09g058020.3.1C	A1LFAT1G18660	A1MF1AT1G18660	A1MF2AT1G18660	A2LFAT1G18660	-	A2MF2AT1G18660
AT1G18670	AKBr1	A	-	Rsa10040854	-	-	BniB03g007740.2N.1	-	-	BolC08g027170.2J	-	-	BraA08g029060.3.1C	-	-	A1MF1AT1G18670	-	-	A2MF1AT1G18670	-
AT1G18680	AKBr1	A	-	-	Rsa10013849	-	-	BniB03g028160.2N.1	-	-	BolC08g050690.2J	-	-	BraA09g058010.3.1C	-	-	A1MF2AT1G18680	-	-	A2MF2AT1G18680
AT1G18690	AKBr1	A	Rsa10038240	-	-	BniB04g033250.2N.1	-	-	BolC05g016280.2J	-	-	BraA06g014510.3.1C	-	-	A1LFAT1G18690	-	-	A2LFAT1G18690	-	-
AT1G18700	AKBr1	A	-	-	Rsa10013850	-	-	BniB03g028170.2N.1	-	-	BolC08g050680.2J	-	-	BraA09g058000.3.1C	-	-	A1MF2AT1G18700	-	-	A2MF2AT1G18700
AT1G18710	AKBr1	A	Rsa10038241	Rsa10040852	Rsa10013854	BniB04g033270.2N.1	BniB03g007750.2N.1	BniB03g028180.2N.1	BolC05g016300.2J	BolC08g027210.2J	BolC08g050670.2J	BraA06g014520.3.1C	BraA08g029040.3.1C	BraA09g057990.3.1C	A1LFAT1G18710	A1MF1AT1G18710	A1MF2AT1G18710	A2LFAT1G18710	A2MF1AT1G18710	A2MF2AT1G18710
AT1G18720	AKBr1	A	-	Rsa10040851	Rsa10013856	-	BniB03g007770.2N.1	BniB03g028230.2N.1	-	BolC08g027220.2J	BolC08g050590.2J	-	BraA08g029030.3.1C	BraA09g057960.3.1C	-	A1MF1AT1G18720	A1MF2AT1G18720	-	A2MF1AT1G18720	A2MF2AT1G18720
AT1G18730	AKBr1	A	Rsa10038243	-	-	BniB04g033320.2N.1	-	BniB03g028240.2N.1	BolC05g016380.2J	-	BolC08g050580.2J	BraA06g014550.3.1C	-	BraA09g057930.3.1C	A1LFAT1G18730	-	A1MF2AT1G18730	A2LFAT1G18730	-	A2MF2AT1G18730
AT1G18740	AKBr1	A	Rsa10038244	-	Rsa10013861	BniB04g033330.2N.1	-	BniB03g028250.2N.1	BolC05g016390.2J	BolC08g027230.2J	BolC08g050570.2J	BraA06g014560.3.1C	-	BraA09g057920.3.1C	A1LFAT1G18740	A1MF1AT1G18740	A1MF2AT1G18740	A2LFAT1G18740	A2MF1AT1G18740	A2MF2AT1G18740
AT1G18750	AKBr1	A	Rsa10038245	Rsa10040850	-	BniB04g033340.2N.1	BniB03g007810.2N.1	BniB03g028260.2N.1	BolC05g016400.2J	BolC08g027240.2J	BolC08g050560.2J	BraA06g014580.3.1C	BraA08g029020.3.1C	BraA09g057910.3.1C	A1LFAT1G18750	A1MF1AT1G18750	A1MF2AT1G18750	A2LFAT1G18750	A2MF1AT1G18750	A2MF2AT1G18750
AT1G18760	AKBr1	A	Rsa10038248	Rsa10040849	-	BniB04g033350.2N.1	BniB03g007820.2N.1	-	BolC05g016410.2J	BolC08g027250.2J	-	BraA06g014590.3.1C	BraA08g029010.3.1C	-	A1LFAT1G18760	A1MF1AT1G18760	-	A2LFAT1G18760	A2MF1AT1G18760	-
AT1G18790	AKBr1	A	-	Rsa10040848	-	-	BniB03g007830.2N.1	-	-	BolC08g027260.2J	-	-	BraA08g029000.3.1C	-	-	A1MF1AT1G18790	-	-	A2MF1AT1G18790	-
AT1G18800	AKBr1	A	Rsa10038249	Rsa10040846	-	BniB04g033360.2N.1	BniB03g007860.2N.1	-	BolC05g016440.2J	BolC08g027270.2J	-	BraA06g014730.3.1C	BraA08g028990.3.1C	-	A1LFAT1G18800	A1MF1AT1G18800	-	A2LFAT1G18800	A2MF1AT1G18800	-
AT1G18810	AKBr1	A	-	Rsa10040845	-	BniB04g033370.2N.1	BniB03g007870.2N.1	-	BolC05g016450.2J	BolC08g027280.2J	-	-	BraA08g028980.3.1C	-	A1LFAT1G18810	A1MF1AT1G18810	-	A2LFAT1G18810	A2MF1AT1G18810	-
AT1G18830	AKBr1	A	-	Rsa10040844	-	-	BniB03g007880.2N.1	-	-	BolC08g027290.2J	-	-	BraA08g028970.3.1C	-	-	A1MF1AT1G18830	-	-	A2MF1AT1G18830	-
AT1G18835	AKBr1	A	Rsa10038251	Rsa10040843	Rsa10013864	BniB04g033380.2N.1	-	BniB03g028270.2N.1	BolC05g016470.2J	BolC08g027300.2J	-	BraA06g014740.3.1C	BraA08g028960.3.1C	BraA09g057890.3.1C	A1LFAT1G18835	A1MF1AT1G18835	A1MF2AT1G18835	A2LFAT1G18835	A2MF1AT1G18835	A2MF2AT1G18835
AT1G18840	AKBr1	A	Rsa10038253	Rsa10040841	-	BniB04g033400.2N.1	BniB03g007900.2N.1	BniB03g028290.2N.1	BolC05g016510.2J	BolC08g027310.2J	BolC08g050510.2J	BraA06g014760.3.1C	BraA08g028950.3.1C	BraA09g057880.3.1C	A1LFAT1G18840	A1MF1AT1G18840	A1MF2AT1G18840	A2LFAT1G18840	A2MF1AT1G18840	A2MF2AT1G18840
AT1G18850	AKBr1	A	Rsa10038254	-	Rsa10013867	BniB04g033410.2N.1	BniB03g007910.2N.1	-	BolC05g016520.2J	-	-	BraA06g014770.3.1C	-	-	A1LFAT1G18850	A1MF1AT1G18850	A1MF2AT1G18850	A2LFAT1G18850	-	-
AT1G18860	AKBr1	A	-	Rsa10040840	Rsa10013868	BniB04g033470.2N.1	BniB03g007920.2N.1	BniB03g028310.2N.1	BolC05g016530.2J	BolC08g027320.2J	BolC08g050500.2J	BraA06g014780.3.1C	BraA08g028940.3.1C	BraA09g057870.3.1C	A1LFAT1G18860	A1MF1AT1G18860	A1MF2AT1G18860	A2LFAT1G18860	A2MF1AT1G18860	A2MF2AT1G18860
AT1G18880	AKBr1	A	Rsa10038255	Rsa10040838	-	BniB04g033500.2N.1	BniB03g007930.2N.1	BniB03g028320.2N.1	BolC05g016550.2J	BolC08g027330.2J	BolC08g050490.2J	BraA06g014820.3.1C	BraA08g028920.3.1C	BraA09g057860.3.1C	A1LFAT1G18880	A1MF1AT1G18880	A1MF2AT1G18880	A2LFAT1G18880	A2MF1AT1G18880	A2MF2AT1G18880
AT1G18890	AKBr1	A	Rsa10038256	-	Rsa10013869	BniB04g033510.2N.1	-	BniB03g028330.2N.1	BolC05g016570.2J	-	BolC08g050480.2J	BraA06g014830.3.1C	-	BraA09g057850.3.1C	A1LFAT1G18890	-	A1MF2AT1G18890	A2LFAT1G18890	-	A2MF2AT1G18890
AT1G18900	AKBr1	A	Rsa10038257	Rsa10040837	-	BniB04g033530.2N.1	BniB03g007950.2N.1	-	BolC05g016580.2J	BolC08g027360.2J	-	BraA06g014840.3.1C	BraA08g028910.3.1C	-	A1LFAT1G18900	A1MF1AT1G18900	-	A2LFAT1G18900	A2MF1AT1G18900	-
AT1G18910	AKBr1	A	Rsa10038258	-	-	BniB04g033570.2N.1	-	-	-	-	BolC08g050470.2J	BraA06g014850.3.1C	-	BraA09g057840.3.1C	A1LFAT1G18910	-	A1MF2AT1G18910	A2LFAT1G18910	-	A2MF2AT1G18910
AT1G18940	AKBr1	A	Rsa10038259	-	-	BniB04g033580.2N.1	-	-	BolC05g016590.2J	-	-	BraA06g014880.3.1C	-	-	A1LFAT1G18940	-	-	A2LFAT1G18940	-	-
AT1G18950	AKBr1	A	Rsa10038260	Rsa10040836	Rsa10013870	BniB04g033590.2N.1	BniB03g007960.2N.1	BniB03g028340.2N.1	BolC05g016600.2J	BolC08g027370.2J	BolC08g050460.2J	BraA06g014890.3.1C	BraA08g028900.3.1C	BraA09g057830.3.1C	A1LFAT1G18950	A1MF1AT1G18950	A1MF2AT1G18950	A2LFAT1G18950	A2MF1AT1G18950	A2MF2AT1G18950
AT1G18960	AKBr1	A	-	Rsa10040835	-	BniB04g033600.2N.1	BniB03g007970.2N.1	-	BolC05g016610.2J	BolC08g027380.2J	-	BraA06g014900.3.1C	BraA08g028890.3.1C	-	A1LFAT1G18960	A1MF1AT1G18960	-	A2LFAT1G18960	A2MF1AT1G18960	-
AT1G18970	AKBr1	A	Rsa10038261	-	Rsa10013871	BniB04g033610.2N.1	-	BniB03g028350.2N.1	BolC05g016620.2J	-	BolC08g050450.2J	BraA06g014910.3.1C	-	BraA09g057820.3.1C	A1LFAT1G18970	-	A1MF2AT1G18970	A2LFAT1G18970	-	A2MF2AT1G18970
AT1G18990	AKBr1	A	Rsa10038262	-	Rsa10013872	BniB04g033620.2N.1	-	BniB03g028360.2N.1	BolC05g016630.2J	-	BolC08g050440.2J	BraA06g014920.3.1C	-	BraA09g057810.3.1C	A1LFAT1G18990	-	A1MF2AT1G18990	A2LFAT1G18990	-	A2MF2AT1G18990
AT1G19000	AKBr1	A	-	Rsa10040834	Rsa10013873	-	BniB03g007980.2N.1	BniB03g028370.2N.1	-	BolC08g027390.2J	BolC08g050430.2J	-	BraA08g028880.3.1C	BraA09g057800.3.1C	-	A1MF1AT1G19000	A1MF2AT1G19000	-	A2MF1AT1G19000	A2MF2AT1G19000
AT1G19010	AKBr1	A	-	Rsa10040833	-	-	BniB03g007990.2N.1	-	-	BolC08g027420.2J	-	-	BraA08g028870.3.1C	-	-	A1MF1AT1G19010	-	-	A2MF1AT1G19010	-
AT1G19020	AKBr1	A	Rsa10038263	Rsa10040832	Rsa10013874	BniB04g033630.2N.1	BniB03g008010.2N.1	BniB03g028380.2N.1	BolC05g016650.2J	-	-	BraA06g014940.3.1C	BraA08g028850.3.1C	BraA09g057790.3.1C	A1LFAT1G19020	A1MF1AT1G19020	A1MF2AT1G19020	A2LFAT1G19020	A2MF1AT1G19020	A2MF2AT1G19020
AT1G19025	AKBr1	A	-	-	Rsa10013875	-	-	BniB03g028390.2N.1	-	-	BolC08g050420.2J	-	-	BraA09g057780.3.1C	-	-	A1MF2AT1G19025	-	-	A2MF2AT1G19025
AT1G19050	AKBr1	A	Rsa10038264	Rsa10040831	-	BniB04g033640.2N.1	BniB03g008020.2N.1	-	BolC05g016690.2J	BolC08g027470.2J	-	BraA06g014950.3.1C	BraA08g028830.3.1C	-	A1LFAT1G19050	A1MF1AT1G19050	-	A2LFAT1G19050	A2MF1AT1G19050	-
AT1G19090	AKBr1	A	Rsa10038265	-	-	BniB04g033650.2N.1	-	-	BolC05g016710.2J	-	-	BraA06g014970.3.1C	-	-	A1LFAT1G19090	-	-	A2LFAT1G19090	-	-
AT1G19100	AKBr1	A	Rsa10038266	-	-	BniB04g033660.2N.1	-	BniB03g028400.2N.1	BolC05g016720.2J	-	BolC08g050410.2J	-	-	BraA09g057770.3.1C	A1LFAT1G19100	-	A1MF2AT1G19100	A2LFAT1G19100	-	A2MF2AT1G19100
AT1G19110	AKBr1	A	Rsa10038267	Rsa10040830	Rsa10013876	BniB04g033670.2N.1	BniB03g008030.2N.1	BniB03g028410.2N.1	BolC05g016730.2J	BolC08g027480.2J	BolC08g050400.2J	BraA06g014980.3.1C	BraA08g028820.3.1C	BraA09g057760.3.1C	A1LFAT1G19110	A1MF1AT1G19110	A1MF2AT1G19110	A2LFAT1G19110	A2MF1AT1G19110	A2MF2AT1G19110
AT1G19115	AKBr1	A	Rsa10038268	-	-	BniB04g033680.2N.1	BniB03g008040.2N.1	BniB03g028420.2N.1	-	-	BolC08g050390.2J	-	-	-	A1LFAT1G19115	A1MF1AT1G19115	A1MF2AT1G19115	-	-	A2MF2AT1G19115
AT1G19130	AKBr1	A	-	Rsa10040829	-	-	BniB03g008050.2N.1	-	-	BolC08g027490.2J	-	-	BraA08g028810.3.1C	-	-	A1MF1AT1G19130	-	-	A2MF1AT1G19130	-
AT1G19140	AKBr1	A	Rsa10038269	Rsa10040828	-	BniB04g033700.2N.1	BniB03g008060.2N.1	-	BolC05g016750.2J	BolC08g027500.2J	-	BraA06g015000.3.1C	BraA08g028800.3.1C	-	A1LFAT1G19140	A1MF1AT1G19140	-	A2LFAT1G19140	A2MF1AT1G19140	-
AT1G19150	AKBr1	A	-	Rsa10040827	-	-	BniB03g008070.2N.1	-	-	BolC08g027510.2J	-	-	BraA08g028790.3.1C	-	-	A1MF1AT1G19150	-	-	A2MF1AT1G19150	-
AT1G19170	AKBr1	A	-	Rsa10040826	-	BniB04g033760.2N.1	BniB03g008080.2N.1	-	-	BolC08g027550.2J	-	-	BraA08g028780.3.1C	-	A1LFAT1G19170	A1MF1AT1G19170	-	-	A2MF1AT1G19170	-
AT1G19180	AKBr1	A	-	Rsa10040825	Rsa10013880	BniB04g033710.2N.1	BniB03g008090.2N.1	BniB03g028440.2N.1	BolC05g016770.2J	BolC08g027560.2J	BolC08g050370.2J	BraA06g015010.3.1C	BraA08g028770.3.1C	BraA09g057710.3.1C	A1LFAT1G19180	A1MF1AT1G19180	A1MF2AT1G19180	A2LFAT1G19180	A2MF1AT1G19180	A2MF2AT1G19180
AT1G19190	AKBr1	A	-	Rsa10040824	-	BniB04g033720.2N.1	-	BniB03g028450.2N.1	BolC05g016780.2J	BolC08g027570.2J	-	BraA06g015020.3.1C	BraA08g028760.3.1C	BraA09g057670.3.1C	A1LFAT1G19190	A1MF1AT1G19190	A1MF2AT1G19190	A2LFAT1G19190	A2MF1AT1G19190	A2MF2AT1G19190
AT1G19210	AKBr1	A	-	Rsa10040823	-	BniB04g033810.2N.1	BniB03g008100.2N.1	BniB03g028460.2N.1	BolC05g016830.2J	BolC08g027600.2J	BolC08g050350.2J	BraA06g015070.3.1C	-	BraA09g057660.3.1C	A1LFAT1G19210	A1MF1AT1G19210	A1MF2AT1G19210	A2LFAT1G19210	A2MF1AT1G19210	A2MF2AT1G19210
AT1G19220	AKBr1	A	Rsa10038270	Rsa10040822	-	BniB04g033820.2N.1	BniB03g008110.2N.1	-	BolC05g016840.2J	BolC08g027770.2J	-	BraA06g015080.3.1C	BraA08g028750.3.1C	-	A1LFAT1G19220	A1MF1AT1G19220	-	A2LFAT1G19220	A2MF1AT1G19220	-
AT1G19230	AKBr1	A	Rsa10038271	-	Rsa10013882	BniB04g033830.2N.1	-	BniB03g028470.2N.1	BolC05g016850.2J	-	BolC08g050340.2J	BraA06g015110.3.1C	-	BraA09g057650.3.1C	A1LFAT1G19230	-	A1MF2AT1G19230	A2LFAT1G19230	-	A2MF2AT1G19230
AT1G19240	AKBr1	A	Rsa10038272	-	-	BniB04g033840.2N.1	-	-	BolC05g016880.2J	-	-	BraA06g015120.3.1C	-	-	A1LFAT1G19240	-	-	A2LFAT1G19240	-	-
AT1G19250	AKBr1	A	Rsa10038273	Rsa10040820	-	BniB04g033850.2N.1	BniB03g008120.2N.1	BniB03g028480.2N.1	BolC05g016890.2J	BolC08g027800.2J	BolC08g050300.2J	BraA06g015130.3.1C	BraA08g028740.3.1C	BraA09g057620.3.1C	A1LFAT1G19250	A1MF1AT1G19250	A1MF2AT1G19250	A2LFAT1G19250	A2MF1AT1G19250	A2MF2AT1G19250
AT1G19270	AKBr1	A	Rsa10038275	Rsa10040818	-	BniB04g033870.2N.1	BniB03g008130.2N.1	-	BolC05g016910.2J	BolC08g027810.2J	-	BraA06g015150.3.1C	BraA08g028730.3.1C	-	A1LFAT1G19270	A1MF1AT1G19270	-	A2LFAT1G19270	A2MF1AT1G19270	-
AT1G19290	AKBr1	A	-	Rsa10040817	-	-	BniB03g008140.2N.1	-	-	BolC08g027820.2J	-	-	BraA08g028720.3.1C	-	-	A1MF1AT1G19290	-	-	A2MF1AT1G19290	-
AT1G19300	AKBr1	A	Rsa10038276	Rsa10040816	-	BniB03g028500.2N.1	BniB03g008150.2N.1	-	BolC05g016920.2J	BolC08g027850.2J	-	BraA06g015160.3.1C	BraA08g028710.3.1C	-	A1LFAT1G19300	A1MF1AT1G19300	-	A2LFAT1G19300	A2MF1AT1G19300	-
AT1G19310	AKBr1	A	Rsa10038277	-	-	BniB04g033890.2N.1	-	-	BolC05g016940.2J	-	-	BraA06g015180.3.1C	-	-	A1LFAT1G19310	-	-	A2LFAT1G19310	-	-
AT1G19320	AKBr1	A	Rsa10038280	Rsa10040814	Rsa10007833	BniB04g033900.2N.1	BniB03g008160.2N.1	BniB03g028510.2N.1	BolC05g016950.2J	BolC08g027860.2J	BolC08g050270.2J	-	-	-	A1LFAT1G19320	A1MF1AT1G19320	A1MF2AT1G19320	A2LFAT1G19320	A2MF1AT1G19320	A2MF2AT1G19320
AT1G19340	AKBr1	A	Rsa10038282	-	-	BniB04g033950.2N.1	-	-	BolC05g017010.2J	BolC08g027880.2J	-	BraA06g015210.3.1C	BraA08g028690.3.1C	-	A1LFAT1G19340	A1MF1AT1G19340	-	A2LFAT1G19340	A2MF1AT1G19340	-
AT1G19350	AKBr1	A	-	Rsa10040813	Rsa10007838	BniB04g033960.2N.1	BniB03g008170.2N.1	BniB03g028530.2N.1	BolC05g017020.2J	BolC08g027890.2J	BolC08g050250.2J	BraA06g015220.3.1C	BraA08g028680.3.1C	BraA09g057590.3.1C	A1LFAT1G19350	A1MF1AT1G19350	A1MF2AT1G19350	A2LFAT1G19350	A2MF1AT1G19350	A2MF2AT1G19350
AT1G19360	AKBr1	A	-	Rsa10040812	Rsa10007839	BniB04g033970.2N.1	BniB03g008180.2N.1	-	BolC05g017030.2J	BolC08g027900.2J	BolC08g050240.2J	BraA06g015230.3.1C	BraA08g028670.3.1C	-	A1LFAT1G19360	A1MF1AT1G19360	A1MF2AT1G19360	A2LFAT1G19360	A2MF1AT1G19360	A2MF2AT1G19360
AT1G19370	AKBr1	A	Rsa10038283	-	-	BniB04g033980.2N.1	-	-	BolC05g017040.2J	-	-	BraA06g015240.3.1C	-	-	A1LFAT1G19370	-	-	A2LFAT1G19370	-	-
AT1G19380	AKBr1	A	-	Rsa10040811	-	-	BniB03g008190.2N.1	-	-	BolC08g027910.2J	-	-	BraA08g028660.3.1C	-	-	A1MF1AT1G19380	-	-	A2MF1AT1G19380	-
AT1G19390	AKBr1	A	Rsa10038284	-	-	BniB03g028560.2N.1	-	BniB03g027810.2N.1	BolC05g017050.2J	BolC08g027930.2J	BolC08g050230.2J	BraA06g015250.3.1C	-	BraA09g057550.3.1C	A1LFAT1G19390	A1MF1AT1G19390	A1MF2AT1G19390	A2LFAT1G19390	A2MF1AT1G19390	A2MF2AT1G19390
AT1G19400	AKBr1	A	-	-	Rsa10007840	-	-	-	-	-	BolC08g050220.2J	-	-	-	-	-	A1MF2AT1G19400	-	-	A2MF2AT1G19400
AT1G19430	AKBr1	A	Rsa10038285	-	-	BniB04g034090.2N.1	-	-	BolC05g017080.2J	-	-	BraA06g015260.3.1C	-	-	A1LFAT1G19430	-	-	A2LFAT1G19430	-	-
AT1G19440	AKBr1	A	Rsa10038286	-	Rsa10007841	BniB03g028600.2N.1	-	-	BolC05g017090.2J	-	BolC08g050210.2J	BraA06g015270.3.1C	-	BraA09g057540.3.1C	A1LFAT1G19440	-	A1MF2AT1G19440	A2LFAT1G19440	-	A2MF2AT1G19440
AT1G19450	AKBr1	A	Rsa10038287	-	Rsa10007842	BniB03g028610.2N.1	-	-	BolC05g017100.2J	-	BolC08g050200.2J	BraA06g015320.3.1C	-	BraA09g057530.3.1C	A1LFAT1G19450	-	A1MF2AT1G19450	A2LFAT1G19450	-	A2MF2AT1G19450
AT1G19480	AKBr1	A	Rsa10038288	-	-	BniB04g034210.2N.1	BniB03g008210.2N.1	-	BolC05g017130.2J	-	-	BraA06g015330.3.1C	-	-	A1LFAT1G19480	A1MF1AT1G19480	-	A2LFAT1G19480	-	-
AT1G19485	AKBr1	A	Rsa10038289	Rsa10040808	-	BniB04g034220.2N.1	BniB03g008220.2N.1	-	BolC05g017140.2J	BolC08g027960.2J	-	BraA06g015340.3.1C	BraA08g028650.3.1C	-	A1LFAT1G19485	A1MF1AT1G19485	-	A2LFAT1G19485	A2MF1AT1G19485	-
AT1G19500	AKBr1	A	Rsa10038290	Rsa10040806	-	BniB04g034240.2N.1	-	-	-	BolC08g027970.2J	-	BraA06g015360.3.1C	-	-	A1LFAT1G19500	A1MF1AT1G19500	-	A2LFAT1G19500	A2MF1AT1G19500	-
AT1G19510	AKBr1	B	Rsa10038291	-	Rsa10007845	BniB03g008230.2N.1	-	-	BolC05g017160.2J	-	-	BraA06g015370.3.1C	-	BraA07g016620.3.1C	A1LFAT1G19510	-	A1MF2AT1G19510	A2LFAT1G19510	-	A2MF2AT1G19510
AT1G19520	AKBr1	B	Rsa10038292	-	-	BniB03g028640.2N.1	-	-	BolC05g017260.2J	-	-	BraA06g015380.3.1C	-	-	A1LFAT1G19520	-	-	A2LFAT1G19520	-	-
AT1G19530	AKBr1	B	Rsa10038293	-	-	BniB04g034280.2N.1	-	-	BolC05g017290.2J	-	-	BraA06g015400.3.1C	-	-	A1LFAT1G19530	-	-	A2LFAT1G19530	-	-
AT1G19540	AKBr1	B	Rsa10038295	-	-	BniB04g034290.2N.1	-	-	BolC05g017320.2J	-	-	BraA06g015420.3.1C	-	-	A1LFAT1G19540	-	-	A2LFAT1G19540	-	-
AT1G19550	AKBr1	B	Rsa10038296	Rsa10040805	-	BniB03g028650.2N.1	BniB03g008240.2N.1	-	BolC05g017330.2J	BolC08g027980.2J	-	BraA06g015430.3.1C	BraA08g028640.3.1C	-	A1LFAT1G19550	A1MF1AT1G19550	-	A2LFAT1G19550	A2MF1AT1G19550	-
AT1G19580	AKBr1	B	Rsa10038297	Rsa10040804	-	BniB04g034320.2N.1	BniB03g008250.2N.1	-	BolC05g017340.2J	BolC08g027990.2J	-	BraA06g015440.3.1C	BraA08g028630.3.1C	-	A1LFAT1G19580	A1MF1AT1G19580	-	A2LFAT1G19580	A2MF1AT1G19580	-
AT1G19600	AKBr1	B	Rsa10038298	-	-	BniB04g034330.2N.1	-	-	BolC05g017350.2J	-	-	BraA06g015450.3.1C	-	-	A1LFAT1G19600	-	-	A2LFAT1G19600	-	-
AT1G19610	AKBr1	B	-	Rsa10040803	-	-	BniB03g008260.2N.1	-	-	-	-	-	BraA08g028620.3.1C	-	-	A1MF1AT1G19610	-	-	A2MF1AT1G19610	-
AT1G19620	AKBr1	B	Rsa10038299	Rsa10040802	-	BniB04g034340.2N.1	BniB03g008270.2N.1	-	BolC05g017360.2J	BolC08g028000.2J	-	BraA06g015460.3.1C	BraA08g028610.3.1C	-	A1LFAT1G19620	A1MF1AT1G19620	-	A2LFAT1G19620	A2MF1AT1G19620	-
AT1G19630	AKBr1	B	-	Rsa10040801	-	BniB04g033090.2N.1	BniB03g008280.2N.1	-	-	BolC08g028010.2J	-	-	BraA08g028600.3.1C	-	A1LFAT1G19630	A1MF1AT1G19630	-	-	A2MF1AT1G19630	-
AT1G19640	AKBr1	B	Rsa10038300	Rsa10040800	-	BniB03g028660.2N.1	BniB03g008290.2N.1	-	BolC05g017370.2J	BolC08g028020.2J	BolC07g022930.2J	BraA06g015470.3.1C	BraA08g028590.3.1C	BraA07g016610.3.1C	A1LFAT1G19640	A1MF1AT1G19640	A1MF2AT1G19640	A2LFAT1G19640	A2MF1AT1G19640	A2MF2AT1G19640
AT1G19650	AKBr1	B	Rsa10038301	-	-	BniB03g028670.2N.1	-	-	BolC05g017380.2J	-	BolC07g022920.2J	BraA06g015480.3.1C	-	BraA07g016600.3.1C	A1LFAT1G19650	-	A1MF2AT1G19650	A2LFAT1G19650	-	A2MF2AT1G19650
AT1G19670	AKBr1	B	Rsa10038302	-	-	BniB04g034380.2N.1	-	-	BolC05g017390.2J	-	-	BraA06g015500.3.1C	-	-	A1LFAT1G19670	-	-	A2LFAT1G19670	-	-
AT1G19690	AKBr1	B	Rsa10038303	-	-	BniB04g034390.2N.1	-	-	BolC05g017400.2J	-	-	BraA06g015510.3.1C	-	-	A1LFAT1G19690	-	-	A2LFAT1G19690	-	-
AT1G19700	AKBr1	B	Rsa10038304	Rsa10040799	-	BniB04g034400.2N.1	BniB03g008320.2N.1	-	BolC05g017410.2J	BolC08g028040.2J	-	BraA06g015520.3.1C	BraA08g028580.3.1C	-	A1LFAT1G19700	A1MF1AT1G19700	-	A2LFAT1G19700	A2MF1AT1G19700	-
AT1G19715	AKBr1	B	-	Rsa10040798	-	-	BniB03g008330.2N.1	-	BolC05g017430.2J	BolC08g028230.2J	-	BraA06g015540.3.1C	BraA08g028570.3.1C	-	A1LFAT1G19715	A1MF1AT1G19715	-	A2LFAT1G19715	A2MF1AT1G19715	-
AT1G19720	AKBr1	B	Rsa10038305	-	-	BniB04g034420.2N.1	-	-	BolC05g017440.2J	-	-	BraA06g015550.3.1C	-	-	A1LFAT1G19720	-	-	A2LFAT1G19720	-	-
AT1G19740	AKBr1	B	Rsa10038306	-	-	BniB04g034440.2N.1	-	-	BolC05g017460.2J	-	-	BraA06g015570.3.1C	-	-	A1LFAT1G19740	-	-	A2LFAT1G19740	-	-
AT1G19770	AKBr1	B	Rsa10038308	Rsa10040797	-	BniB04g034450.2N.1	BniB03g008340.2N.1	-	BolC05g017470.2J	BolC08g028240.2J	-	BraA06g015580.3.1C	BraA08g028560.3.1C	-	A1LFAT1G19770	A1MF1AT1G19770	-	A2LFAT1G19770	A2MF1AT1G19770	-
AT1G19790	AKBr1	B	Rsa10038310	-	-	BniB03g028690.2N.1	-	-	BolC05g017500.2J	-	BolC07g022910.2J	BraA06g015630.3.1C	-	-	A1LFAT1G19790	-	A1MF2AT1G19790	A2LFAT1G19790	-	A2MF2AT1G19790
AT1G19800	AKBr1	B	Rsa10038311	-	-	BniB04g034480.2N.1	-	-	BolC05g017510.2J	-	-	BraA06g015640.3.1C	-	-	A1LFAT1G19800	-	-	A2LFAT1G19800	-	-
AT1G19830	AKBr1	B	Rsa10038312	-	-	BniB03g028700.2N.1	-	-	BolC05g017530.2J	-	BolC07g022890.2J	BraA06g015650.3.1C	-	-	A1LFAT1G19830	-	A1MF2AT1G19830	A2LFAT1G19830	-	A2MF2AT1G19830
AT1G19835	AKBr1	B	Rsa10038314	Rsa10040796	-	BniB04g034510.2N.1	BniB03g008350.2N.1	-	BolC05g017540.2J	BolC08g028250.2J	BolC07g022850.2J	BraA06g015720.3.1C	BraA08g028550.3.1C	-	A1LFAT1G19835	A1MF1AT1G19835	A1MF2AT1G19835	A2LFAT1G19835	A2MF1AT1G19835	A2MF2AT1G19835
AT1G19840	AKBr1	B	Rsa10038316	Rsa10040795	Rsa10007847	BniB04g034520.2N.1	BniB03g008360.2N.1	BniB03g028730.2N.1	BolC05g017590.2J	BolC08g028270.2J	BolC07g022830.2J	BraA06g015780.3.1C	BraA08g028530.3.1C	BraA07g016590.3.1C	A1LFAT1G19840	A1MF1AT1G19840	A1MF2AT1G19840	A2LFAT1G19840	A2MF1AT1G19840	A2MF2AT1G19840
AT1G19850	AKBr1	B	Rsa10038318	Rsa10040794	Rsa10007851	BniB04g034580.2N.1	BniB03g008370.2N.1	BniB03g028740.2N.1	BolC05g017660.2J	BolC08g028290.2J	BolC07g022770.2J	BraA06g015790.3.1C	BraA08g028500.3.1C	BraA07g016570.3.1C	A1LFAT1G19850	A1MF1AT1G19850	A1MF2AT1G19850	A2LFAT1G19850	A2MF1AT1G19850	A2MF2AT1G19850
AT1G19860	AKBr1	B	Rsa10038319	Rsa10040791	-	BniB04g034590.2N.1	BniB03g008380.2N.1	-	BolC05g017670.2J	BolC08g028300.2J	-	BraA06g015800.3.1C	BraA08g028490.3.1C	-	A1LFAT1G19860	A1MF1AT1G19860	-	A2LFAT1G19860	A2MF1AT1G19860	-
AT1G19870	AKBr1	B	Rsa10038320	Rsa10040790	-	BniB04g034620.2N.1	BniB03g008390.2N.1	-	BolC05g017710.2J	BolC08g028320.2J	-	BraA06g015810.3.1C	BraA08g028480.3.1C	-	A1LFAT1G19870	A1MF1AT1G19870	-	A2LFAT1G19870	A2MF1AT1G19870	-
AT1G19880	AKBr1	B	Rsa10038323	-	Rsa10007852	BniB04g034630.2N.1	-	BniB03g028770.2N.1	BolC05g017720.2J	BolC08g028330.2J	BolC07g022780.2J	BraA06g015820.3.1C	BraA08g028470.3.1C	BraA07g016560.3.1C	A1LFAT1G19880	A1MF1AT1G19880	A1MF2AT1G19880	A2LFAT1G19880	A2MF1AT1G19880	A2MF2AT1G19880
AT1G19900	AKBr1	B	Rsa10038322	-	Rsa10007854	BniB04g034660.2N.1	BniB03g008400.2N.1	BniB03g028780.2N.1	BolC05g017780.2J	BolC08g028340.2J	BolC07g022740.2J	BraA06g015840.3.1C	BraA08g028460.3.1C	BraA07g016520.3.1C	A1LFAT1G19900	A1MF1AT1G19900	A1MF2AT1G19900	A2LFAT1G19900	A2MF1AT1G19900	A2MF2AT1G19900
AT1G19910	AKBr1	B	Rsa10038324	Rsa10040789	Rsa10007856	BniB04g034690.2N.1	BniB03g008410.2N.1	BniB03g028830.2N.1	BolC05g017800.2J	BolC08g028350.2J	BolC07g022720.2J	BraA06g015860.3.1C	BraA08g028450.3.1C	BraA07g016500.3.1C	A1LFAT1G19910	A1MF1AT1G19910	A1MF2AT1G19910	A2LFAT1G19910	A2MF1AT1G19910	A2MF2AT1G19910
AT1G19920	AKBr1	B	Rsa10038325	Rsa10040788	-	BniB04g034670.2N.1	BniB03g008420.2N.1	-	BolC05g017810.2J	BolC08g028360.2J	-	-	BraA08g028440.3.1C	-	A1LFAT1G19920	A1MF1AT1G19920	-	A2LFAT1G19920	A2MF1AT1G19920	-
AT1G19940	AKBr1	B	Rsa10038326	-	Rsa10007857	BniB04g034720.2N.1	-	BniB03g028840.2N.1	-	-	BolC07g022710.2J	BraA06g015870.3.1C	-	BraA07g016490.3.1C	A1LFAT1G19940	-	A1MF2AT1G19940	A2LFAT1G19940	-	A2MF2AT1G19940
AT1G19950	AKBr1	B	Rsa10038327	Rsa10040787	-	BniB04g034740.2N.1	BniB03g008430.2N.1	-	BolC05g017830.2J	BolC08g028390.2J	-	BraA06g015880.3.1C	BraA08g028430.3.1C	-	A1LFAT1G19950	A1MF1AT1G19950	-	A2LFAT1G19950	A2MF1AT1G19950	-
AT1G19970	AKBr1	B	Rsa10038328	Rsa10040785	Rsa10007858	BniB04g034760.2N.1	BniB03g008470.2N.1	BniB03g028880.2N.1	BolC05g017850.2J	BolC08g028410.2J	BolC07g022680.2J	BraA06g015910.3.1C	BraA08g028420.3.1C	BraA07g016470.3.1C	A1LFAT1G19970	A1MF1AT1G19970	A1MF2AT1G19970	A2LFAT1G19970	A2MF1AT1G19970	A2MF2AT1G19970
AT1G19980	AKBr1	B	Rsa10038358	Rsa10040784	Rsa10007859	-	BniB03g008480.2N.1	BniB03g028890.2N.1	-	BolC08g028430.2J	BolC07g022670.2J	-	BraA08g028410.3.1C	BraA07g016460.3.1C	A1LFAT1G19980	A1MF1AT1G19980	A1MF2AT1G19980	-	A2MF1AT1G19980	A2MF2AT1G19980
AT1G19990	AKBr1	B	Rsa10038329	-	-	BniB04g034770.2N.1	-	BniB03g028900.2N.1	BolC05g017860.2J	-	-	BraA06g015920.3.1C	-	-	A1LFAT1G19990	-	A1MF2AT1G19990	A2LFAT1G19990	-	-
AT1G20020	AKBr1	B	-	Rsa10040783	Rsa10007864	-	BniB03g008490.2N.1	BniB03g028920.2N.1	-	BolC08g027190.2J	BolC07g022650.2J	-	BraA08g028400.3.1C	BraA07g016440.3.1C	-	A1MF1AT1G20020	A1MF2AT1G20020	-	A2MF1AT1G20020	A2MF2AT1G20020
AT1G20050	AKBr1	B	-	-	Rsa10007865	BniB04g034780.2N.1	-	BniB03g028930.2N.1	BolC05g017870.2J	-	BolC07g022640.2J	BraA06g015930.3.1C	-	BraA07g016430.3.1C	A1LFAT1G20050	-	A1MF2AT1G20050	A2LFAT1G20050	-	A2MF2AT1G20050
AT1G20060	AKBr1	B	-	-	Rsa10007868	-	-	BniB03g028940.2N.1	-	-	BolC07g022630.2J	-	-	BraA07g016420.3.1C	-	-	A1MF2AT1G20060	-	-	A2MF2AT1G20060
AT1G20070	AKBr1	B	Rsa10038331	Rsa10040782	-	BniB04g034800.2N.1	BniB03g008500.2N.1	BniB03g028960.2N.1	BolC05g017890.2J	BolC08g028450.2J	BolC07g022610.2J	BraA06g015950.3.1C	BraA08g028380.3.1C	BraA07g016400.3.1C	A1LFAT1G20070	A1MF1AT1G20070	A1MF2AT1G20070	A2LFAT1G20070	A2MF1AT1G20070	A2MF2AT1G20070
AT1G20080	AKBr1	B	-	Rsa10040781	Rsa10007872	-	BniB03g008510.2N.1	BniB03g028970.2N.1	-	BolC08g028460.2J	BolC07g022600.2J	-	BraA08g028370.3.1C	BraA07g016380.3.1C	-	A1MF1AT1G20080	A1MF2AT1G20080	-	A2MF1AT1G20080	A2MF2AT1G20080
AT1G20090	AKBr1	B	-	Rsa10040780	Rsa10007873	-	BniB03g008520.2N.1	BniB03g028980.2N.1	BolC05g017900.2J	BolC08g028470.2J	BolC07g022590.2J	-	-	-	A1LFAT1G20090	A1MF1AT1G20090	A1MF2AT1G20090	A2LFAT1G20090	A2MF1AT1G20090	A2MF2AT1G20090
AT1G20100	AKBr1	B	Rsa10038332	Rsa10040779	Rsa10007874	BniB04g034820.2N.1	-	BniB03g028990.2N.1	BolC05g017910.2J	-	BolC07g022580.2J	BraA06g015980.3.1C	-	-	A1LFAT1G20100	A1MF1AT1G20100	A1MF2AT1G20100	A2LFAT1G20100	-	A2MF2AT1G20100
AT1G20110	AKBr1	B	-	Rsa10040778	-	-	BniB03g008530.2N.1	-	BolC05g017920.2J	BolC08g028480.2J	BolC07g022570.2J	BraA06g015990.3.1C	BraA08g028360.3.1C	-	A1LFAT1G20110	A1MF1AT1G20110	A1MF2AT1G20110	A2LFAT1G20110	A2MF1AT1G20110	A2MF2AT1G20110
AT1G20120	AKBr1	B	Rsa10038333	Rsa10040777	Rsa10007876	BniB04g034840.2N.1	BniB03g008540.2N.1	BniB03g029000.2N.1	BolC05g017930.2J	BolC08g028490.2J	BolC07g022550.2J	BraA06g016000.3.1C	-	BraA07g016360.3.1C	A1LFAT1G20120	A1MF1AT1G20120	A1MF2AT1G20120	A2LFAT1G20120	A2MF1AT1G20120	A2MF2AT1G20120
AT1G20140	AKBr1	B	Rsa10038334	-	-	BniB04g034860.2N.1	-	-	BolC05g018020.2J	-	-	BraA06g016020.3.1C	-	BraA07g016340.3.1C	A1LFAT1G20140	-	A1MF2AT1G20140	A2LFAT1G20140	-	A2MF2AT1G20140
AT1G20150	AKBr1	B	Rsa10038335	-	Rsa10007880	BniB04g034870.2N.1	-	BniB03g029030.2N.1	BolC05g018030.2J	-	BolC07g022520.2J	BraA06g016030.3.1C	-	BraA07g016310.3.1C	A1LFAT1G20150	-	A1MF2AT1G20150	A2LFAT1G20150	-	A2MF2AT1G20150
AT1G20180	AKBr1	B	Rsa10038337	Rsa10040776	-	BniB04g034920.2N.1	BniB03g008550.2N.1	-	BolC05g018060.2J	BolC08g028500.2J	-	BraA06g016060.3.1C	BraA08g028350.3.1C	-	A1LFAT1G20180	A1MF1AT1G20180	-	A2LFAT1G20180	A2MF1AT1G20180	-
AT1G20190	AKBr1	B	-	Rsa10040775	Rsa10007881	-	BniB03g008560.2N.1	BniB03g029080.2N.1	BolC05g018080.2J	BolC08g028530.2J	-	BraA06g016100.3.1C	BraA08g028340.3.1C	BraA07g016300.3.1C	A1LFAT1G20190	A1MF1AT1G20190	A1MF2AT1G20190	A2LFAT1G20190	A2MF1AT1G20190	A2MF2AT1G20190
AT1G20200	AKBr1	B	-	-	Rsa10007882	-	-	BniB03g029090.2N.1	-	BolC08g028280.2J	BolC07g022500.2J	-	-	BraA07g016190.3.1C	-	A1MF1AT1G20200	A1MF2AT1G20200	-	A2MF1AT1G20200	A2MF2AT1G20200
AT1G20220	AKBr1	B	Rsa10038338	Rsa10040773	-	BniB04g034930.2N.1	BniB03g008570.2N.1	-	BolC05g018090.2J	BolC08g028550.2J	-	BraA06g016070.3.1C	BraA08g028330.3.1C	-	A1LFAT1G20220	A1MF1AT1G20220	-	A2LFAT1G20220	A2MF1AT1G20220	-
AT1G20225	AKBr1	B	Rsa10038339	-	-	-	-	-	-	-	-	-	-	-	A1LFAT1G20225	-	-	-	-	-
AT1G20230	AKBr1	B	Rsa10038340	-	-	BniB04g034940.2N.1	-	-	BolC05g018100.2J	-	-	BraA06g016080.3.1C	-	-	A1LFAT1G20230	-	-	A2LFAT1G20230	-	-
AT1G20260	AKBr1	B	Rsa10038341	Rsa10040772	-	BniB04g034950.2N.1	BniB03g008590.2N.1	BniB03g029110.2N.1	BolC05g018120.2J	BolC08g028560.2J	BolC07g022490.2J	BraA06g016090.3.1C	-	BraA07g016180.3.1C	A1LFAT1G20260	A1MF1AT1G20260	A1MF2AT1G20260	A2LFAT1G20260	A2MF1AT1G20260	A2MF2AT1G20260
AT1G20270	AKBr1	B	Rsa10038343	Rsa10040771	-	BniB04g034960.2N.1	BniB03g008600.2N.1	-	BolC05g018130.2J	BolC08g028570.2J	-	BraA06g016110.3.1C	BraA08g028320.3.1C	-	A1LFAT1G20270	A1MF1AT1G20270	-	A2LFAT1G20270	A2MF1AT1G20270	-
AT1G20300	AKBr1	B	Rsa10038345	-	-	BniB04g034980.2N.1	-	-	BolC05g018150.2J	-	-	BraA06g016130.3.1C	-	-	A1LFAT1G20300	-	-	A2LFAT1G20300	-	-
AT1G20310	AKBr1	B	Rsa10038346	-	Rsa10007883	BniB04g034990.2N.1	-	BniB03g029130.2N.1	BolC05g018200.2J	-	BolC07g022470.2J	BraA06g016140.3.1C	-	BraA07g016160.3.1C	A1LFAT1G20310	-	A1MF2AT1G20310	A2LFAT1G20310	-	A2MF2AT1G20310
AT1G20330	AKBr1	B	Rsa10038348	-	-	BniB04g035000.2N.1	-	-	BolC05g018210.2J	-	-	BraA06g016150.3.1C	-	-	A1LFAT1G20330	-	-	A2LFAT1G20330	-	-
AT1G20340	AKBr1	B	Rsa10038349	Rsa10040769	-	BniB04g035010.2N.1	BniB03g008610.2N.1	-	BolC05g018270.2J	BolC08g028590.2J	BolC07g022460.2J	BraA06g016220.3.1C	BraA08g028310.3.1C	BraA07g016150.3.1C	A1LFAT1G20340	A1MF1AT1G20340	A1MF2AT1G20340	A2LFAT1G20340	A2MF1AT1G20340	A2MF2AT1G20340
AT1G20350	AKBr1	B	-	Rsa10040767	-	-	BniB03g008620.2N.1	-	-	BolC08g028610.2J	-	-	BraA08g028270.3.1C	-	-	A1MF1AT1G20350	-	-	A2MF1AT1G20350	-
AT1G20370	AKBr1	B	Rsa10038352	-	Rsa10007885	BniB04g035030.2N.1	-	-	BolC05g018290.2J	-	BolC07g022350.2J	BraA06g016240.3.1C	-	BraA07g016130.3.1C	A1LFAT1G20370	-	A1MF2AT1G20370	A2LFAT1G20370	-	A2MF2AT1G20370
AT1G20380	AKBr1	B	Rsa10038353	-	-	BniB04g035040.2N.1	-	-	BolC05g018320.2J	-	-	BraA06g016290.3.1C	-	-	A1LFAT1G20380	-	-	A2LFAT1G20380	-	-
AT1G20410	AKBr1	B	Rsa10038354	-	-	BniB04g035050.2N.1	-	BniB03g029140.2N.1	BolC05g018330.2J	-	BolC07g022320.2J	BraA06g016300.3.1C	-	BraA07g016110.3.1C	A1LFAT1G20410	-	A1MF2AT1G20410	A2LFAT1G20410	-	A2MF2AT1G20410
AT1G20430	AKBr1	B	Rsa10038356	-	Rsa10007888	-	-	BniB03g029150.2N.1	-	-	BolC07g022310.2J	-	-	BraA07g016100.3.1C	A1LFAT1G20430	-	A1MF2AT1G20430	-	-	A2MF2AT1G20430
AT1G20440	AKBr1	B	Rsa10038357	-	Rsa10007889	BniB04g035080.2N.1	-	BniB03g029160.2N.1	BolC05g018360.2J	-	BolC07g022290.2J	BraA06g016340.3.1C	-	BraA07g016090.3.1C	A1LFAT1G20440	-	A1MF2AT1G20440	A2LFAT1G20440	-	A2MF2AT1G20440
AT1G20460	AKBr1	B	Rsa10038359	-	-	BniB04g035110.2N.1	-	-	-	-	-	BraA06g016350.3.1C	-	-	A1LFAT1G20460	-	-	A2LFAT1G20460	-	-
AT1G20470	AKBr1	B	Rsa10038360	-	Rsa10007890	BniB04g035120.2N.1	-	BniB03g029180.2N.1	BolC05g018370.2J	-	BolC07g022270.2J	BraA06g016360.3.1C	-	BraA07g016070.3.1C	A1LFAT1G20470	-	A1MF2AT1G20470	A2LFAT1G20470	-	A2MF2AT1G20470
AT1G20480	AKBr1	B	Rsa10038364	Rsa10040764	Rsa10029318	BniB03g029200.2N.1	BniB03g008640.2N.1	BniB03g029190.2N.1	BolC05g018380.2J	BolC08g028660.2J	BolC07g022250.2J	BraA06g016370.3.1C	BraA08g028230.3.1C	BraA07g016050.3.1C	A1LFAT1G20480	A1MF1AT1G20480	A1MF2AT1G20480	A2LFAT1G20480	A2MF1AT1G20480	A2MF2AT1G20480
AT1G20520	AKBr1	B	-	Rsa10040763	-	-	BniB03g008660.2N.1	-	-	BolC08g028710.2J	-	-	BraA08g028220.3.1C	-	-	A1MF1AT1G20520	-	-	A2MF1AT1G20520	-
AT1G20540	AKBr1	B	Rsa10038365	-	-	BniB04g035170.2N.1	-	-	BolC05g018410.2J	-	-	BraA06g016400.3.1C	-	-	A1LFAT1G20540	-	-	A2LFAT1G20540	-	-
AT1G20550	AKBr1	B	Rsa10038366	-	-	BniB04g035180.2N.1	-	-	BolC05g018420.2J	-	-	BraA06g016410.3.1C	-	-	A1LFAT1G20550	-	-	A2LFAT1G20550	-	-
AT1G20560	AKBr1	B	Rsa10038367	-	-	BniB04g035190.2N.1	-	-	BolC05g018430.2J	-	-	BraA06g016420.3.1C	-	-	A1LFAT1G20560	-	-	A2LFAT1G20560	-	-
AT1G20575	AKBr1	B	-	-	Rsa10029317	BniB04g035200.2N.1	-	BniB03g029210.2N.1	BolC05g018440.2J	-	BolC07g022230.2J	-	-	BraA07g016040.3.1C	A1LFAT1G20575	-	A1MF2AT1G20575	A2LFAT1G20575	-	A2MF2AT1G20575
AT1G20580	AKBr1	B	Rsa10038368	Rsa10040762	-	BniB04g035210.2N.1	BniB03g008670.2N.1	-	BolC05g018450.2J	BolC08g028720.2J	BolC07g022220.2J	BraA06g016450.3.1C	BraA08g028210.3.1C	BraA07g016030.3.1C	A1LFAT1G20580	A1MF1AT1G20580	A1MF2AT1G20580	A2LFAT1G20580	A2MF1AT1G20580	A2MF2AT1G20580
AT1G20590	AKBr1	B	Rsa10038369	Rsa10040761	-	BniB04g035220.2N.1	BniB03g008680.2N.1	-	BolC05g018460.2J	BolC08g028730.2J	-	BraA06g016460.3.1C	BraA08g028200.3.1C	-	A1LFAT1G20590	A1MF1AT1G20590	-	A2LFAT1G20590	A2MF1AT1G20590	-
AT1G20620	AKBr1	B	Rsa10038372	Rsa10040760	Rsa10029314	BniB04g035290.2N.1	BniB03g008690.2N.1	BniB03g029230.2N.1	BolC05g018520.2J	BolC08g028740.2J	BolC07g022050.2J	BraA06g016470.3.1C	BraA08g028190.3.1C	BraA07g016000.3.1C	A1LFAT1G20620	A1MF1AT1G20620	A1MF2AT1G20620	A2LFAT1G20620	A2MF1AT1G20620	A2MF2AT1G20620
AT1G20640	AKBr1	B	Rsa10038373	Rsa10040759	-	BniB04g035300.2N.1	BniB03g008700.2N.1	BniB03g029240.2N.1	BolC05g018550.2J	BolC08g028750.2J	BolC07g022190.2J	BraA06g016500.3.1C	BraA08g028180.3.1C	BraA07g015980.3.1C	A1LFAT1G20640	A1MF1AT1G20640	A1MF2AT1G20640	A2LFAT1G20640	A2MF1AT1G20640	A2MF2AT1G20640
AT1G20650	AKBr1	B	Rsa10040234	Rsa10040684	-	-	BniB03g008710.2N.1	-	BolC05g018560.2J	BolC08g028760.2J	-	BraA06g016510.3.1C	BraA08g028170.3.1C	BraA07g015970.3.1C	A1LFAT1G20650	A1MF1AT1G20650	A1MF2AT1G20650	A2LFAT1G20650	A2MF1AT1G20650	A2MF2AT1G20650
AT1G20670	AKBr1	B	Rsa10038377	Rsa10040757	Rsa10029309	BniB04g035310.2N.1	BniB03g008720.2N.1	BniB03g029250.2N.1	BolC05g018570.2J	BolC08g028770.2J	BolC07g022170.2J	BraA06g016540.3.1C	BraA08g028160.3.1C	BraA07g015950.3.1C	A1LFAT1G20670	A1MF1AT1G20670	A1MF2AT1G20670	A2LFAT1G20670	A2MF1AT1G20670	A2MF2AT1G20670
AT1G20680	AKBr1	B	Rsa10038351	-	-	BniB04g035020.2N.1	-	-	BolC05g018280.2J	-	-	BraA06g016230.3.1C	-	-	A1LFAT1G20680	-	-	A2LFAT1G20680	-	-
AT1G20693	AKBr1	B	Rsa10038378	-	Rsa10000767	BniB04g035360.2N.1	-	BniB03g029280.2N.1	BolC05g018600.2J	-	BolC07g022130.2J	BraA06g016580.3.1C	-	BraA07g015940.3.1C	A1LFAT1G20693	-	A1MF2AT1G20693	A2LFAT1G20693	-	A2MF2AT1G20693
AT1G20700	AKBr1	B	Rsa10038379	-	-	BniB04g035380.2N.1	-	BniB03g029290.2N.1	BolC05g018610.2J	-	BolC07g022120.2J	BraA06g016590.3.1C	-	BraA07g015930.3.1C	A1LFAT1G20700	-	A1MF2AT1G20700	A2LFAT1G20700	-	A2MF2AT1G20700
AT1G20720	AKBr1	B	Rsa10038380	-	-	BniB04g035390.2N.1	-	-	BolC05g018620.2J	-	-	BraA06g016600.3.1C	-	-	A1LFAT1G20720	-	-	A2LFAT1G20720	-	-
AT1G20760	AKBr1	B	Rsa10038382	Rsa10040755	-	BniB04g035440.2N.1	BniB03g008740.2N.1	BniB03g029320.2N.1	BolC05g018630.2J	BolC08g028790.2J	BolC07g022100.2J	BraA06g016630.3.1C	BraA08g028140.3.1C	BraA07g015920.3.1C	A1LFAT1G20760	A1MF1AT1G20760	A1MF2AT1G20760	A2LFAT1G20760	A2MF1AT1G20760	A2MF2AT1G20760
AT1G20780	AKBr1	B	-	Rsa10040754	Rsa10000766	-	BniB03g008770.2N.1	BniB03g029340.2N.1	-	BolC08g028820.2J	BolC07g022080.2J	-	BraA08g028120.3.1C	BraA07g015900.3.1C	-	A1MF1AT1G20780	A1MF2AT1G20780	-	A2MF1AT1G20780	A2MF2AT1G20780
AT1G20790	AKBr1	B	Rsa10038383	Rsa10040753	-	BniB04g035450.2N.1	BniB03g008780.2N.1	-	BolC05g018640.2J	BolC08g028830.2J	-	BraA06g016640.3.1C	BraA08g028110.3.1C	-	A1LFAT1G20790	A1MF1AT1G20790	-	A2LFAT1G20790	A2MF1AT1G20790	-
AT1G20810	AKBr1	B	Rsa10038384	-	-	BniB04g035460.2N.1	-	-	BolC05g018650.2J	-	-	BraA06g016650.3.1C	BraA08g028090.3.1C	-	A1LFAT1G20810	A1MF1AT1G20810	-	A2LFAT1G20810	A2MF1AT1G20810	-
AT1G20823	AKBr1	B	Rsa10038385	-	Rsa10029305	BniB04g035480.2N.1	BniB03g008800.2N.1	BniB03g029350.2N.1	BolC05g018670.2J	BolC08g028870.2J	BolC07g022020.2J	BraA06g016670.3.1C	BraA08g028080.3.1C	BraA07g015880.3.1C	A1LFAT1G20823	A1MF1AT1G20823	A1MF2AT1G20823	A2LFAT1G20823	A2MF1AT1G20823	A2MF2AT1G20823
AT1G20840	AKBr1	B	Rsa10038386	Rsa10040751	-	BniB04g035500.2N.1	BniB03g008820.2N.1	-	BolC05g018690.2J	BolC08g028890.2J	-	BraA06g016690.3.1C	BraA08g028070.3.1C	-	A1LFAT1G20840	A1MF1AT1G20840	-	A2LFAT1G20840	A2MF1AT1G20840	-
AT1G20850	AKBr1	B	Rsa10038387	Rsa10040750	Rsa10029303	BniB04g035540.2N.1	BniB03g008830.2N.1	BniB03g029360.2N.1	BolC05g018720.2J	BolC08g028900.2J	BolC07g022010.2J	BraA06g016710.3.1C	BraA08g028060.3.1C	BraA07g015870.3.1C	A1LFAT1G20850	A1MF1AT1G20850	A1MF2AT1G20850	A2LFAT1G20850	A2MF1AT1G20850	A2MF2AT1G20850
AT1G20860	AKBr1	B	-	Rsa10040749	-	BniB04g035570.2N.1	BniB03g008840.2N.1	-	BolC05g018750.2J	BolC08g028910.2J	-	BraA06g016720.3.1C	BraA08g028050.3.1C	-	A1LFAT1G20860	A1MF1AT1G20860	-	A2LFAT1G20860	A2MF1AT1G20860	-
AT1G20870	AKBr1	B	-	-	Rsa10029302	BniB04g035580.2N.1	-	BniB03g029370.2N.1	BolC05g018830.2J	-	BolC07g022000.2J	BraA06g016730.3.1C	-	BraA07g015860.3.1C	A1LFAT1G20870	-	A1MF2AT1G20870	A2LFAT1G20870	-	A2MF2AT1G20870
AT1G20880	AKBr1	B	-	Rsa10040748	-	BniB04g035590.2N.1	BniB03g008850.2N.1	BniB03g029380.2N.1	BolC05g018860.2J	BolC08g028920.2J	BolC07g021990.2J	BraA06g016740.3.1C	BraA08g028040.3.1C	BraA07g015850.3.1C	A1LFAT1G20880	A1MF1AT1G20880	A1MF2AT1G20880	A2LFAT1G20880	A2MF1AT1G20880	A2MF2AT1G20880
AT1G20890	AKBr1	B	-	-	Rsa10029301	BniB04g035600.2N.1	-	BniB03g029390.2N.1	BolC05g018870.2J	-	BolC07g021980.2J	BraA06g016750.3.1C	-	BraA07g015840.3.1C	A1LFAT1G20890	-	A1MF2AT1G20890	A2LFAT1G20890	-	A2MF2AT1G20890
AT1G20900	AKBr1	B	Rsa10038388	Rsa10040746	Rsa10029300	BniB04g035610.2N.1	BniB03g008860.2N.1	BniB03g029400.2N.1	BolC05g018890.2J	BolC08g028930.2J	BolC07g021970.2J	BraA06g016760.3.1C	BraA08g028030.3.1C	BraA07g015830.3.1C	A1LFAT1G20900	A1MF1AT1G20900	A1MF2AT1G20900	A2LFAT1G20900	A2MF1AT1G20900	A2MF2AT1G20900
AT1G20910	AKBr1	B	Rsa10038389	Rsa10040745	Rsa10029299	BniB04g035630.2N.1	BniB03g008870.2N.1	BniB03g029410.2N.1	BolC05g018900.2J	BolC08g028940.2J	BolC07g021960.2J	BraA06g016770.3.1C	BraA08g028020.3.1C	BraA07g015820.3.1C	A1LFAT1G20910	A1MF1AT1G20910	A1MF2AT1G20910	A2LFAT1G20910	A2MF1AT1G20910	A2MF2AT1G20910
AT1G20920	AKBr1	B	Rsa10038390	-	-	BniB04g035640.2N.1	-	-	BolC05g018910.2J	-	-	BraA06g016780.3.1C	-	-	A1LFAT1G20920	-	-	A2LFAT1G20920	-	-
AT1G20925	AKBr1	B	Rsa10038391	-	-	BniB04g035650.2N.1	-	-	BolC05g018920.2J	-	-	BraA06g016790.3.1C	-	-	A1LFAT1G20925	-	-	A2LFAT1G20925	-	-
AT1G20930	AKBr1	B	-	-	Rsa10029298	-	-	BniB03g029420.2N.1	BolC05g018930.2J	-	BolC07g021950.2J	BraA06g016800.3.1C	-	BraA07g015810.3.1C	A1LFAT1G20930	-	A1MF2AT1G20930	A2LFAT1G20930	-	A2MF2AT1G20930
AT1G20950	AKBr1	B	Rsa10038392	Rsa10040744	-	BniB04g035660.2N.1	BniB03g008880.2N.1	-	BolC05g018960.2J	BolC08g028950.2J	-	BraA06g016820.3.1C	BraA08g028010.3.1C	-	A1LFAT1G20950	A1MF1AT1G20950	-	A2LFAT1G20950	A2MF1AT1G20950	-
AT1G20960	AKBr1	B	Rsa10038393	-	-	-	-	BniB03g029430.2N.1	BolC05g018970.2J	-	BolC07g021870.2J	BraA06g016830.3.1C	-	BraA07g015540.3.1C	A1LFAT1G20960	-	A1MF2AT1G20960	A2LFAT1G20960	-	A2MF2AT1G20960
AT1G20970	AKBr1	B	Rsa10038394	-	-	BniB04g035670.2N.1	-	-	BolC05g018980.2J	-	BolC07g022340.2J	BraA06g016880.3.1C	-	-	A1LFAT1G20970	-	A1MF2AT1G20970	A2LFAT1G20970	-	A2MF2AT1G20970
AT1G20980	AKBr1	B	Rsa10038396	-	-	BniB04g035680.2N.1	-	-	BolC05g018990.2J	-	-	BraA06g016910.3.1C	-	-	A1LFAT1G20980	-	-	A2LFAT1G20980	-	-
AT1G20990	AKBr1	B	Rsa10038397	-	Rsa10029297	BniB04g035690.2N.1	-	BniB03g029450.2N.1	BolC05g019000.2J	-	BolC07g021860.2J	BraA06g016920.3.1C	-	BraA07g015780.3.1C	A1LFAT1G20990	-	A1MF2AT1G20990	A2LFAT1G20990	-	A2MF2AT1G20990
AT1G21000	AKBr1	B	Rsa10040301	Rsa10040743	-	BniB04g035700.2N.1	BniB03g008890.2N.1	BniB03g029460.2N.1	BolC05g019040.2J	BolC08g028960.2J	BolC07g021510.2J	BraA06g016940.3.1C	BraA08g027990.3.1C	BraA07g015760.3.1C	A1LFAT1G21000	A1MF1AT1G21000	A1MF2AT1G21000	A2LFAT1G21000	A2MF1AT1G21000	A2MF2AT1G21000
AT1G21010	AKBr1	B	Rsa10040300	Rsa10040742	Rsa10029296	BniB04g035720.2N.1	BniB03g008900.2N.1	BniB03g029470.2N.1	BolC05g019070.2J	BolC08g028970.2J	BolC07g021530.2J	BraA06g016950.3.1C	BraA08g027970.3.1C	BraA07g015750.3.1C	A1LFAT1G21010	A1MF1AT1G21010	A1MF2AT1G21010	A2LFAT1G21010	A2MF1AT1G21010	A2MF2AT1G21010
AT1G21050	AKBr1	B	-	Rsa10040741	-	BniB04g035730.2N.1	BniB03g008910.2N.1	BniB03g029480.2N.1	BolC05g019110.2J	BolC08g028990.2J	BolC07g021540.2J	BraA06g016960.3.1C	BraA08g027940.3.1C	BraA07g015730.3.1C	A1LFAT1G21050	A1MF1AT1G21050	A1MF2AT1G21050	A2LFAT1G21050	A2MF1AT1G21050	A2MF2AT1G21050
AT1G21060	AKBr1	B	Rsa10040297	-	-	BniB04g035740.2N.1	-	-	BolC05g019140.2J	-	-	BraA06g016980.3.1C	-	-	A1LFAT1G21060	-	-	A2LFAT1G21060	-	-
AT1G21065	AKBr1	B	-	Rsa10040740	-	BniB04g035750.2N.1	BniB03g008920.2N.1	-	-	BolC08g029000.2J	-	BraA06g016990.3.1C	BraA08g027930.3.1C	-	A1LFAT1G21065	A1MF1AT1G21065	-	A2LFAT1G21065	A2MF1AT1G21065	-
AT1G21070	AKBr1	B	-	Rsa10040739	-	BniB04g035760.2N.1	BniB03g008930.2N.1	-	BolC05g019150.2J	BolC08g029010.2J	-	BraA06g017000.3.1C	BraA08g027920.3.1C	-	A1LFAT1G21070	A1MF1AT1G21070	-	A2LFAT1G21070	A2MF1AT1G21070	-
AT1G21080	AKBr1	B	-	Rsa10040738	-	BniB04g035770.2N.1	BniB03g008940.2N.1	BniB03g029490.2N.1	BolC05g019160.2J	BolC08g029020.2J	-	BraA06g017010.3.1C	BraA08g027910.3.1C	-	A1LFAT1G21080	A1MF1AT1G21080	A1MF2AT1G21080	A2LFAT1G21080	A2MF1AT1G21080	-
AT1G21090	AKBr1	B	Rsa10040296	-	Rsa10029294	BniB04g035780.2N.1	-	BniB03g029500.2N.1	BolC05g019170.2J	-	BolC07g021560.2J	BraA06g017020.3.1C	-	BraA07g015720.3.1C	A1LFAT1G21090	-	A1MF2AT1G21090	A2LFAT1G21090	-	A2MF2AT1G21090
AT1G21100	AKBr1	B	Rsa10040292	Rsa10040737	Rsa10029293	BniB04g035790.2N.1	BniB03g008950.2N.1	BniB03g029510.2N.1	BolC05g019180.2J	BolC08g029030.2J	BolC07g021570.2J	BraA06g017030.3.1C	BraA08g027870.3.1C	BraA07g015690.3.1C	A1LFAT1G21100	A1MF1AT1G21100	A1MF2AT1G21100	A2LFAT1G21100	A2MF1AT1G21100	A2MF2AT1G21100
AT1G21140	AKBr1	B	Rsa10040291	Rsa10040736	Rsa10029291	BniB04g035800.2N.1	BniB03g008990.2N.1	BniB03g029530.2N.1	BolC05g019270.2J	BolC08g029060.2J	BolC07g021620.2J	BraA06g017070.3.1C	BraA08g027860.3.1C	BraA07g015670.3.1C	A1LFAT1G21140	A1MF1AT1G21140	A1MF2AT1G21140	A2LFAT1G21140	A2MF1AT1G21140	A2MF2AT1G21140
AT1G21160	AKBr1	B	-	Rsa10040735	-	-	BniB03g009000.2N.1	-	-	BolC08g029070.2J	-	-	BraA08g027850.3.1C	-	-	A1MF1AT1G21160	-	-	A2MF1AT1G21160	-
AT1G21190	AKBr1	B	Rsa10040290	-	-	BniB04g035810.2N.1	-	-	BolC05g019290.2J	-	-	BraA06g017080.3.1C	-	-	A1LFAT1G21190	-	-	A2LFAT1G21190	-	-
AT1G21200	AKBr1	B	Rsa10040288	Rsa10040734	-	BniB04g035820.2N.1	BniB03g009010.2N.1	BniB03g029540.2N.1	BolC05g019320.2J	BolC08g029090.2J	BolC07g021630.2J	BraA06g017100.3.1C	BraA08g027840.3.1C	BraA07g015660.3.1C	A1LFAT1G21200	A1MF1AT1G21200	A1MF2AT1G21200	A2LFAT1G21200	A2MF1AT1G21200	A2MF2AT1G21200
AT1G21210	AKBr1	B	-	Rsa10040729	-	BniB04g035860.2N.1	BniB03g008200.2N.1	-	-	BolC08g029100.2J	-	-	BraA08g027800.3.1C	-	A1LFAT1G21210	A1MF1AT1G21210	-	-	A2MF1AT1G21210	-
AT1G21270	AKBr1	B	Rsa10040283	-	Rsa10029289	BniB04g035830.2N.1	-	BniB03g029550.2N.1	BolC05g019330.2J	-	BolC07g021640.2J	BraA06g017110.3.1C	-	BraA07g015640.3.1C	A1LFAT1G21270	-	A1MF2AT1G21270	A2LFAT1G21270	-	A2MF2AT1G21270
AT1G21280	AKBr1	B	Rsa10040282	-	Rsa10029286	BniB04g035840.2N.1	-	-	BolC05g019380.2J	-	BolC07g021130.2J	BraA06g017140.3.1C	BraA08g027820.3.1C	-	A1LFAT1G21280	A1MF1AT1G21280	A1MF2AT1G21280	A2LFAT1G21280	A2MF1AT1G21280	A2MF2AT1G21280
AT1G21310	AKBr1	B	Rsa10040281	-	Rsa10029288	BniB04g035890.2N.1	-	BniB03g029580.2N.1	BolC05g019620.2J	-	BolC07g021660.2J	BraA06g017210.3.1C	-	BraA07g015630.3.1C	A1LFAT1G21310	-	A1MF2AT1G21310	A2LFAT1G21310	-	A2MF2AT1G21310
AT1G21320	AKBr1	B	Rsa10040280	Rsa10040727	-	BniB03g009090.2N.1	-	BniB03g029590.2N.1	BolC05g019650.2J	-	BolC07g021680.2J	BraA06g017220.3.1C	-	BraA07g015620.3.1C	A1LFAT1G21320	A1MF1AT1G21320	A1MF2AT1G21320	A2LFAT1G21320	-	A2MF2AT1G21320
AT1G21327	AKBr1	B	Rsa10040278	-	-	BniB04g035930.2N.1	-	-	-	-	-	-	-	-	A1LFAT1G21327	-	-	-	-	-
AT1G21340	AKBr1	B	Rsa10040276	-	Rsa10029283	BniB04g035940.2N.1	-	BniB03g029650.2N.1	BolC05g019680.2J	-	BolC07g021730.2J	BraA06g017280.3.1C	-	BraA07g015600.3.1C	A1LFAT1G21340	-	A1MF2AT1G21340	A2LFAT1G21340	-	A2MF2AT1G21340
AT1G21350	AKBr1	B	Rsa10040275	-	-	BniB04g035950.2N.1	-	-	BolC05g019690.2J	-	-	BraA06g017290.3.1C	-	-	A1LFAT1G21350	-	-	A2LFAT1G21350	-	-
AT1G21360	AKBr1	B	Rsa10040274	-	Rsa10029280	BniB04g035960.2N.1	-	BniB03g029660.2N.1	BolC05g019700.2J	-	BolC07g021760.2J	BraA06g017300.3.1C	-	BraA07g015580.3.1C	A1LFAT1G21360	-	A1MF2AT1G21360	A2LFAT1G21360	-	A2MF2AT1G21360
AT1G21380	AKBr1	B	Rsa10040273	Rsa10040726	Rsa10029279	BniB04g035980.2N.1	BniB03g009160.2N.1	BniB03g029670.2N.1	BolC05g019720.2J	BolC08g029240.2J	BolC07g021770.2J	BraA06g017320.3.1C	BraA08g027790.3.1C	BraA07g015570.3.1C	A1LFAT1G21380	A1MF1AT1G21380	A1MF2AT1G21380	A2LFAT1G21380	A2MF1AT1G21380	A2MF2AT1G21380
AT1G21390	AKBr1	B	Rsa10040272	-	-	BniB04g036000.2N.1	-	-	-	-	-	BraA06g017330.3.1C	-	-	A1LFAT1G21390	-	-	A2LFAT1G21390	-	-
AT1G21400	AKBr1	B	Rsa10040271	Rsa10040724	-	BniB04g036010.2N.1	BniB03g009170.2N.1	-	BolC05g019730.2J	BolC08g029270.2J	-	BraA06g017340.3.1C	BraA08g027770.3.1C	-	A1LFAT1G21400	A1MF1AT1G21400	-	A2LFAT1G21400	A2MF1AT1G21400	-
AT1G21410	AKBr1	B	-	Rsa10040723	-	-	BniB03g009180.2N.1	-	-	BolC08g029280.2J	-	-	BraA08g027760.3.1C	-	-	A1MF1AT1G21410	-	-	A2MF1AT1G21410	-
AT1G21430	AKBr1	B	Rsa10040269	-	-	BniB04g036030.2N.1	-	-	BolC05g019740.2J	-	-	BraA06g017350.3.1C	-	-	A1LFAT1G21430	-	-	A2LFAT1G21430	-	-
AT1G21440	AKBr1	B	Rsa10040268	-	-	BniB04g036040.2N.1	-	-	BolC05g019750.2J	-	-	BraA06g017360.3.1C	-	-	A1LFAT1G21440	-	-	A2LFAT1G21440	-	-
AT1G21450	AKBr1	B	Rsa10040267	-	Rsa10028817	BniB04g036050.2N.1	-	BniB03g029680.2N.1	BolC05g019760.2J	-	BolC07g021780.2J	BraA06g017370.3.1C	-	BraA07g015560.3.1C	A1LFAT1G21450	-	A1MF2AT1G21450	A2LFAT1G21450	-	A2MF2AT1G21450
AT1G21460	AKBr1	B	-	Rsa10040722	-	BniB04g036060.2N.1	BniB03g009190.2N.1	-	BolC05g019780.2J	BolC08g029290.2J	-	BraA06g017380.3.1C	BraA08g027750.3.1C	-	A1LFAT1G21460	A1MF1AT1G21460	-	A2LFAT1G21460	A2MF1AT1G21460	-
AT1G21480	AKBr1	B	Rsa10040266	Rsa10040721	-	BniB04g036070.2N.1	BniB03g009200.2N.1	-	BolC05g019800.2J	BolC08g029300.2J	-	BraA06g017400.3.1C	BraA08g027740.3.1C	-	A1LFAT1G21480	A1MF1AT1G21480	-	A2LFAT1G21480	A2MF1AT1G21480	-
AT1G21500	AKBr1	B	-	-	Rsa10029274	BniB04g036180.2N.1	-	BniB03g029690.2N.1	BolC05g019840.2J	-	BolC07g021790.2J	BraA06g017430.3.1C	-	BraA07g015530.3.1C	A1LFAT1G21500	-	A1MF2AT1G21500	A2LFAT1G21500	-	A2MF2AT1G21500
AT1G21510	AKBr1	B	Rsa10040264	-	-	BniB04g036190.2N.1	-	-	BolC05g019850.2J	-	-	BraA06g017440.3.1C	-	-	A1LFAT1G21510	-	-	A2LFAT1G21510	-	-
AT1G21520	AKBr1	B	Rsa10040262	Rsa10040719	Rsa10029273	BniB04g036210.2N.1	-	-	-	-	-	BraA06g017450.3.1C	BraA08g027710.3.1C	-	A1LFAT1G21520	A1MF1AT1G21520	A1MF2AT1G21520	A2LFAT1G21520	A2MF1AT1G21520	-
AT1G21528	AKBr1	B	Rsa10040260	-	-	BniB04g036280.2N.1	-	BniB03g029710.2N.1	BolC05g019890.2J	-	BolC07g020990.2J	-	-	-	A1LFAT1G21528	-	A1MF2AT1G21528	A2LFAT1G21528	-	A2MF2AT1G21528
AT1G21530	AKBr1	B	Rsa10040259	-	-	BniB04g036290.2N.1	-	-	BolC05g019900.2J	-	-	BraA06g017480.3.1C	-	-	A1LFAT1G21530	-	-	A2LFAT1G21530	-	-
AT1G21550	AKBr1	B	Rsa10040258	-	-	BniB04g036330.2N.1	-	-	BolC05g019930.2J	-	-	BraA06g017510.3.1C	-	-	A1LFAT1G21550	-	-	A2LFAT1G21550	-	-
AT1G21560	AKBr1	B	Rsa10040257	-	-	BniB04g036340.2N.1	-	-	BolC05g019940.2J	-	-	BraA06g017520.3.1C	-	-	A1LFAT1G21560	-	-	A2LFAT1G21560	-	-
AT1G21590	AKBr1	B	Rsa10040255	-	-	BniB04g036360.2N.1	BniB03g009260.2N.1	-	BolC05g019960.2J	BolC08g029520.2J	-	BraA06g017570.3.1C	BraA08g027690.3.1C	-	A1LFAT1G21590	A1MF1AT1G21590	-	A2LFAT1G21590	A2MF1AT1G21590	-
AT1G21600	AKBr1	B	Rsa10040254	Rsa10040717	-	BniB04g036370.2N.1	BniB03g009270.2N.1	-	BolC05g019970.2J	BolC08g029530.2J	-	BraA06g017580.3.1C	BraA08g027680.3.1C	-	A1LFAT1G21600	A1MF1AT1G21600	-	A2LFAT1G21600	A2MF1AT1G21600	-
AT1G21630	AKBr1	B	Rsa10040253	Rsa10040716	-	BniB04g036380.2N.1	BniB03g009280.2N.1	BniB03g029740.2N.1	BolC05g019980.2J	BolC08g029540.2J	BolC07g021470.2J	BraA06g017590.3.1C	BraA08g027660.3.1C	BraA07g015490.3.1C	A1LFAT1G21630	A1MF1AT1G21630	A1MF2AT1G21630	A2LFAT1G21630	A2MF1AT1G21630	A2MF2AT1G21630
AT1G21640	AKBr1	B	Rsa10040252	-	-	BniB04g036400.2N.1	-	-	BolC05g019990.2J	-	-	BraA06g017600.3.1C	-	-	A1LFAT1G21640	-	-	A2LFAT1G21640	-	-
AT1G21650	AKBr1	B	-	Rsa10040715	-	-	BniB03g009290.2N.1	-	-	BolC08g029550.2J	-	-	BraA08g027650.3.1C	-	-	A1MF1AT1G21650	-	-	A2MF1AT1G21650	-
AT1G21651	AKBr1	B	Rsa10040251	-	-	BniB04g036410.2N.1	-	-	BolC05g020000.2J	-	-	BraA06g017610.3.1C	-	-	A1LFAT1G21651	-	-	A2LFAT1G21651	-	-
AT1G21660	AKBr1	B	Rsa10040249	-	Rsa10029269	BniB04g036430.2N.1	-	BniB03g029760.2N.1	BolC05g020020.2J	-	BolC07g021450.2J	BraA06g017630.3.1C	-	BraA07g015470.3.1C	A1LFAT1G21660	-	A1MF2AT1G21660	A2LFAT1G21660	-	A2MF2AT1G21660
AT1G21670	AKBr1	B	Rsa10040248	Rsa10040713	-	BniB04g036460.2N.1	-	-	BolC05g020030.2J	BolC08g029670.2J	-	BraA06g017640.3.1C	-	-	A1LFAT1G21670	A1MF1AT1G21670	-	A2LFAT1G21670	A2MF1AT1G21670	-
AT1G21690	AKBr1	B	-	Rsa10040712	-	BniB04g036480.2N.1	BniB03g009310.2N.1	-	BolC05g020050.2J	BolC08g029580.2J	-	BraA06g017670.3.1C	BraA08g027630.3.1C	-	A1LFAT1G21690	A1MF1AT1G21690	-	A2LFAT1G21690	A2MF1AT1G21690	-
AT1G21695	AKBr1	B	-	-	Rsa10029268	BniB04g036490.2N.1	-	BniB03g029770.2N.1	BolC05g020060.2J	-	-	BraA06g017680.3.1C	-	BraA07g015460.3.1C	A1LFAT1G21695	-	A1MF2AT1G21695	A2LFAT1G21695	-	A2MF2AT1G21695
AT1G21700	AKBr1	B	Rsa10040247	Rsa10040711	-	BniB04g036500.2N.1	BniB03g009320.2N.1	-	BolC05g020070.2J	BolC08g029620.2J	-	BraA06g017690.3.1C	BraA08g027620.3.1C	-	A1LFAT1G21700	A1MF1AT1G21700	-	A2LFAT1G21700	A2MF1AT1G21700	-
AT1G21710	AKBr1	B	Rsa10040246	-	-	-	-	-	BolC05g020080.2J	-	-	BraA06g017700.3.1C	-	-	A1LFAT1G21710	-	-	A2LFAT1G21710	-	-
AT1G21720	AKBr1	B	Rsa10040245	Rsa10040709	Rsa10029267	BniB04g036510.2N.1	BniB03g009330.2N.1	BniB03g029780.2N.1	BolC05g020090.2J	BolC08g029630.2J	BolC07g021440.2J	BraA06g017710.3.1C	BraA08g027610.3.1C	BraA07g015450.3.1C	A1LFAT1G21720	A1MF1AT1G21720	A1MF2AT1G21720	A2LFAT1G21720	A2MF1AT1G21720	A2MF2AT1G21720
AT1G21730	AKBr1	B	Rsa10040244	-	-	BniB04g036530.2N.1	-	-	BolC05g020110.2J	-	-	BraA06g017720.3.1C	-	-	A1LFAT1G21730	-	-	A2LFAT1G21730	-	-
AT1G21740	AKBr1	B	Rsa10040243	-	-	BniB04g036570.2N.1	-	-	BolC05g020120.2J	-	-	BraA06g017730.3.1C	-	-	A1LFAT1G21740	-	-	A2LFAT1G21740	-	-
AT1G21750	AKBr1	B	Rsa10040242	Rsa10040708	-	BniB04g036580.2N.1	BniB03g020190.2N.1	BniB03g029790.2N.1	BolC05g020130.2J	BolC08g029720.2J	BolC07g021430.2J	BraA06g017740.3.1C	BraA08g027580.3.1C	BraA07g015430.3.1C	A1LFAT1G21750	A1MF1AT1G21750	A1MF2AT1G21750	A2LFAT1G21750	A2MF1AT1G21750	A2MF2AT1G21750
AT1G21760	AKBr1	B	Rsa10040239	-	-	BniB04g036590.2N.1	-	-	BolC05g020140.2J	-	-	BraA06g017750.3.1C	-	-	A1LFAT1G21760	-	-	A2LFAT1G21760	-	-
AT1G21770	AKBr1	B	Rsa10040238	-	-	BniB04g036600.2N.1	-	-	BolC05g020150.2J	-	-	BraA06g017760.3.1C	-	-	A1LFAT1G21770	-	-	A2LFAT1G21770	-	-
AT1G21780	AKBr1	B	Rsa10040237	-	-	BniB04g036610.2N.1	-	-	BolC05g020160.2J	-	-	BraA06g017770.3.1C	-	-	A1LFAT1G21780	-	-	A2LFAT1G21780	-	-
AT1G21790	AKBr1	B	Rsa10040236	-	-	BniB04g036620.2N.1	-	-	BolC05g020170.2J	-	-	BraA06g017790.3.1C	-	-	A1LFAT1G21790	-	-	A2LFAT1G21790	-	-
AT1G21830	AKBr1	B	Rsa10040235	Rsa10040707	-	BniB04g036630.2N.1	BniB03g020180.2N.1	BniB03g029800.2N.1	BolC05g020180.2J	BolC08g029730.2J	BolC07g021410.2J	BraA06g017800.3.1C	BraA08g027570.3.1C	BraA07g015420.3.1C	A1LFAT1G21830	A1MF1AT1G21830	A1MF2AT1G21830	A2LFAT1G21830	A2MF1AT1G21830	A2MF2AT1G21830
AT1G21840	AKBr1	B	-	-	Rsa10029266	-	-	-	-	-	BolC07g021360.2J	-	-	BraA07g015400.3.1C	-	-	A1MF2AT1G21840	-	-	A2MF2AT1G21840
AT1G21850	AKBr1	B	-	-	Rsa10029265	-	-	BniB03g029820.2N.1	-	-	-	-	-	-	-	-	A1MF2AT1G21850	-	-	-
AT1G21870	AKBr1	B	-	Rsa10040706	-	-	BniB03g020170.2N.1	-	-	BolC08g029740.2J	-	-	BraA08g027560.3.1C	-	-	A1MF1AT1G21870	-	-	A2MF1AT1G21870	-
AT1G21880	AKBr1	B	Rsa10040233	Rsa10040705	-	BniB04g036680.2N.1	-	-	BolC05g020200.2J	BolC08g029750.2J	-	BraA06g017850.3.1C	BraA08g027550.3.1C	-	A1LFAT1G21880	A1MF1AT1G21880	-	A2LFAT1G21880	A2MF1AT1G21880	-
AT1G21890	AKBr1	B	Rsa10040232	-	Rsa10029264	-	-	BniB03g029830.2N.1	BolC05g020210.2J	-	BolC07g021350.2J	BraA06g017860.3.1C	-	BraA07g015390.3.1C	A1LFAT1G21890	-	A1MF2AT1G21890	A2LFAT1G21890	-	A2MF2AT1G21890
AT1G21900	AKBr1	B	Rsa10040231	Rsa10040704	-	BniB04g036740.2N.1	BniB03g020160.2N.1	-	BolC05g020250.2J	BolC08g029760.2J	-	BraA06g017870.3.1C	BraA08g027540.3.1C	-	A1LFAT1G21900	A1MF1AT1G21900	-	A2LFAT1G21900	A2MF1AT1G21900	-
AT1G21910	AKBr1	B	-	Rsa10040703	Rsa10029261	-	BniB03g020150.2N.1	BniB03g029840.2N.1	-	BolC08g029770.2J	BolC07g021320.2J	-	BraA08g027530.3.1C	BraA07g015370.3.1C	-	A1MF1AT1G21910	A1MF2AT1G21910	-	A2MF1AT1G21910	A2MF2AT1G21910
AT1G21920	AKBr1	B	Rsa10040229	-	Rsa10029260	BniB04g036760.2N.1	BniB03g020140.2N.1	BniB03g029870.2N.1	BolC05g020300.2J	BolC08g029800.2J	BolC07g021290.2J	BraA09g042260.3.1C	BraA08g027520.3.1C	BraA07g015360.3.1C	A1LFAT1G21920	A1MF1AT1G21920	A1MF2AT1G21920	A2LFAT1G21920	A2MF1AT1G21920	A2MF2AT1G21920
AT1G21930	AKBr1	B	Rsa10040228	-	-	BniB04g036770.2N.1	-	BniB03g029880.2N.1	BolC05g020320.2J	-	BolC07g021280.2J	BraA09g042240.3.1C	-	BraA07g015350.3.1C	A1LFAT1G21930	-	A1MF2AT1G21930	A2LFAT1G21930	-	A2MF2AT1G21930
AT1G21940	AKBr1	B	Rsa10040226	-	-	BniB04g036780.2N.1	-	-	BolC05g020330.2J	-	-	BraA09g042230.3.1C	-	-	A1LFAT1G21940	-	-	A2LFAT1G21940	-	-
AT1G21970	AKBr1	B	Rsa10040223	Rsa10040701	-	BniB04g036820.2N.1	BniB03g020110.2N.1	BniB03g029890.2N.1	BolC05g020340.2J	BolC08g029830.2J	BolC07g021270.2J	BraA09g042220.3.1C	BraA08g027490.3.1C	BraA07g015340.3.1C	A1LFAT1G21970	A1MF1AT1G21970	A1MF2AT1G21970	A2LFAT1G21970	A2MF1AT1G21970	A2MF2AT1G21970
AT1G21980	AKBr1	B	-	Rsa10040700	-	-	BniB03g020100.2N.1	-	-	BolC08g029850.2J	-	-	BraA08g027480.3.1C	-	-	A1MF1AT1G21980	-	-	A2MF1AT1G21980	-
AT1G22015	AKBr1	B	Rsa10040222	Rsa10040699	Rsa10029257	BniB04g036840.2N.1	BniB03g020060.2N.1	BniB03g029900.2N.1	BolC05g020350.2J	BolC08g029970.2J	BolC07g021260.2J	BraA09g042200.3.1C	BraA08g027400.3.1C	BraA07g015330.3.1C	A1LFAT1G22015	A1MF1AT1G22015	A1MF2AT1G22015	A2LFAT1G22015	A2MF1AT1G22015	A2MF2AT1G22015
AT1G22020	AKBr1	B	Rsa10040221	Rsa10040698	-	BniB04g036870.2N.1	BniB03g020050.2N.1	-	BolC05g020360.2J	BolC08g029980.2J	-	BraA09g042190.3.1C	BraA08g027390.3.1C	-	A1LFAT1G22020	A1MF1AT1G22020	-	A2LFAT1G22020	A2MF1AT1G22020	-
AT1G22030	AKBr1	B	Rsa10040220	Rsa10040696	-	BniB04g037190.2N.1	BniB03g020040.2N.1	-	BolC05g020370.2J	BolC08g029990.2J	-	BraA09g042180.3.1C	BraA08g027380.3.1C	-	A1LFAT1G22030	A1MF1AT1G22030	-	A2LFAT1G22030	A2MF1AT1G22030	-
AT1G22040	AKBr1	B	Rsa10040215	-	Rsa10029255	BniB04g037210.2N.1	-	BniB03g029920.2N.1	BolC05g020380.2J	-	BolC07g021230.2J	BraA09g042170.3.1C	-	BraA07g015310.3.1C	A1LFAT1G22040	-	A1MF2AT1G22040	A2LFAT1G22040	-	A2MF2AT1G22040
AT1G22050	AKBr1	B	-	-	Rsa10029253	BniB04g037220.2N.1	-	BniB03g029940.2N.1	BolC05g020390.2J	-	BolC07g021210.2J	BraA09g042160.3.1C	-	BraA07g015300.3.1C	A1LFAT1G22050	-	A1MF2AT1G22050	A2LFAT1G22050	-	A2MF2AT1G22050
AT1G22060	AKBr1	B	Rsa10040214	Rsa10040694	Rsa10029252	BniB04g037230.2N.1	BniB03g020030.2N.1	BniB03g029950.2N.1	BolC05g020400.2J	BolC08g030000.2J	-	BraA09g042150.3.1C	BraA08g027360.3.1C	-	A1LFAT1G22060	A1MF1AT1G22060	A1MF2AT1G22060	A2LFAT1G22060	A2MF1AT1G22060	-
AT1G22065	AKBr1	B	Rsa10040213	Rsa10040693	-	BniB04g037270.2N.1	BniB03g020020.2N.1	BniB03g029960.2N.1	-	-	-	BraA09g042140.3.1C	-	-	A1LFAT1G22065	A1MF1AT1G22065	A1MF2AT1G22065	A2LFAT1G22065	-	-
AT1G22070	AKBr1	B	Rsa10040212	Rsa10040692	-	BniB04g037280.2N.1	BniB03g020010.2N.1	BniB03g029980.2N.1	BolC05g020410.2J	BolC08g030020.2J	BolC07g021200.2J	BraA09g042130.3.1C	BraA08g027350.3.1C	-	A1LFAT1G22070	A1MF1AT1G22070	A1MF2AT1G22070	A2LFAT1G22070	A2MF1AT1G22070	A2MF2AT1G22070
AT1G22100	AKBr1	B	-	Rsa10040691	-	-	BniB03g020000.2N.1	BniB03g029990.2N.1	-	BolC08g030030.2J	-	-	BraA08g027340.3.1C	-	-	A1MF1AT1G22100	A1MF2AT1G22100	-	A2MF1AT1G22100	-
AT1G22110	AKBr1	B	Rsa10040211	-	Rsa10029251	BniB04g037290.2N.1	-	BniB03g030000.2N.1	BolC05g020420.2J	-	BolC07g021190.2J	BraA09g042120.3.1C	-	BraA07g015290.3.1C	A1LFAT1G22110	-	A1MF2AT1G22110	A2LFAT1G22110	-	A2MF2AT1G22110
AT1G22120	AKBr1	B	Rsa10040210	-	-	BniB04g037300.2N.1	-	BniB03g030010.2N.1	BolC05g020430.2J	-	BolC07g021180.2J	BraA09g042100.3.1C	-	BraA07g015280.3.1C	A1LFAT1G22120	-	A1MF2AT1G22120	A2LFAT1G22120	-	A2MF2AT1G22120
AT1G22130	AKBr1	B	-	Rsa10040690	-	BniB04g037310.2N.1	BniB03g019980.2N.1	BniB03g030020.2N.1	BolC05g020440.2J	BolC08g030040.2J	BolC07g021160.2J	-	BraA08g027320.3.1C	BraA07g015270.3.1C	A1LFAT1G22130	A1MF1AT1G22130	A1MF2AT1G22130	A2LFAT1G22130	A2MF1AT1G22130	A2MF2AT1G22130
AT1G22140	AKBr1	B	Rsa10040209	-	-	BniB04g037320.2N.1	-	-	BolC05g020460.2J	-	-	BraA09g042080.3.1C	-	-	A1LFAT1G22140	-	-	A2LFAT1G22140	-	-
AT1G22150	AKBr1	B	Rsa10040208	-	-	BniB04g037330.2N.1	-	-	BolC05g020480.2J	-	-	BraA09g042070.3.1C	-	-	A1LFAT1G22150	-	-	A2LFAT1G22150	-	-
AT1G22160	AKBr1	B	Rsa10040207	-	-	BniB04g037340.2N.1	-	BniB03g030040.2N.1	BolC05g020490.2J	-	BolC07g021150.2J	BraA09g042060.3.1C	-	BraA07g015250.3.1C	A1LFAT1G22160	-	A1MF2AT1G22160	A2LFAT1G22160	-	A2MF2AT1G22160
AT1G22180	AKBr1	B	Rsa10040206	-	-	BniB04g037350.2N.1	-	BniB03g030060.2N.1	BolC05g020500.2J	-	BolC07g021120.2J	BraA09g042050.3.1C	-	BraA07g015230.3.1C	A1LFAT1G22180	-	A1MF2AT1G22180	A2LFAT1G22180	-	A2MF2AT1G22180
AT1G22190	AKBr1	B	Rsa10040205	-	-	BniB04g037370.2N.1	-	-	BolC05g020550.2J	-	-	BraA09g042040.3.1C	-	-	A1LFAT1G22190	-	-	A2LFAT1G22190	-	-
AT1G22200	AKBr1	B	Rsa10040204	-	Rsa10029250	BniB04g037380.2N.1	-	BniB03g030080.2N.1	BolC05g020580.2J	-	BolC07g021080.2J	BraA09g042030.3.1C	-	BraA07g015210.3.1C	A1LFAT1G22200	-	A1MF2AT1G22200	A2LFAT1G22200	-	A2MF2AT1G22200
AT1G22210	AKBr1	B	-	-	Rsa10029249	-	-	BniB03g030100.2N.1	-	-	-	-	-	-	-	-	A1MF2AT1G22210	-	-	-
AT1G22220	AKBr1	B	Rsa10040203	Rsa10040686	Rsa10029248	BniB04g037390.2N.1	BniB03g019960.2N.1	BniB03g030110.2N.1	BolC05g020590.2J	BolC08g030060.2J	BolC07g021020.2J	BraA09g042020.3.1C	BraA08g027300.3.1C	BraA07g015190.3.1C	A1LFAT1G22220	A1MF1AT1G22220	A1MF2AT1G22220	A2LFAT1G22220	A2MF1AT1G22220	A2MF2AT1G22220
AT1G22230	AKBr1	B	Rsa10040202	-	-	BniB04g037400.2N.1	-	-	BolC05g020600.2J	BolC08g030070.2J	BolC07g021010.2J	BraA09g042000.3.1C	-	BraA07g015180.3.1C	A1LFAT1G22230	A1MF1AT1G22230	A1MF2AT1G22230	A2LFAT1G22230	A2MF1AT1G22230	A2MF2AT1G22230
AT1G22240	AKBr1	B	Rsa10040201	-	-	BniB04g037410.2N.1	-	-	BolC05g020610.2J	-	BolC07g021000.2J	BraA09g041990.3.1C	-	BraA07g015150.3.1C	A1LFAT1G22240	-	A1MF2AT1G22240	A2LFAT1G22240	-	A2MF2AT1G22240
AT1G22250	AKBr1	B	Rsa10040200	-	Rsa10029246	BniB04g037420.2N.1	-	BniB03g030120.2N.1	BolC05g020620.2J	-	BolC07g020980.2J	BraA09g041980.3.1C	-	BraA07g015140.3.1C	A1LFAT1G22250	-	A1MF2AT1G22250	A2LFAT1G22250	-	A2MF2AT1G22250
AT1G22270	AKBr1	B	Rsa10040199	-	Rsa10029245	BniB04g037430.2N.1	-	BniB03g030130.2N.1	BolC05g020630.2J	-	BolC07g020970.2J	BraA09g041970.3.1C	-	BraA07g015130.3.1C	A1LFAT1G22270	-	A1MF2AT1G22270	A2LFAT1G22270	-	A2MF2AT1G22270
AT1G22280	AKBr1	B	Rsa10040198	Rsa10040682	-	BniB04g037440.2N.1	BniB03g019870.2N.1	BniB03g030140.2N.1	BolC05g020640.2J	BolC08g030100.2J	BolC07g020960.2J	BraA09g041920.3.1C	BraA08g027270.3.1C	BraA07g015120.3.1C	A1LFAT1G22280	A1MF1AT1G22280	A1MF2AT1G22280	A2LFAT1G22280	A2MF1AT1G22280	A2MF2AT1G22280
AT1G22290	AKBr1	B	Rsa10040197	Rsa10040677	Rsa10029237	BniB04g037450.2N.1	BniB03g019820.2N.1	BniB03g030150.2N.1	BolC05g020650.2J	BolC08g030110.2J	BolC07g020840.2J	BraA09g041910.3.1C	BraA08g027240.3.1C	BraA07g015040.3.1C	A1LFAT1G22290	A1MF1AT1G22290	A1MF2AT1G22290	A2LFAT1G22290	A2MF1AT1G22290	A2MF2AT1G22290
AT1G22310	AKBr1	B	-	-	Rsa10029243	-	-	BniB03g030160.2N.1	-	-	BolC07g020950.2J	-	-	BraA07g015110.3.1C	-	-	A1MF2AT1G22310	-	-	A2MF2AT1G22310
AT1G22330	AKBr1	B	Rsa10040196	-	Rsa10029242	BniB04g037480.2N.1	-	BniB03g030180.2N.1	BolC05g020660.2J	-	BolC07g020930.2J	BraA09g041890.3.1C	-	BraA07g015090.3.1C	A1LFAT1G22330	-	A1MF2AT1G22330	A2LFAT1G22330	-	A2MF2AT1G22330
AT1G22340	AKBr1	B	Rsa10040190	-	Rsa10029238	BniB04g037490.2N.1	-	BniB03g030190.2N.1	BolC05g020520.2J	BolC08g029250.2J	BolC07g020870.2J	BraA09g041860.3.1C	BraA08g027780.3.1C	BraA07g015060.3.1C	A1LFAT1G22340	A1MF1AT1G22340	A1MF2AT1G22340	A2LFAT1G22340	A2MF1AT1G22340	A2MF2AT1G22340
AT1G22410	AKBr1	B	Rsa10040189	Rsa10040679	-	BniB04g037510.2N.1	BniB03g019840.2N.1	-	BolC05g020720.2J	BolC08g030140.2J	-	BraA09g041850.3.1C	BraA08g027250.3.1C	-	A1LFAT1G22410	A1MF1AT1G22410	-	A2LFAT1G22410	A2MF1AT1G22410	-
AT1G22420	AKBr1	B	-	-	Rsa10029236	-	BniB03g019810.2N.1	BniB03g030250.2N.1	-	BolC08g030190.2J	BolC07g020830.2J	-	BraA08g027230.3.1C	BraA07g015030.3.1C	-	A1MF1AT1G22420	A1MF2AT1G22420	-	A2MF1AT1G22420	A2MF2AT1G22420
AT1G22430	AKBr1	B	Rsa10040188	Rsa10040676	Rsa10029235	BniB04g037540.2N.1	BniB03g019800.2N.1	BniB03g030260.2N.1	BolC05g020750.2J	BolC08g030200.2J	BolC07g020780.2J	BraA09g041840.3.1C	BraA08g027220.3.1C	BraA07g015020.3.1C	A1LFAT1G22430	A1MF1AT1G22430	A1MF2AT1G22430	A2LFAT1G22430	A2MF1AT1G22430	A2MF2AT1G22430
AT1G22450	AKBr1	B	Rsa10040187	-	-	BniB04g037550.2N.1	BniB03g019790.2N.1	-	BolC05g020760.2J	BolC08g030210.2J	-	BraA09g041830.3.1C	-	-	A1LFAT1G22450	A1MF1AT1G22450	-	A2LFAT1G22450	A2MF1AT1G22450	-
AT1G22460	AKBr1	B	Rsa10040186	-	-	BniB04g037560.2N.1	-	-	BolC05g020770.2J	-	-	BraA09g041820.3.1C	-	-	A1LFAT1G22460	-	-	A2LFAT1G22460	-	-
AT1G22470	AKBr1	B	Rsa10040185	-	-	BniB04g037570.2N.1	-	BniB03g030280.2N.1	-	-	-	BraA09g041800.3.1C	-	-	A1LFAT1G22470	-	A1MF2AT1G22470	A2LFAT1G22470	-	-
AT1G22480	AKBr1	B	Rsa10040184	-	-	BniB04g037580.2N.1	-	-	BolC05g020780.2J	-	-	BraA09g041790.3.1C	-	-	A1LFAT1G22480	-	-	A2LFAT1G22480	-	-
AT1G22490	AKBr1	B	Rsa10040182	Rsa10040675	Rsa10029234	BniB04g037590.2N.1	BniB03g019780.2N.1	BniB03g030290.2N.1	BolC05g020790.2J	BolC08g030220.2J	BolC07g020740.2J	BraA09g041780.3.1C	BraA08g027210.3.1C	BraA07g014980.3.1C	A1LFAT1G22490	A1MF1AT1G22490	A1MF2AT1G22490	A2LFAT1G22490	A2MF1AT1G22490	A2MF2AT1G22490
AT1G22500	AKBr1	B	Rsa10040181	-	-	BniB04g037670.2N.1	-	BniB03g030300.2N.1	-	-	BolC07g020730.2J	-	-	BraA07g014970.3.1C	A1LFAT1G22500	-	A1MF2AT1G22500	-	-	A2MF2AT1G22500
AT1G22520	AKBr1	B	-	Rsa10040674	Rsa10029232	-	BniB03g019770.2N.1	BniB03g030320.2N.1	-	BolC08g030240.2J	BolC07g020710.2J	-	BraA08g027190.3.1C	BraA07g014950.3.1C	-	A1MF1AT1G22520	A1MF2AT1G22520	-	A2MF1AT1G22520	A2MF2AT1G22520
AT1G22530	AKBr1	B	Rsa10040180	-	-	BniB04g037680.2N.1	BniB03g019760.2N.1	-	BolC05g020840.2J	-	-	BraA09g041760.3.1C	-	-	A1LFAT1G22530	A1MF1AT1G22530	-	A2LFAT1G22530	-	-
AT1G22540	AKBr1	B	Rsa10040178	Rsa10040673	Rsa10029231	BniB04g037700.2N.1	BniB03g019730.2N.1	BniB03g030330.2N.1	BolC05g020870.2J	BolC08g030250.2J	BolC07g020700.2J	BraA09g041740.3.1C	-	-	A1LFAT1G22540	A1MF1AT1G22540	A1MF2AT1G22540	A2LFAT1G22540	A2MF1AT1G22540	A2MF2AT1G22540
AT1G22590	AKBr1	B	Rsa10040177	-	Rsa10029229	BniB04g037720.2N.1	-	BniB03g030350.2N.1	BolC05g020950.2J	-	BolC07g020680.2J	BraA09g041720.3.1C	-	BraA07g014920.3.1C	A1LFAT1G22590	-	A1MF2AT1G22590	A2LFAT1G22590	-	A2MF2AT1G22590
AT1G22600	AKBr1	B	-	-	Rsa10029228	-	-	BniB03g030360.2N.1	-	-	BolC07g020670.2J	-	-	BraA07g014910.3.1C	-	-	A1MF2AT1G22600	-	-	A2MF2AT1G22600
AT1G22610	AKBr1	B	Rsa10040176	-	-	BniB04g038100.2N.1	-	-	BolC05g020960.2J	-	-	BraA09g041700.3.1C	-	-	A1LFAT1G22610	-	-	A2LFAT1G22610	-	-
AT1G22620	AKBr1	B	-	Rsa10040672	-	BniB04g038090.2N.1	BniB03g019720.2N.1	-	BolC05g020970.2J	BolC08g030260.2J	BolC07g020660.2J	BraA09g041690.3.1C	BraA08g027170.3.1C	BraA07g014900.3.1C	A1LFAT1G22620	A1MF1AT1G22620	A1MF2AT1G22620	A2LFAT1G22620	A2MF1AT1G22620	A2MF2AT1G22620
AT1G22640	AKBr1	B	Rsa10040175	-	Rsa10029225	BniB04g038070.2N.1	-	BniB03g030370.2N.1	BolC05g020980.2J	-	BolC07g020650.2J	BraA09g041650.3.1C	-	BraA07g014890.3.1C	A1LFAT1G22640	-	A1MF2AT1G22640	A2LFAT1G22640	-	A2MF2AT1G22640
AT1G22650	AKBr1	B	Rsa10040170	-	-	BniB04g038030.2N.1	-	-	BolC05g020990.2J	-	-	BraA09g041610.3.1C	-	-	A1LFAT1G22650	-	-	A2LFAT1G22650	-	-
AT1G22660	AKBr1	B	Rsa10040172	-	Rsa10029224	BniB04g038020.2N.1	-	BniB03g030380.2N.1	BolC05g021000.2J	-	BolC07g020640.2J	BraA09g041600.3.1C	-	BraA07g014880.3.1C	A1LFAT1G22660	-	A1MF2AT1G22660	A2LFAT1G22660	-	A2MF2AT1G22660
AT1G22670	AKBr1	B	Rsa10040169	-	-	BniB04g038010.2N.1	-	-	BolC05g021010.2J	-	-	BraA09g041590.3.1C	-	-	A1LFAT1G22670	-	-	A2LFAT1G22670	-	-
AT1G22700	AKBr1	B	Rsa10040168	-	Rsa10029223	BniB04g037990.2N.1	-	BniB03g030390.2N.1	BolC05g021030.2J	-	BolC07g020630.2J	BraA09g041570.3.1C	-	BraA07g014870.3.1C	A1LFAT1G22700	-	A1MF2AT1G22700	A2LFAT1G22700	-	A2MF2AT1G22700
AT1G22710	AKBr1	B	Rsa10040167	-	Rsa10029222	BniB04g037970.2N.1	-	BniB03g030400.2N.1	BolC05g021040.2J	-	BolC07g020620.2J	BraA09g041560.3.1C	-	BraA07g014850.3.1C	A1LFAT1G22710	-	A1MF2AT1G22710	A2LFAT1G22710	-	A2MF2AT1G22710
AT1G22720	AKBr1	B	-	Rsa10040668	-	-	-	-	-	-	-	-	BraA08g027120.3.1C	-	-	A1MF1AT1G22720	-	-	A2MF1AT1G22720	-
AT1G22730	AKBr1	B	Rsa10040165	-	-	BniB04g037950.2N.1	-	BniB03g030450.2N.1	BolC05g021080.2J	-	BolC07g020580.2J	BraA09g041540.3.1C	-	BraA07g014820.3.1C	A1LFAT1G22730	-	A1MF2AT1G22730	A2LFAT1G22730	-	A2MF2AT1G22730
AT1G22740	AKBr1	B	-	Rsa10040670	-	-	BniB03g019700.2N.1	-	-	BolC08g030270.2J	-	-	BraA08g027160.3.1C	-	-	A1MF1AT1G22740	-	-	A2MF1AT1G22740	-
AT1G22750	AKBr1	B	Rsa10040164	-	-	BniB04g037910.2N.1	-	-	BolC05g021090.2J	-	-	BraA09g041520.3.1C	-	-	A1LFAT1G22750	-	-	A2LFAT1G22750	-	-
AT1G22770	AKBr1	B	Rsa10040162	-	-	BniB04g037890.2N.1	-	-	BolC05g021100.2J	-	-	BraA09g041510.3.1C	-	-	A1LFAT1G22770	-	-	A2LFAT1G22770	-	-
AT1G22790	AKBr1	B	Rsa10040161	-	-	BniB04g037880.2N.1	-	-	BolC05g021110.2J	-	-	BraA09g041500.3.1C	-	-	A1LFAT1G22790	-	-	A2LFAT1G22790	-	-
AT1G22800	AKBr1	B	Rsa10040160	-	-	BniB04g037870.2N.1	-	BniB03g030460.2N.1	BolC05g021120.2J	-	BolC07g020560.2J	BraA09g041490.3.1C	-	BraA07g014810.3.1C	A1LFAT1G22800	-	A1MF2AT1G22800	A2LFAT1G22800	-	A2MF2AT1G22800
AT1G22810	AKBr1	B	Rsa10040159	-	Rsa10029220	BniB04g037860.2N.1	-	-	BolC05g021130.2J	-	BolC07g020550.2J	BraA09g041480.3.1C	-	-	A1LFAT1G22810	-	A1MF2AT1G22810	A2LFAT1G22810	-	A2MF2AT1G22810
AT1G22830	AKBr1	B	Rsa10040157	-	-	BniB04g037850.2N.1	-	-	BolC05g021140.2J	-	-	BraA09g041450.3.1C	-	-	A1LFAT1G22830	-	-	A2LFAT1G22830	-	-
AT1G22840	AKBr1	B	Rsa10040156	-	Rsa10029219	BniB04g037840.2N.1	-	BniB03g030470.2N.1	BolC05g021150.2J	-	BolC07g020540.2J	BraA09g041440.3.1C	-	BraA07g014800.3.1C	A1LFAT1G22840	-	A1MF2AT1G22840	A2LFAT1G22840	-	A2MF2AT1G22840
AT1G22850	AKBr1	B	Rsa10040155	-	-	BniB04g037830.2N.1	-	BniB03g030480.2N.1	BolC05g021160.2J	-	BolC07g020530.2J	BraA09g041430.3.1C	-	BraA07g014790.3.1C	A1LFAT1G22850	-	A1MF2AT1G22850	A2LFAT1G22850	-	A2MF2AT1G22850
AT1G22860	AKBr1	B	Rsa10040154	-	-	BniB04g038140.2N.1	-	-	BolC05g021190.2J	-	-	BraA09g041420.3.1C	-	-	A1LFAT1G22860	-	-	A2LFAT1G22860	-	-
AT1G22880	AKBr1	B	-	-	Rsa10029213	-	-	BniB03g030510.2N.1	-	-	BolC07g020520.2J	-	-	BraA07g014780.3.1C	-	-	A1MF2AT1G22880	-	-	A2MF2AT1G22880
AT1G22882	AKBr1	B	Rsa10040153	-	-	BniB04g038150.2N.1	-	-	BolC05g021200.2J	-	-	BraA09g041400.3.1C	-	-	A1LFAT1G22882	-	-	A2LFAT1G22882	-	-
AT1G22885	AKBr1	B	Rsa10040152	-	-	-	-	-	-	-	-	-	-	-	A1LFAT1G22885	-	-	-	-	-
AT1G22900	AKBr1	B	Rsa10040150	-	-	BniB04g038170.2N.1	-	-	BolC05g021230.2J	-	-	BraA09g041390.3.1C	-	-	A1LFAT1G22900	-	-	A2LFAT1G22900	-	-
AT1G22910	AKBr1	B	Rsa10040149	-	-	BniB04g038180.2N.1	-	BniB03g030520.2N.1	BolC05g021240.2J	-	BolC07g020510.2J	BraA09g041380.3.1C	-	BraA07g014770.3.1C	A1LFAT1G22910	-	A1MF2AT1G22910	A2LFAT1G22910	-	A2MF2AT1G22910
AT1G22920	AKBr1	B	Rsa10040147	-	-	BniB04g038190.2N.1	-	BniB03g030530.2N.1	BolC05g021250.2J	BolC08g030370.2J	BolC07g020490.2J	BraA09g041370.3.1C	-	BraA07g014760.3.1C	A1LFAT1G22920	A1MF1AT1G22920	A1MF2AT1G22920	A2LFAT1G22920	A2MF1AT1G22920	A2MF2AT1G22920
AT1G22930	AKBr1	B	Rsa10040146	-	-	BniB04g038200.2N.1	-	-	BolC05g021260.2J	-	-	BraA09g041360.3.1C	-	-	A1LFAT1G22930	-	-	A2LFAT1G22930	-	-
AT1G22940	AKBr1	B	Rsa10040145	-	Rsa10029212	BniB04g038210.2N.1	-	-	BolC05g021270.2J	-	-	BraA09g041350.3.1C	-	-	A1LFAT1G22940	-	A1MF2AT1G22940	A2LFAT1G22940	-	-
AT1G22950	AKBr1	B	Rsa10040144	Rsa10040666	Rsa10029211	BniB04g038220.2N.1	BniB03g019670.2N.1	BniB03g030540.2N.1	BolC05g021280.2J	BolC08g030380.2J	BolC07g020480.2J	BraA09g041340.3.1C	BraA08g027110.3.1C	-	A1LFAT1G22950	A1MF1AT1G22950	A1MF2AT1G22950	A2LFAT1G22950	A2MF1AT1G22950	A2MF2AT1G22950
AT1G22960	AKBr1	B	Rsa10040143	-	-	-	BniB03g019660.2N.1	-	BolC05g021290.2J	BolC08g030390.2J	-	BraA09g041280.3.1C	BraA08g027100.3.1C	-	A1LFAT1G22960	A1MF1AT1G22960	-	A2LFAT1G22960	A2MF1AT1G22960	-
AT1G22970	AKBr1	B	Rsa10040142	-	-	BniB04g038230.2N.1	-	-	BolC05g021370.2J	-	-	BraA09g041270.3.1C	-	-	A1LFAT1G22970	-	-	A2LFAT1G22970	-	-
AT1G22985	AKBr1	B	-	Rsa10040665	-	-	BniB03g019650.2N.1	BniB03g030570.2N.1	-	BolC08g030400.2J	BolC07g020470.2J	-	BraA08g027090.3.1C	BraA07g014750.3.1C	-	A1MF1AT1G22985	A1MF2AT1G22985	-	A2MF1AT1G22985	A2MF2AT1G22985
AT1G22990	AKBr1	B	Rsa10040141	-	Rsa10029210	BniB04g038240.2N.1	-	-	BolC05g021380.2J	-	BolC07g020460.2J	BraA09g041260.3.1C	-	BraA07g014740.3.1C	A1LFAT1G22990	-	A1MF2AT1G22990	A2LFAT1G22990	-	A2MF2AT1G22990
AT1G23000	AKBr1	B	Rsa10040140	-	-	BniB04g038250.2N.1	-	-	BolC05g021390.2J	-	-	BraA09g041250.3.1C	-	-	A1LFAT1G23000	-	-	A2LFAT1G23000	-	-
AT1G23010	AKBr1	B	Rsa10040139	-	-	BniB04g038260.2N.1	-	-	BolC05g021400.2J	-	-	BraA09g041240.3.1C	-	-	A1LFAT1G23010	-	-	A2LFAT1G23010	-	-
AT1G23030	AKBr1	B	Rsa10040138	-	Rsa10029209	BniB04g038270.2N.1	-	BniB03g030610.2N.1	BolC05g021410.2J	-	BolC07g020430.2J	BraA09g041220.3.1C	-	BraA07g014720.3.1C	A1LFAT1G23030	-	A1MF2AT1G23030	A2LFAT1G23030	-	A2MF2AT1G23030
AT1G23040	AKBr1	B	Rsa10040137	-	Rsa10029208	BniB04g038280.2N.1	-	BniB03g030620.2N.1	BolC05g021420.2J	-	BolC07g020420.2J	BraA09g041210.3.1C	-	BraA07g014710.3.1C	A1LFAT1G23040	-	A1MF2AT1G23040	A2LFAT1G23040	-	A2MF2AT1G23040
AT1G23060	AKBr1	B	-	-	Rsa10029207	-	-	BniB03g030640.2N.1	-	-	BolC07g020390.2J	-	-	BraA07g014700.3.1C	-	-	A1MF2AT1G23060	-	-	A2MF2AT1G23060
AT1G23080	AKBr1	B	-	Rsa10040664	Rsa10029206	-	BniB03g019640.2N.1	BniB03g030650.2N.1	-	BolC08g030410.2J	BolC07g020370.2J	-	BraA08g027070.3.1C	BraA07g014690.3.1C	-	A1MF1AT1G23080	A1MF2AT1G23080	-	A2MF1AT1G23080	A2MF2AT1G23080
AT1G23090	AKBr1	B	Rsa10040136	-	Rsa10029205	-	-	BniB03g030660.2N.1	BolC05g021440.2J	-	BolC07g020360.2J	BraA09g041190.3.1C	-	BraA07g014670.3.1C	A1LFAT1G23090	-	A1MF2AT1G23090	A2LFAT1G23090	-	A2MF2AT1G23090
AT1G23110	AKBr1	B	-	-	Rsa10029204	-	-	BniB03g030690.2N.1	-	-	BolC07g020340.2J	-	-	BraA07g014660.3.1C	-	-	A1MF2AT1G23110	-	-	A2MF2AT1G23110
AT1G23120	AKBr1	B	-	Rsa10040661	-	-	BniB03g019600.2N.1	-	-	BolC08g030430.2J	-	-	BraA08g027010.3.1C	-	-	A1MF1AT1G23120	-	-	A2MF1AT1G23120	-
AT1G23130	AKBr1	B	Rsa10040135	-	Rsa10029202	BniB04g038340.2N.1	BniB03g019610.2N.1	BniB03g030700.2N.1	BolC05g021490.2J	-	BolC07g020260.2J	BraA09g041170.3.1C	BraA08g027020.3.1C	BraA07g014620.3.1C	A1LFAT1G23130	A1MF1AT1G23130	A1MF2AT1G23130	A2LFAT1G23130	A2MF1AT1G23130	A2MF2AT1G23130
AT1G23140	AKBr1	B	Rsa10040134	-	-	BniB04g038350.2N.1	-	-	BolC05g021500.2J	-	-	BraA09g041160.3.1C	-	-	A1LFAT1G23140	-	-	A2LFAT1G23140	-	-
AT1G23170	AKBr1	B	Rsa10040131	Rsa10040660	Rsa10029201	BniB04g036690.2N.1	-	BniB03g030740.2N.1	BolC05g021520.2J	-	-	BraA09g041130.3.1C	-	BraA07g014610.3.1C	A1LFAT1G23170	A1MF1AT1G23170	A1MF2AT1G23170	A2LFAT1G23170	-	A2MF2AT1G23170
AT1G23180	AKBr1	B	-	Rsa10040659	-	-	BniB03g019570.2N.1	-	-	BolC08g030480.2J	-	-	BraA08g026990.3.1C	-	-	A1MF1AT1G23180	-	-	A2MF1AT1G23180	-
AT1G23190	AKBr1	B	-	Rsa10040658	-	BniB04g038370.2N.1	BniB03g019560.2N.1	BniB03g030760.2N.1	BolC05g021540.2J	BolC08g030490.2J	-	BraA09g041120.3.1C	BraA08g026980.3.1C	-	A1LFAT1G23190	A1MF1AT1G23190	A1MF2AT1G23190	A2LFAT1G23190	A2MF1AT1G23190	-
AT1G23200	AKBr1	B	Rsa10040129	-	-	BniB04g038380.2N.1	-	-	BolC05g021550.2J	-	-	BraA09g041110.3.1C	-	-	A1LFAT1G23200	-	-	A2LFAT1G23200	-	-
AT1G23205	AKBr1	B	Rsa10040128	-	Rsa10029200	BniB04g038390.2N.1	-	BniB03g030780.2N.1	BolC05g021560.2J	-	BolC07g020240.2J	BraA09g041100.3.1C	-	BraA07g014600.3.1C	A1LFAT1G23205	-	A1MF2AT1G23205	A2LFAT1G23205	-	A2MF2AT1G23205
AT1G23210	AKBr1	B	Rsa10040127	-	-	BniB04g038400.2N.1	-	-	BolC05g021580.2J	-	-	BraA09g041090.3.1C	-	-	A1LFAT1G23210	-	-	A2LFAT1G23210	-	-
AT1G23220	AKBr1	B	Rsa10040126	Rsa10040657	Rsa10029199	BniB04g038410.2N.1	BniB03g019550.2N.1	BniB03g030830.2N.1	BolC05g021590.2J	BolC08g030500.2J	BolC07g020230.2J	BraA09g041080.3.1C	BraA08g026960.3.1C	BraA07g014590.3.1C	A1LFAT1G23220	A1MF1AT1G23220	A1MF2AT1G23220	A2LFAT1G23220	A2MF1AT1G23220	A2MF2AT1G23220
AT1G23230	AKBr1	B	Rsa10040125	-	Rsa10029198	BniB04g038440.2N.1	-	BniB03g030840.2N.1	BolC05g021600.2J	-	BolC07g020220.2J	BraA09g041070.3.1C	-	BraA07g014580.3.1C	A1LFAT1G23230	-	A1MF2AT1G23230	A2LFAT1G23230	-	A2MF2AT1G23230
AT1G23260	AKBr1	B	Rsa10040124	Rsa10040656	-	BniB04g038450.2N.1	BniB03g019540.2N.1	BniB03g030860.2N.1	BolC05g021610.2J	BolC08g030510.2J	BolC07g020200.2J	BraA09g041060.3.1C	BraA08g026950.3.1C	BraA07g014560.3.1C	A1LFAT1G23260	A1MF1AT1G23260	A1MF2AT1G23260	A2LFAT1G23260	A2MF1AT1G23260	A2MF2AT1G23260
AT1G23270	AKBr1	B	Rsa10040123	-	-	BniB04g038460.2N.1	-	-	BolC05g021620.2J	-	-	BraA09g041050.3.1C	-	-	A1LFAT1G23270	-	-	A2LFAT1G23270	-	-
AT1G23290	AKBr1	B	Rsa10040122	Rsa10040655	Rsa10029196	BniB04g038470.2N.1	BniB03g019530.2N.1	BniB03g030870.2N.1	BolC05g021630.2J	BolC08g030520.2J	BolC07g020190.2J	BraA09g041040.3.1C	BraA08g026940.3.1C	BraA07g014550.3.1C	A1LFAT1G23290	A1MF1AT1G23290	A1MF2AT1G23290	A2LFAT1G23290	A2MF1AT1G23290	A2MF2AT1G23290
AT1G23310	AKBr1	B	Rsa10040121	Rsa10040654	Rsa10029195	BniB04g038480.2N.1	BniB03g019520.2N.1	BniB03g030880.2N.1	BolC05g021660.2J	BolC08g030530.2J	BolC07g020180.2J	BraA09g041010.3.1C	BraA08g026930.3.1C	BraA07g014540.3.1C	A1LFAT1G23310	A1MF1AT1G23310	A1MF2AT1G23310	A2LFAT1G23310	A2MF1AT1G23310	A2MF2AT1G23310
AT1G23320	AKBr1	B	Rsa10040113	-	-	-	-	-	-	-	-	BraA09g040940.3.1C	-	-	A1LFAT1G23320	-	-	A2LFAT1G23320	-	-
AT1G23330	AKBr1	B	Rsa10040104	Rsa10040653	-	BniB04g038630.2N.1	BniB03g019510.2N.1	-	BolC05g021710.2J	BolC08g030540.2J	-	BraA09g040900.3.1C	BraA08g026920.3.1C	-	A1LFAT1G23330	A1MF1AT1G23330	-	A2LFAT1G23330	A2MF1AT1G23330	-
AT1G23340	AKBr1	B	Rsa10040103	Rsa10040652	-	BniB04g038640.2N.1	BniB03g019500.2N.1	-	BolC05g021720.2J	BolC08g030550.2J	-	BraA09g040890.3.1C	BraA08g026910.3.1C	-	A1LFAT1G23340	A1MF1AT1G23340	-	A2LFAT1G23340	A2MF1AT1G23340	-
AT1G23350	AKBr1	B	Rsa10040101	Rsa10040651	-	BniB04g038650.2N.1	BniB03g019490.2N.1	BniB03g030890.2N.1	BolC05g021740.2J	BolC08g030560.2J	BolC07g020150.2J	BraA09g040880.3.1C	BraA08g026900.3.1C	BraA07g014530.3.1C	A1LFAT1G23350	A1MF1AT1G23350	A1MF2AT1G23350	A2LFAT1G23350	A2MF1AT1G23350	A2MF2AT1G23350
AT1G23360	AKBr1	B	-	Rsa10040650	-	-	BniB03g019480.2N.1	-	-	BolC08g030570.2J	-	-	BraA08g026890.3.1C	-	-	A1MF1AT1G23360	-	-	A2MF1AT1G23360	-
AT1G23380	AKBr1	B	Rsa10040100	Rsa10040649	-	BniB04g038660.2N.1	BniB03g019470.2N.1	-	BolC05g021750.2J	BolC08g030580.2J	-	BraA09g040870.3.1C	BraA08g026880.3.1C	-	A1LFAT1G23380	A1MF1AT1G23380	-	A2LFAT1G23380	A2MF1AT1G23380	-
AT1G23390	AKBr1	B	Rsa10040098	-	-	BniB04g038670.2N.1	-	-	BolC05g021780.2J	-	-	BraA09g040850.3.1C	-	-	A1LFAT1G23390	-	-	A2LFAT1G23390	-	-
AT1G23400	AKBr1	B	Rsa10040096	-	-	BniB04g038680.2N.1	-	-	BolC05g021790.2J	-	-	BraA09g040840.3.1C	-	-	A1LFAT1G23400	-	-	A2LFAT1G23400	-	-
AT1G23410	AKBr1	B	Rsa10040095	-	-	BniB04g038740.2N.1	BniB03g019460.2N.1	BniB03g030910.2N.1	BolC05g021800.2J	BolC08g030590.2J	BolC07g020140.2J	BraA09g040820.3.1C	BraA08g026860.3.1C	BraA07g014520.3.1C	A1LFAT1G23410	A1MF1AT1G23410	A1MF2AT1G23410	A2LFAT1G23410	A2MF1AT1G23410	A2MF2AT1G23410
AT1G23420	AKBr1	B	Rsa10040094	-	Rsa10029194	BniB04g038750.2N.1	-	BniB03g030920.2N.1	BolC05g021810.2J	-	BolC07g020130.2J	BraA09g040810.3.1C	-	BraA07g014510.3.1C	A1LFAT1G23420	-	A1MF2AT1G23420	A2LFAT1G23420	-	A2MF2AT1G23420
AT1G23440	AKBr1	B	Rsa10040093	Rsa10040647	Rsa10029191	BniB03g019450.2N.1	-	BniB03g030930.2N.1	BolC05g021820.2J	-	BolC07g020100.2J	BraA09g040800.3.1C	-	BraA07g014500.3.1C	A1LFAT1G23440	A1MF1AT1G23440	A1MF2AT1G23440	A2LFAT1G23440	-	A2MF2AT1G23440
AT1G23450	AKBr1	B	Rsa10040092	-	-	BniB03g019440.2N.1	-	-	BolC05g021840.2J	-	-	BraA09g040790.3.1C	-	-	A1LFAT1G23450	-	-	A2LFAT1G23450	-	-
AT1G23460	AKBr1	B	Rsa10040091	Rsa10040646	Rsa10029190	BniB04g038780.2N.1	BniB03g019430.2N.1	BniB03g030940.2N.1	BolC05g021850.2J	BolC08g031230.2J	BolC07g020090.2J	BraA09g040780.3.1C	BraA08g026850.3.1C	BraA07g014490.3.1C	A1LFAT1G23460	A1MF1AT1G23460	A1MF2AT1G23460	A2LFAT1G23460	A2MF1AT1G23460	A2MF2AT1G23460
AT1G23480	AKBr1	B	Rsa10040090	-	-	BniB04g038790.2N.1	-	-	BolC05g021860.2J	-	-	BraA09g040770.3.1C	-	-	A1LFAT1G23480	-	-	A2LFAT1G23480	-	-
AT1G23490	AKBr1	B	Rsa10040089	Rsa10040645	Rsa10029189	BniB04g038800.2N.1	BniB03g019420.2N.1	BniB03g030950.2N.1	BolC05g021870.2J	BolC08g031240.2J	BolC07g020080.2J	-	BraA08g026840.3.1C	BraA07g014480.3.1C	A1LFAT1G23490	A1MF1AT1G23490	A1MF2AT1G23490	A2LFAT1G23490	A2MF1AT1G23490	A2MF2AT1G23490
AT1G23500	AKBr1	B	Rsa10040087	-	Rsa10029188	BniB04g038810.2N.1	-	-	BolC05g021880.2J	-	BolC07g020060.2J	BraA09g040760.3.1C	-	BraA07g014470.3.1C	A1LFAT1G23500	-	A1MF2AT1G23500	A2LFAT1G23500	-	A2MF2AT1G23500
AT1G23510	AKBr1	B	Rsa10040085	-	-	BniB04g038850.2N.1	-	-	BolC05g021890.2J	-	-	BraA09g040750.3.1C	-	-	A1LFAT1G23510	-	-	A2LFAT1G23510	-	-
AT1G23530	AKBr1	B	-	Rsa10040643	Rsa10029187	BniB04g038910.2N.1	BniB03g019410.2N.1	BniB03g030970.2N.1	BolC05g021920.2J	BolC08g031250.2J	BolC07g020050.2J	BraA09g040740.3.1C	BraA08g026830.3.1C	BraA07g014460.3.1C	A1LFAT1G23530	A1MF1AT1G23530	A1MF2AT1G23530	A2LFAT1G23530	A2MF1AT1G23530	A2MF2AT1G23530
AT1G23540	AKBr1	B	Rsa10040083	Rsa10040642	-	BniB04g038920.2N.1	BniB03g019400.2N.1	-	BolC05g021930.2J	-	-	BraA09g040730.3.1C	BraA08g026820.3.1C	-	A1LFAT1G23540	A1MF1AT1G23540	-	A2LFAT1G23540	A2MF1AT1G23540	-
AT1G23550	AKBr1	B	Rsa10040082	-	Rsa10029186	BniB04g038930.2N.1	-	BniB03g030980.2N.1	BolC05g021940.2J	-	BolC07g020040.2J	BraA09g040720.3.1C	-	BraA07g014440.3.1C	A1LFAT1G23550	-	A1MF2AT1G23550	A2LFAT1G23550	-	A2MF2AT1G23550
AT1G23560	AKBr1	B	-	Rsa10040644	Rsa10029181	-	-	BniB03g030990.2N.1	-	BolC08g031270.2J	BolC07g019990.2J	-	BraA08g026810.3.1C	BraA07g014410.3.1C	-	A1MF1AT1G23560	A1MF2AT1G23560	-	A2MF1AT1G23560	A2MF2AT1G23560
AT1G23640	AKBr1	B	Rsa10040081	-	-	BniB04g038950.2N.1	-	-	BolC05g021950.2J	-	-	BraA09g040710.3.1C	-	-	A1LFAT1G23640	-	-	A2LFAT1G23640	-	-
AT1G23690	AKBr1	B	-	Rsa10040637	-	-	BniB03g019350.2N.1	-	-	BolC08g031320.2J	-	-	-	-	-	A1MF1AT1G23690	-	-	A2MF1AT1G23690	-
AT1G23710	AKBr1	B	Rsa10040080	-	-	BniB04g038960.2N.1	-	BniB03g031000.2N.1	BolC05g021980.2J	-	BolC07g019960.2J	BraA09g040700.3.1C	-	-	A1LFAT1G23710	-	A1MF2AT1G23710	A2LFAT1G23710	-	A2MF2AT1G23710
AT1G23730	AKBr1	B	Rsa10040076	-	Rsa10029179	BniB04g039020.2N.1	-	BniB03g031010.2N.1	BolC05g022010.2J	-	BolC07g019950.2J	BraA09g040650.3.1C	-	BraA07g014390.3.1C	A1LFAT1G23730	-	A1MF2AT1G23730	A2LFAT1G23730	-	A2MF2AT1G23730
AT1G23740	AKBr1	B	Rsa10040075	-	-	BniB04g039030.2N.1	-	-	BolC05g022020.2J	-	-	BraA09g040640.3.1C	-	-	A1LFAT1G23740	-	-	A2LFAT1G23740	-	-
AT1G23750	AKBr1	B	Rsa10040074	-	Rsa10029178	BniB04g039040.2N.1	-	BniB03g031020.2N.1	BolC05g022030.2J	-	BolC07g019940.2J	BraA09g040630.3.1C	-	BraA07g014370.3.1C	A1LFAT1G23750	-	A1MF2AT1G23750	A2LFAT1G23750	-	A2MF2AT1G23750
AT1G23770	AKBr1	B	-	Rsa10040634	Rsa10029177	-	BniB03g019320.2N.1	BniB03g031030.2N.1	-	BolC08g031400.2J	BolC07g019930.2J	-	BraA08g026720.3.1C	BraA07g014360.3.1C	-	A1MF1AT1G23770	A1MF2AT1G23770	-	A2MF1AT1G23770	A2MF2AT1G23770
AT1G23800	AKBr1	B	Rsa10040073	-	-	BniB04g039090.2N.1	BniB03g019300.2N.1	-	BolC05g022050.2J	BolC08g031420.2J	-	BraA09g040610.3.1C	BraA08g026700.3.1C	-	A1LFAT1G23800	A1MF1AT1G23800	-	A2LFAT1G23800	A2MF1AT1G23800	-
AT1G23820	AKBr1	B	Rsa10040070	-	-	BniB04g039100.2N.1	BniB03g019290.2N.1	BniB03g031040.2N.1	BolC05g022060.2J	BolC08g031430.2J	BolC07g019880.2J	BraA09g040590.3.1C	BraA08g026690.3.1C	BraA07g014340.3.1C	A1LFAT1G23820	A1MF1AT1G23820	A1MF2AT1G23820	A2LFAT1G23820	A2MF1AT1G23820	A2MF2AT1G23820
AT1G23830	AKBr1	B	Rsa10040067	-	Rsa10029175	BniB04g039110.2N.1	-	BniB03g031050.2N.1	BolC05g022070.2J	-	BolC07g019860.2J	BraA09g040580.3.1C	-	BraA07g014330.3.1C	A1LFAT1G23830	-	A1MF2AT1G23830	A2LFAT1G23830	-	A2MF2AT1G23830
AT1G23860	AKBr1	B	Rsa10040066	-	-	BniB04g039120.2N.1	-	-	BolC05g022110.2J	-	-	BraA09g040530.3.1C	-	-	A1LFAT1G23860	-	-	A2LFAT1G23860	-	-
AT1G23870	AKBr1	B	-	Rsa10040633	-	BniB04g039150.2N.1	BniB03g019280.2N.1	-	BolC05g022120.2J	BolC08g031450.2J	-	-	BraA08g026680.3.1C	BraA07g014320.3.1C	A1LFAT1G23870	A1MF1AT1G23870	A1MF2AT1G23870	A2LFAT1G23870	A2MF1AT1G23870	A2MF2AT1G23870
AT1G23880	AKBr1	B	Rsa10040064	-	-	BniB04g039160.2N.1	-	-	BolC05g022130.2J	-	BolC07g019820.2J	BraA09g040510.3.1C	-	BraA07g014290.3.1C	A1LFAT1G23880	-	A1MF2AT1G23880	A2LFAT1G23880	-	A2MF2AT1G23880
AT1G23900	AKBr1	B	Rsa10040063	-	Rsa10029173	BniB04g039180.2N.1	-	BniB03g031090.2N.1	BolC05g022150.2J	BolC08g031460.2J	BolC07g019810.2J	BraA09g040500.3.1C	-	BraA07g014280.3.1C	A1LFAT1G23900	A1MF1AT1G23900	A1MF2AT1G23900	A2LFAT1G23900	A2MF1AT1G23900	A2MF2AT1G23900
AT1G23950	AKBr1	B	-	-	Rsa10029167	-	-	BniB03g031060.2N.1	-	-	BolC07g019710.2J	-	-	BraA07g014260.3.1C	-	-	A1MF2AT1G23950	-	-	A2MF2AT1G23950
AT1G23965	AKBr1	B	-	Rsa10040631	-	BniB04g039200.2N.1	BniB03g019260.2N.1	-	-	-	-	BraA09g040480.3.1C	BraA08g026670.3.1C	-	A1LFAT1G23965	A1MF1AT1G23965	-	A2LFAT1G23965	A2MF1AT1G23965	-
AT1G23980	AKBr1	B	Rsa10040062	Rsa10040632	-	BniB04g039190.2N.1	BniB03g019270.2N.1	-	BolC05g020830.2J	BolC08g031470.2J	-	BraA09g040490.3.1C	-	-	A1LFAT1G23980	A1MF1AT1G23980	-	A2LFAT1G23980	A2MF1AT1G23980	-
AT1G24000	AKBr1	B	Rsa10040061	-	-	BniB04g039210.2N.1	-	-	BolC05g022180.2J	-	-	BraA09g040470.3.1C	-	BraA07g013970.3.1C	A1LFAT1G24000	-	A1MF2AT1G24000	A2LFAT1G24000	-	A2MF2AT1G24000
AT1G24020	AKBr1	B	-	-	Rsa10029166	-	-	BniB03g031130.2N.1	-	-	BolC07g019690.2J	-	-	BraA07g014230.3.1C	-	-	A1MF2AT1G24020	-	-	A2MF2AT1G24020
AT1G24030	AKBr1	B	Rsa10040060	-	-	BniB04g039300.2N.1	-	-	BolC05g022230.2J	-	-	BraA09g040450.3.1C	-	-	A1LFAT1G24030	-	-	A2LFAT1G24030	-	-
AT1G24040	AKBr1	B	Rsa10040059	-	-	BniB04g039310.2N.1	-	-	BolC05g022240.2J	-	-	BraA09g040440.3.1C	-	-	A1LFAT1G24040	-	-	A2LFAT1G24040	-	-
AT1G24070	AKBr1	B	-	-	Rsa10029164	-	-	BniB03g031160.2N.1	-	-	BolC07g019650.2J	-	-	BraA07g013940.3.1C	-	-	A1MF2AT1G24070	-	-	A2MF2AT1G24070
AT1G24090	AKBr1	B	Rsa10040058	-	-	BniB04g039320.2N.1	-	-	BolC05g022250.2J	-	-	BraA09g040420.3.1C	-	-	A1LFAT1G24090	-	-	A2LFAT1G24090	-	-
AT1G24100	AKBr1	B	Rsa10040057	-	-	BniB04g039340.2N.1	-	-	BolC05g022270.2J	-	-	BraA09g040410.3.1C	-	-	A1LFAT1G24100	-	-	A2LFAT1G24100	-	-
AT1G24110	AKBr1	B	Rsa10040056	-	-	BniB04g039350.2N.1	-	-	BolC05g022280.2J	-	-	BraA09g040400.3.1C	-	-	A1LFAT1G24110	-	-	A2LFAT1G24110	-	-
AT1G24120	AKBr1	B	Rsa10040055	-	-	BniB04g039360.2N.1	BniB03g019200.2N.1	BniB03g031170.2N.1	BolC05g022290.2J	BolC08g031560.2J	BolC07g019640.2J	BraA09g040390.3.1C	BraA08g026610.3.1C	-	A1LFAT1G24120	A1MF1AT1G24120	A1MF2AT1G24120	A2LFAT1G24120	A2MF1AT1G24120	A2MF2AT1G24120
AT1G24130	AKBr1	B	Rsa10040054	-	-	BniB04g039370.2N.1	-	-	BolC05g022310.2J	-	-	BraA09g040380.3.1C	-	-	A1LFAT1G24130	-	-	A2LFAT1G24130	-	-
AT1G24140	AKBr1	B	Rsa10040053	-	-	BniB04g039380.2N.1	-	-	BolC05g022320.2J	-	-	BraA09g040370.3.1C	-	-	A1LFAT1G24140	-	-	A2LFAT1G24140	-	-
AT1G24150	AKBr1	B	Rsa10040052	-	-	BniB04g039480.2N.1	-	-	BolC05g022360.2J	-	-	BraA09g040360.3.1C	-	-	A1LFAT1G24150	-	-	A2LFAT1G24150	-	-
AT1G24160	AKBr1	B	Rsa10040050	Rsa10040625	-	BniB04g039490.2N.1	BniB03g019140.2N.1	BniB03g031190.2N.1	BolC05g022390.2J	BolC08g031600.2J	BolC07g019620.2J	BraA09g040350.3.1C	BraA08g026600.3.1C	-	A1LFAT1G24160	A1MF1AT1G24160	A1MF2AT1G24160	A2LFAT1G24160	A2MF1AT1G24160	A2MF2AT1G24160
AT1G24170	AKBr1	B	Rsa10040049	-	-	BniB04g039500.2N.1	-	-	BolC05g022400.2J	-	-	BraA09g040340.3.1C	-	-	A1LFAT1G24170	-	-	A2LFAT1G24170	-	-
AT1G24190	AKBr1	B	Rsa10040047	-	-	BniB04g039530.2N.1	-	-	-	-	-	BraA09g040310.3.1C	-	-	A1LFAT1G24190	-	-	A2LFAT1G24190	-	-
AT1G24210	AKBr1	B	Rsa10040048	-	-	BniB04g039520.2N.1	-	-	BolC05g022500.2J	-	-	BraA09g040320.3.1C	-	-	A1LFAT1G24210	-	-	A2LFAT1G24210	-	-
AT1G24260	AKBr1	B	-	Rsa10040518	-	-	BniB03g017850.2N.1	BniB03g032520.2N.1	-	BolC03g069060.2J	BolC07g017670.2J	-	BraA08g025400.3.1C	BraA07g012650.3.1C	-	A1MF1AT1G24260	A1MF2AT1G24260	-	A2MF1AT1G24260	A2MF2AT1G24260
AT1G24265	AKBr1	B	-	Rsa10040520	-	BniB04g041660.2N.1	BniB03g017860.2N.1	-	-	BolC03g069040.2J	-	-	BraA08g025410.3.1C	-	A1LFAT1G24265	A1MF1AT1G24265	-	-	A2MF1AT1G24265	-
AT1G24270	AKBr1	B	Rsa10039899	Rsa10040521	-	BniB04g041600.2N.1	BniB03g017870.2N.1	-	BolC05g024650.2J	BolC03g069030.2J	-	BraA09g038320.3.1C	BraA08g025420.3.1C	-	A1LFAT1G24270	A1MF1AT1G24270	-	A2LFAT1G24270	A2MF1AT1G24270	-
AT1G24280	AKBr1	B	-	Rsa10040522	Rsa10008899	-	BniB03g017880.2N.1	BniB03g032500.2N.1	-	BolC03g069010.2J	BolC07g017710.2J	-	BraA08g025430.3.1C	BraA07g012660.3.1C	-	A1MF1AT1G24280	A1MF2AT1G24280	-	A2MF1AT1G24280	A2MF2AT1G24280
AT1G24290	AKBr1	B	-	-	Rsa10008898	-	-	BniB03g032490.2N.1	-	-	BolC07g017720.2J	-	-	BraA07g012670.3.1C	-	-	A1MF2AT1G24290	-	-	A2MF2AT1G24290
AT1G24320	AKBr1	B	-	-	Rsa10008884	-	-	BniB03g032480.2N.1	-	-	BolC07g017730.2J	-	-	BraA07g012680.3.1C	-	-	A1MF2AT1G24320	-	-	A2MF2AT1G24320
AT1G24330	AKBr1	B	-	Rsa10040524	Rsa10008885	-	BniB03g017910.2N.1	BniB03g032470.2N.1	-	BolC03g068960.2J	BolC07g016310.2J	-	BraA08g025480.3.1C	BraA07g012700.3.1C	-	A1MF1AT1G24330	A1MF2AT1G24330	-	A2MF1AT1G24330	A2MF2AT1G24330
AT1G24340	AKBr1	B	-	-	Rsa10008888	BniB04g041590.2N.1	-	BniB03g032460.2N.1	-	-	BolC07g017750.2J	-	-	BraA07g012710.3.1C	A1LFAT1G24340	-	A1MF2AT1G24340	-	-	A2MF2AT1G24340
AT1G24350	AKBr1	B	-	Rsa10040525	Rsa10008889	-	BniB03g017920.2N.1	BniB03g032450.2N.1	BolC05g024640.2J	BolC03g068950.2J	BolC07g017760.2J	BraA09g038330.3.1C	BraA08g025490.3.1C	BraA07g012720.3.1C	A1LFAT1G24350	A1MF1AT1G24350	A1MF2AT1G24350	A2LFAT1G24350	A2MF1AT1G24350	A2MF2AT1G24350
AT1G24360	AKBr1	B	Rsa10039900	-	Rsa10008891	BniB04g041580.2N.1	BniB03g017930.2N.1	BniB03g032440.2N.1	BolC05g024630.2J	BolC03g068930.2J	BolC07g017770.2J	BraA09g038350.3.1C	BraA08g025500.3.1C	BraA07g012730.3.1C	A1LFAT1G24360	A1MF1AT1G24360	A1MF2AT1G24360	A2LFAT1G24360	A2MF1AT1G24360	A2MF2AT1G24360
AT1G24400	AKBr1	B	Rsa10039901	-	Rsa10008895	BniB04g041570.2N.1	-	BniB03g032430.2N.1	BolC05g024620.2J	-	BolC07g017780.2J	BraA09g038360.3.1C	-	BraA07g012740.3.1C	A1LFAT1G24400	-	A1MF2AT1G24400	A2LFAT1G24400	-	A2MF2AT1G24400
AT1G24420	AKBr1	B	Rsa10039902	-	-	BniB04g041550.2N.1	-	-	BolC05g024590.2J	-	-	BraA09g038370.3.1C	-	-	A1LFAT1G24420	-	-	A2LFAT1G24420	-	-
AT1G24440	AKBr1	B	Rsa10039903	Rsa10040526	-	BniB04g041540.2N.1	BniB03g017940.2N.1	BniB03g032420.2N.1	BolC05g024580.2J	BolC03g068910.2J	BolC07g017790.2J	BraA09g038380.3.1C	BraA08g025510.3.1C	BraA07g012750.3.1C	A1LFAT1G24440	A1MF1AT1G24440	A1MF2AT1G24440	A2LFAT1G24440	A2MF1AT1G24440	A2MF2AT1G24440
AT1G24450	AKBr1	B	Rsa10039904	-	-	BniB04g041520.2N.1	-	-	BolC05g024570.2J	-	BolC07g017800.2J	BraA09g038390.3.1C	-	-	A1LFAT1G24450	-	A1MF2AT1G24450	A2LFAT1G24450	-	A2MF2AT1G24450
AT1G24460	AKBr1	B	Rsa10039905	Rsa10040527	-	BniB04g041510.2N.1	BniB03g017950.2N.1	-	BolC05g024560.2J	BolC03g068900.2J	-	BraA09g038400.3.1C	BraA08g025520.3.1C	-	A1LFAT1G24460	A1MF1AT1G24460	-	A2LFAT1G24460	A2MF1AT1G24460	-
AT1G24470	AKBr1	B	Rsa10039906	-	-	BniB04g041500.2N.1	-	BniB03g032410.2N.1	BolC05g024550.2J	-	BolC07g017840.2J	BraA09g038410.3.1C	-	BraA07g012760.3.1C	A1LFAT1G24470	-	A1MF2AT1G24470	A2LFAT1G24470	-	A2MF2AT1G24470
AT1G24485	AKBr1	B	-	-	Rsa10008882	BniB04g041480.2N.1	-	BniB03g032390.2N.1	-	-	BolC07g017860.2J	-	-	BraA07g012780.3.1C	A1LFAT1G24485	-	A1MF2AT1G24485	-	-	A2MF2AT1G24485
AT1G24490	AKBr1	B	Rsa10039908	-	-	BniB04g041420.2N.1	-	BniB03g032350.2N.1	BolC05g024520.2J	-	BolC07g017880.2J	BraA09g038430.3.1C	-	BraA07g012800.3.1C	A1LFAT1G24490	-	A1MF2AT1G24490	A2LFAT1G24490	-	A2MF2AT1G24490
AT1G24510	AKBr1	B	Rsa10039909	Rsa10040528	Rsa10008876	BniB04g041410.2N.1	BniB03g017960.2N.1	BniB03g032340.2N.1	BolC05g024510.2J	BolC03g068890.2J	BolC07g017890.2J	BraA09g038450.3.1C	BraA08g025530.3.1C	BraA07g012810.3.1C	A1LFAT1G24510	A1MF1AT1G24510	A1MF2AT1G24510	A2LFAT1G24510	A2MF1AT1G24510	A2MF2AT1G24510
AT1G24520	AKBr1	B	-	-	Rsa10008872	BniB04g041400.2N.1	BniB03g017970.2N.1	BniB03g032330.2N.1	BolC05g024500.2J	BolC03g068820.2J	BolC07g017910.2J	BraA09g038460.3.1C	BraA08g025540.3.1C	BraA07g012820.3.1C	A1LFAT1G24520	A1MF1AT1G24520	A1MF2AT1G24520	A2LFAT1G24520	A2MF1AT1G24520	A2MF2AT1G24520
AT1G24530	AKBr1	B	Rsa10039911	Rsa10040529	-	BniB04g041390.2N.1	BniB03g017980.2N.1	BniB03g032320.2N.1	BolC05g024490.2J	BolC03g068800.2J	BolC07g017920.2J	BraA09g038490.3.1C	BraA08g025550.3.1C	BraA07g012830.3.1C	A1LFAT1G24530	A1MF1AT1G24530	A1MF2AT1G24530	A2LFAT1G24530	A2MF1AT1G24530	A2MF2AT1G24530
AT1G24540	AKBr1	B	Rsa10039915	-	-	BniB04g041380.2N.1	-	-	BolC05g024460.2J	-	-	BraA09g038500.3.1C	-	-	A1LFAT1G24540	-	-	A2LFAT1G24540	-	-
AT1G24560	AKBr1	B	Rsa10039919	-	-	BniB04g041350.2N.1	BniB03g017990.2N.1	-	BolC05g024430.2J	BolC03g068760.2J	-	BraA09g038520.3.1C	BraA08g025560.3.1C	-	A1LFAT1G24560	A1MF1AT1G24560	-	A2LFAT1G24560	A2MF1AT1G24560	-
AT1G24570	AKBr1	B	Rsa10039920	-	-	BniB04g041330.2N.1	-	BniB03g032310.2N.1	BolC05g024380.2J	-	BolC07g017930.2J	BraA09g038530.3.1C	-	BraA07g012870.3.1C	A1LFAT1G24570	-	A1MF2AT1G24570	A2LFAT1G24570	-	A2MF2AT1G24570
AT1G24575	AKBr1	B	Rsa10039921	Rsa10040531	-	BniB04g041320.2N.1	BniB03g018030.2N.1	-	-	BolC03g068740.2J	-	BraA09g038550.3.1C	-	-	A1LFAT1G24575	A1MF1AT1G24575	-	A2LFAT1G24575	A2MF1AT1G24575	-
AT1G24577	AKBr1	B	-	Rsa10040532	-	-	BniB03g018040.2N.1	-	-	BolC03g068730.2J	-	-	BraA08g025580.3.1C	-	-	A1MF1AT1G24577	-	-	A2MF1AT1G24577	-
AT1G24580	AKBr1	B	-	Rsa10040530	-	-	-	-	-	BolC03g068750.2J	-	-	-	-	-	A1MF1AT1G24580	-	-	A2MF1AT1G24580	-
AT1G24590	AKBr1	B	-	Rsa10040533	-	-	BniB03g018050.2N.1	BniB03g032290.2N.1	-	BolC03g068720.2J	BolC07g017970.2J	-	BraA08g025590.3.1C	BraA07g012890.3.1C	-	A1MF1AT1G24590	A1MF2AT1G24590	-	A2MF1AT1G24590	A2MF2AT1G24590
AT1G24600	AKBr1	B	Rsa10039922	Rsa10040534	Rsa10008871	BniB04g041300.2N.1	BniB03g018060.2N.1	BniB03g032280.2N.1	BolC05g024350.2J	-	-	-	BraA08g025600.3.1C	BraA07g012900.3.1C	A1LFAT1G24600	A1MF1AT1G24600	A1MF2AT1G24600	A2LFAT1G24600	A2MF1AT1G24600	A2MF2AT1G24600
AT1G24610	AKBr1	B	Rsa10039923	-	-	BniB04g041210.2N.1	-	-	BolC05g024310.2J	-	-	BraA09g038580.3.1C	-	-	A1LFAT1G24610	-	-	A2LFAT1G24610	-	-
AT1G24620	AKBr1	B	Rsa10039924	Rsa10040535	Rsa10008870	BniB04g041200.2N.1	BniB03g018070.2N.1	BniB03g032270.2N.1	BolC05g024290.2J	BolC03g068650.2J	BolC07g017990.2J	BraA09g038630.3.1C	BraA08g025610.3.1C	BraA07g012910.3.1C	A1LFAT1G24620	A1MF1AT1G24620	A1MF2AT1G24620	A2LFAT1G24620	A2MF1AT1G24620	A2MF2AT1G24620
AT1G24625	AKBr1	B	-	Rsa10040538	-	-	BniB03g018080.2N.1	BniB03g032260.2N.1	-	BolC03g068630.2J	BolC07g018000.2J	-	BraA08g025620.3.1C	BraA07g012920.3.1C	-	A1MF1AT1G24625	A1MF2AT1G24625	-	A2MF1AT1G24625	A2MF2AT1G24625
AT1G24650	AKBr1	B	-	Rsa10040536	Rsa10008867	-	-	BniB03g032050.2N.1	BolC05g024280.2J	BolC03g068640.2J	BolC07g018050.2J	BraA09g038880.3.1C	-	BraA07g012930.3.1C	A1LFAT1G24650	A1MF1AT1G24650	A1MF2AT1G24650	A2LFAT1G24650	A2MF1AT1G24650	A2MF2AT1G24650
AT1G24706	AKBr1	B	-	Rsa10040539	-	BniB04g041190.2N.1	BniB03g018090.2N.1	-	BolC05g024260.2J	BolC03g068610.2J	-	-	BraA08g025630.3.1C	-	A1LFAT1G24706	A1MF1AT1G24706	-	A2LFAT1G24706	A2MF1AT1G24706	-
AT1G24764	AKBr1	B	Rsa10039926	Rsa10040540	-	BniB04g041180.2N.1	BniB03g018110.2N.1	BniB03g032230.2N.1	BolC05g024250.2J	BolC03g068590.2J	BolC07g018070.2J	BraA09g038640.3.1C	BraA08g025650.3.1C	BraA07g012950.3.1C	A1LFAT1G24764	A1MF1AT1G24764	A1MF2AT1G24764	A2LFAT1G24764	A2MF1AT1G24764	A2MF2AT1G24764
AT1G25054	AKBr1	B	-	Rsa10040541	-	-	BniB03g018120.2N.1	-	-	BolC03g068580.2J	-	-	BraA08g025660.3.1C	-	-	A1MF1AT1G25054	-	-	A2MF1AT1G25054	-
AT1G25220	AKBr1	B	Rsa10039927	Rsa10040542	-	BniB04g041170.2N.1	BniB03g018130.2N.1	-	BolC05g024240.2J	BolC03g068570.2J	-	BraA09g038650.3.1C	BraA08g025670.3.1C	-	A1LFAT1G25220	A1MF1AT1G25220	-	A2LFAT1G25220	A2MF1AT1G25220	-
AT1G25240	AKBr1	B	Rsa10039928	-	Rsa10005114	BniB04g041120.2N.1	BniB03g018140.2N.1	BniB03g032200.2N.1	BolC05g024230.2J	-	BolC07g018110.2J	BraA09g038690.3.1C	-	BraA07g012980.3.1C	A1LFAT1G25240	A1MF1AT1G25240	A1MF2AT1G25240	A2LFAT1G25240	-	A2MF2AT1G25240
AT1G25250	AKBr1	B	Rsa10039929	Rsa10040543	-	BniB04g041110.2N.1	BniB03g018150.2N.1	-	BolC05g024160.2J	BolC03g068560.2J	-	BraA09g038700.3.1C	BraA08g025690.3.1C	-	A1LFAT1G25250	A1MF1AT1G25250	-	A2LFAT1G25250	A2MF1AT1G25250	-
AT1G25260	AKBr1	B	Rsa10039930	Rsa10040544	Rsa10010607	BniB04g041090.2N.1	BniB03g018160.2N.1	BniB03g032190.2N.1	BolC05g024150.2J	BolC03g068550.2J	BolC07g018120.2J	BraA09g038710.3.1C	BraA08g025700.3.1C	BraA07g012990.3.1C	A1LFAT1G25260	A1MF1AT1G25260	A1MF2AT1G25260	A2LFAT1G25260	A2MF1AT1G25260	A2MF2AT1G25260
AT1G25270	AKBr1	B	-	-	Rsa10005118	BniB04g041060.2N.1	-	BniB03g032170.2N.1	BolC05g024100.2J	-	BolC07g018180.2J	BraA09g038720.3.1C	-	BraA07g013030.3.1C	A1LFAT1G25270	-	A1MF2AT1G25270	A2LFAT1G25270	-	A2MF2AT1G25270
AT1G25275	AKBr1	B	-	Rsa10040547	Rsa10005119	-	BniB03g018180.2N.1	BniB03g032160.2N.1	-	BolC03g068530.2J	BolC07g018190.2J	-	BraA08g025720.3.1C	-	-	A1MF1AT1G25275	A1MF2AT1G25275	-	A2MF1AT1G25275	A2MF2AT1G25275
AT1G25280	AKBr1	B	Rsa10039933	Rsa10040548	Rsa10005120	BniB04g041030.2N.1	BniB03g018200.2N.1	BniB03g032150.2N.1	-	BolC03g068520.2J	BolC07g018200.2J	BraA09g038730.3.1C	BraA08g025730.3.1C	BraA07g013040.3.1C	A1LFAT1G25280	A1MF1AT1G25280	A1MF2AT1G25280	A2LFAT1G25280	A2MF1AT1G25280	A2MF2AT1G25280
AT1G25290	AKBr1	B	-	Rsa10040549	-	-	BniB03g018210.2N.1	-	-	BolC03g068490.2J	-	-	BraA08g025740.3.1C	-	-	A1MF1AT1G25290	-	-	A2MF1AT1G25290	-
AT1G25300	AKBr1	B	-	Rsa10040551	-	-	BniB03g018260.2N.1	-	-	BolC03g068470.2J	-	-	BraA08g025770.3.1C	-	-	A1MF1AT1G25300	-	-	A2MF1AT1G25300	-
AT1G25320	AKBr1	B	Rsa10039937	-	-	BniB04g041020.2N.1	-	-	BolC05g024080.2J	-	BolC07g018430.2J	BraA09g038770.3.1C	BraA08g025790.3.1C	-	A1LFAT1G25320	A1MF1AT1G25320	A1MF2AT1G25320	A2LFAT1G25320	A2MF1AT1G25320	A2MF2AT1G25320
AT1G25330	AKBr1	B	-	Rsa10040556	-	-	BniB03g018310.2N.1	-	-	BolC03g068360.2J	-	-	BraA08g025840.3.1C	-	-	A1MF1AT1G25330	-	-	A2MF1AT1G25330	-
AT1G25340	AKBr1	B	Rsa10039938	-	-	BniB04g041010.2N.1	-	BniB03g032100.2N.1	BolC05g024070.2J	-	BolC07g018270.2J	BraA09g038780.3.1C	-	BraA07g013070.3.1C	A1LFAT1G25340	-	A1MF2AT1G25340	A2LFAT1G25340	-	A2MF2AT1G25340
AT1G25350	AKBr1	B	Rsa10039939	Rsa10040555	-	BniB04g041000.2N.1	BniB03g018300.2N.1	-	BolC05g024060.2J	BolC03g068370.2J	BolC07g018280.2J	BraA09g038790.3.1C	BraA08g025830.3.1C	-	A1LFAT1G25350	A1MF1AT1G25350	A1MF2AT1G25350	A2LFAT1G25350	A2MF1AT1G25350	A2MF2AT1G25350
AT1G25360	AKBr1	B	-	Rsa10040554	-	-	BniB03g018290.2N.1	-	-	BolC03g068420.2J	BolC07g018290.2J	-	BraA08g025820.3.1C	-	-	A1MF1AT1G25360	A1MF2AT1G25360	-	A2MF1AT1G25360	A2MF2AT1G25360
AT1G25370	AKBr1	B	Rsa10039940	Rsa10040553	Rsa10005122	BniB04g040990.2N.1	BniB03g018280.2N.1	BniB03g032090.2N.1	BolC05g024050.2J	BolC03g068440.2J	BolC07g018300.2J	BraA09g038800.3.1C	BraA08g025810.3.1C	BraA07g013080.3.1C	A1LFAT1G25370	A1MF1AT1G25370	A1MF2AT1G25370	A2LFAT1G25370	A2MF1AT1G25370	A2MF2AT1G25370
AT1G25375	AKBr1	B	Rsa10039941	-	-	BniB04g040940.2N.1	-	-	BolC05g024040.2J	-	-	BraA09g038810.3.1C	-	-	A1LFAT1G25375	-	-	A2LFAT1G25375	-	-
AT1G25380	AKBr1	B	Rsa10000481	Rsa10040552	-	BniB04g040930.2N.1	BniB03g018270.2N.1	-	BolC05g024030.2J	BolC03g068460.2J	-	BraA09g038840.3.1C	BraA08g025780.3.1C	-	A1LFAT1G25380	A1MF1AT1G25380	-	A2LFAT1G25380	A2MF1AT1G25380	-
AT1G25390	AKBr1	B	Rsa10039942	-	-	BniB04g040870.2N.1	-	BniB03g032080.2N.1	BolC05g023990.2J	-	BolC07g018320.2J	BraA09g038850.3.1C	-	BraA07g013090.3.1C	A1LFAT1G25390	-	A1MF2AT1G25390	A2LFAT1G25390	-	A2MF2AT1G25390
AT1G25420	AKBr1	B	-	-	Rsa10005124	-	-	BniB03g032030.2N.1	-	-	BolC07g018440.2J	-	-	BraA07g013110.3.1C	-	-	A1MF2AT1G25420	-	-	A2MF2AT1G25420
AT1G25422	AKBr1	B	Rsa10039943	-	Rsa10005125	-	-	BniB03g032020.2N.1	BolC05g023970.2J	-	BolC07g018450.2J	BraA09g038920.3.1C	-	BraA07g013120.3.1C	A1LFAT1G25422	-	A1MF2AT1G25422	A2LFAT1G25422	-	A2MF2AT1G25422
AT1G25425	AKBr1	B	Rsa10039944	-	Rsa10005126	BniB04g040840.2N.1	-	BniB03g032000.2N.1	-	-	BolC07g018370.2J	BraA09g038970.3.1C	-	BraA07g013130.3.1C	A1LFAT1G25425	-	A1MF2AT1G25425	A2LFAT1G25425	-	A2MF2AT1G25425
AT1G25440	AKBr1	B	Rsa10039946	Rsa10040557	-	BniB04g040830.2N.1	BniB03g018320.2N.1	BniB03g031980.2N.1	BolC05g023960.2J	BolC03g068340.2J	BolC07g018380.2J	BraA09g038980.3.1C	BraA08g025850.3.1C	BraA07g013140.3.1C	A1LFAT1G25440	A1MF1AT1G25440	A1MF2AT1G25440	A2LFAT1G25440	A2MF1AT1G25440	A2MF2AT1G25440
AT1G25450	AKBr1	B	Rsa10039949	-	-	BniB04g040800.2N.1	-	-	BolC05g023950.2J	BolC03g068330.2J	-	BraA09g038990.3.1C	-	-	A1LFAT1G25450	A1MF1AT1G25450	-	A2LFAT1G25450	A2MF1AT1G25450	-
AT1G25460	AKBr1	B	Rsa10039950	-	-	BniB04g040760.2N.1	BniB03p000010.2N.1	-	BolC05g023900.2J	-	-	BraA09g039010.3.1C	-	-	A1LFAT1G25460	A1MF1AT1G25460	-	A2LFAT1G25460	-	-
AT1G25470	AKBr1	B	Rsa10039952	-	-	BniB04g040750.2N.1	-	-	BolC05g023890.2J	-	-	BraA09g039060.3.1C	-	-	A1LFAT1G25470	-	-	A2LFAT1G25470	-	-
AT1G25480	AKBr1	B	Rsa10039953	Rsa10040558	-	BniB04g040740.2N.1	BniB03g018330.2N.1	-	BolC05g023880.2J	BolC03g068320.2J	-	BraA09g039070.3.1C	BraA08g025860.3.1C	-	A1LFAT1G25480	A1MF1AT1G25480	-	A2LFAT1G25480	A2MF1AT1G25480	-
AT1G25490	AKBr1	B	Rsa10039954	Rsa10040559	-	BniB04g040730.2N.1	BniB03g018350.2N.1	BniB03g031960.2N.1	BolC05g023860.2J	BolC03g068300.2J	BolC07g018490.2J	-	BraA08g025870.3.1C	BraA07g013160.3.1C	A1LFAT1G25490	A1MF1AT1G25490	A1MF2AT1G25490	A2LFAT1G25490	A2MF1AT1G25490	A2MF2AT1G25490
AT1G25500	AKBr1	B	-	Rsa10040560	-	-	BniB03g018360.2N.1	BniB03g031950.2N.1	-	BolC03g068290.2J	-	-	BraA08g025890.3.1C	-	-	A1MF1AT1G25500	A1MF2AT1G25500	-	A2MF1AT1G25500	-
AT1G25510	AKBr1	B	-	Rsa10040561	-	-	BniB03g018370.2N.1	BniB03g031940.2N.1	-	BolC03g068280.2J	BolC07g018500.2J	-	BraA08g025900.3.1C	BraA07g013190.3.1C	-	A1MF1AT1G25510	A1MF2AT1G25510	-	A2MF1AT1G25510	A2MF2AT1G25510
AT1G25520	AKBr1	B	Rsa10039955	Rsa10040562	-	-	BniB03g018380.2N.1	BniB03g031930.2N.1	BolC05g023850.2J	BolC03g068270.2J	BolC07g018530.2J	BraA09g039130.3.1C	BraA08g025910.3.1C	BraA07g013200.3.1C	A1LFAT1G25520	A1MF1AT1G25520	A1MF2AT1G25520	A2LFAT1G25520	A2MF1AT1G25520	A2MF2AT1G25520
AT1G25530	AKBr1	B	Rsa10039957	Rsa10040563	-	BniB04g040680.2N.1	BniB03g018390.2N.1	-	-	BolC03g068260.2J	-	BraA09g039150.3.1C	BraA08g025920.3.1C	-	A1LFAT1G25530	A1MF1AT1G25530	-	A2LFAT1G25530	A2MF1AT1G25530	-
AT1G25540	AKBr1	B	Rsa10039958	-	-	BniB04g040660.2N.1	BniB03g018400.2N.1	-	BolC05g023830.2J	BolC03g068250.2J	-	BraA09g039160.3.1C	BraA08g025940.3.1C	-	A1LFAT1G25540	A1MF1AT1G25540	-	A2LFAT1G25540	A2MF1AT1G25540	-
AT1G25560	AKBr1	B	Rsa10039960	Rsa10040564	-	BniB04g040640.2N.1	BniB03g018420.2N.1	-	BolC05g023810.2J	BolC03g068240.2J	-	BraA09g039220.3.1C	BraA08g025950.3.1C	-	A1LFAT1G25560	A1MF1AT1G25560	-	A2LFAT1G25560	A2MF1AT1G25560	-
AT1G25570	AKBr1	B	Rsa10039962	-	-	BniB04g040630.2N.1	-	-	BolC05g023780.2J	-	-	BraA09g039240.3.1C	-	-	A1LFAT1G25570	-	-	A2LFAT1G25570	-	-
AT1G25580	AKBr1	B	Rsa10039963	-	-	BniB04g040620.2N.1	-	-	BolC05g023770.2J	-	-	BraA09g039250.3.1C	-	-	A1LFAT1G25580	-	-	A2LFAT1G25580	-	-
AT1G25682	AKBr1	B	Rsa10039964	-	-	BniB04g040610.2N.1	BniB03g018450.2N.1	-	BolC05g023760.2J	BolC03g068160.2J	-	BraA09g039260.3.1C	BraA08g025970.3.1C	-	A1LFAT1G25682	A1MF1AT1G25682	-	A2LFAT1G25682	A2MF1AT1G25682	-
AT1G26110	AKBr1	B	Rsa10039965	Rsa10040567	-	BniB04g040600.2N.1	BniB03g018480.2N.1	BniB03g031910.2N.1	BolC05g023750.2J	BolC03g068130.2J	BolC07g018550.2J	-	BraA08g026000.3.1C	BraA07g013220.3.1C	A1LFAT1G26110	A1MF1AT1G26110	A1MF2AT1G26110	A2LFAT1G26110	A2MF1AT1G26110	A2MF2AT1G26110
AT1G26120	AKBr1	B	Rsa10039966	Rsa10040568	-	BniB04g040580.2N.1	BniB03g018490.2N.1	-	BolC05g023730.2J	BolC03g068120.2J	-	BraA09g039290.3.1C	BraA08g026010.3.1C	-	A1LFAT1G26120	A1MF1AT1G26120	-	A2LFAT1G26120	A2MF1AT1G26120	-
AT1G26160	AKBr1	B	-	Rsa10040569	-	-	BniB03g018510.2N.1	BniB03g031890.2N.1	-	BolC03g068100.2J	BolC07g018580.2J	-	BraA08g026030.3.1C	-	-	A1MF1AT1G26160	A1MF2AT1G26160	-	A2MF1AT1G26160	A2MF2AT1G26160
AT1G26170	AKBr1	B	-	-	Rsa10005127	-	-	BniB03g031870.2N.1	-	-	BolC07g018660.2J	-	-	BraA07g013330.3.1C	-	-	A1MF2AT1G26170	-	-	A2MF2AT1G26170
AT1G26180	AKBr1	B	-	Rsa10040570	-	-	BniB03g018520.2N.1	-	-	BolC03g068080.2J	-	-	BraA08g026040.3.1C	-	-	A1MF1AT1G26180	-	-	A2MF1AT1G26180	-
AT1G26190	AKBr1	B	Rsa10039968	Rsa10040571	-	BniB04g040550.2N.1	BniB03g018530.2N.1	-	-	BolC03g068070.2J	BolC07g018770.2J	BraA09g039360.3.1C	BraA08g026050.3.1C	BraA07g013340.3.1C	A1LFAT1G26190	A1MF1AT1G26190	A1MF2AT1G26190	A2LFAT1G26190	A2MF1AT1G26190	A2MF2AT1G26190
AT1G26200	AKBr1	B	-	Rsa10040572	-	-	BniB03g018540.2N.1	-	-	BolC03g068060.2J	-	-	BraA08g026060.3.1C	-	-	A1MF1AT1G26200	-	-	A2MF1AT1G26200	-
AT1G26210	AKBr1	B	-	Rsa10040573	Rsa10029108	-	BniB03g018560.2N.1	BniB03g031850.2N.1	-	BolC03g068050.2J	BolC07g018780.2J	-	-	BraA07g013350.3.1C	-	A1MF1AT1G26210	A1MF2AT1G26210	-	A2MF1AT1G26210	A2MF2AT1G26210
AT1G26220	AKBr1	B	-	Rsa10040574	-	-	BniB03g018570.2N.1	-	-	BolC03g068040.2J	-	-	BraA08g026080.3.1C	-	-	A1MF1AT1G26220	-	-	A2MF1AT1G26220	-
AT1G26230	AKBr1	B	-	-	Rsa10029109	-	-	BniB03g031700.2N.1	-	-	BolC07g018520.2J	BraA09g038760.3.1C	-	BraA07g013360.3.1C	A1LFAT1G26230	-	A1MF2AT1G26230	A2LFAT1G26230	-	A2MF2AT1G26230
AT1G26270	AKBr1	B	Rsa10039969	Rsa10040576	-	BniB04g040540.2N.1	BniB03g018590.2N.1	-	BolC05g023640.2J	BolC03g068010.2J	-	BraA09g039370.3.1C	BraA08g026090.3.1C	-	A1LFAT1G26270	A1MF1AT1G26270	-	A2LFAT1G26270	A2MF1AT1G26270	-
AT1G26320	AKBr1	B	Rsa10039970	-	-	BniB04g040480.2N.1	-	-	BolC05g023630.2J	-	-	BraA09g039380.3.1C	-	-	A1LFAT1G26320	-	-	A2LFAT1G26320	-	-
AT1G26330	AKBr1	B	Rsa10039971	-	-	BniB04g040470.2N.1	-	-	BolC05g023620.2J	-	-	BraA09g039390.3.1C	-	-	A1LFAT1G26330	-	-	A2LFAT1G26330	-	-
AT1G26340	AKBr1	B	Rsa10039972	-	-	BniB04g040460.2N.1	-	-	BolC05g023610.2J	-	-	BraA09g039400.3.1C	-	-	A1LFAT1G26340	-	-	A2LFAT1G26340	-	-
AT1G26360	AKBr1	B	-	-	Rsa10029113	-	BniB03g018610.2N.1	-	-	BolC03g067990.2J	BolC07g018670.2J	-	BraA08g026110.3.1C	BraA07g013400.3.1C	-	A1MF1AT1G26360	A1MF2AT1G26360	-	A2MF1AT1G26360	A2MF2AT1G26360
AT1G26370	AKBr1	B	Rsa10039974	Rsa10040579	-	-	BniB03g018620.2N.1	-	BolC05g023600.2J	BolC03g067890.2J	-	BraA09g039410.3.1C	BraA08g026120.3.1C	-	A1LFAT1G26370	A1MF1AT1G26370	-	A2LFAT1G26370	A2MF1AT1G26370	-
AT1G26380	AKBr1	B	Rsa10039975	Rsa10040580	-	BniB04g040420.2N.1	BniB03g018640.2N.1	-	BolC05g023580.2J	BolC03g067870.2J	-	BraA09g039430.3.1C	BraA08g026130.3.1C	-	A1LFAT1G26380	A1MF1AT1G26380	-	A2LFAT1G26380	A2MF1AT1G26380	-
AT1G26440	AKBr1	B	Rsa10039977	-	-	BniB04g040410.2N.1	-	-	BolC05g023570.2J	-	-	BraA09g039450.3.1C	-	-	A1LFAT1G26440	-	-	A2LFAT1G26440	-	-
AT1G26450	AKBr1	B	-	-	Rsa10029114	BniB04g040370.2N.1	-	BniB03g031650.2N.1	-	-	BolC07g018930.2J	-	-	BraA07g013410.3.1C	A1LFAT1G26450	-	A1MF2AT1G26450	-	-	A2MF2AT1G26450
AT1G26460	AKBr1	B	Rsa10039978	-	-	BniB04g040350.2N.1	-	-	BolC05g023550.2J	-	-	BraA09g039460.3.1C	-	BraA07g013420.3.1C	A1LFAT1G26460	-	A1MF2AT1G26460	A2LFAT1G26460	-	A2MF2AT1G26460
AT1G26480	AKBr1	B	Rsa10039979	Rsa10040581	Rsa10029115	BniB04g040330.2N.1	BniB03g018650.2N.1	BniB03g031630.2N.1	BolC05g023540.2J	BolC03g067860.2J	BolC07g018960.2J	BraA09g039480.3.1C	BraA08g026140.3.1C	BraA07g013440.3.1C	A1LFAT1G26480	A1MF1AT1G26480	A1MF2AT1G26480	A2LFAT1G26480	A2MF1AT1G26480	A2MF2AT1G26480
AT1G26500	AKBr1	B	Rsa10039980	-	-	BniB04g040320.2N.1	-	-	BolC05g023530.2J	-	-	BraA09g039490.3.1C	-	-	A1LFAT1G26500	-	-	A2LFAT1G26500	-	-
AT1G26520	AKBr1	B	Rsa10039981	-	-	BniB04g040310.2N.1	-	-	BolC05g023520.2J	-	-	BraA09g039500.3.1C	-	-	A1LFAT1G26520	-	-	A2LFAT1G26520	-	-
AT1G26550	AKBr1	B	Rsa10039982	Rsa10040584	Rsa10029117	BniB04g040300.2N.1	BniB03g018690.2N.1	-	BolC05g023510.2J	BolC03g067820.2J	BolC07g018970.2J	BraA09g039510.3.1C	BraA08g026160.3.1C	-	A1LFAT1G26550	A1MF1AT1G26550	A1MF2AT1G26550	A2LFAT1G26550	A2MF1AT1G26550	A2MF2AT1G26550
AT1G26560	AKBr1	B	Rsa10039983	Rsa10040585	-	BniB04g040280.2N.1	BniB03g018700.2N.1	BniB03g031620.2N.1	BolC05g023500.2J	BolC03g067810.2J	BolC07g018980.2J	BraA09g039520.3.1C	-	-	A1LFAT1G26560	A1MF1AT1G26560	A1MF2AT1G26560	A2LFAT1G26560	A2MF1AT1G26560	A2MF2AT1G26560
AT1G26570	AKBr1	B	Rsa10039984	-	-	BniB04g040270.2N.1	-	-	BolC05g023490.2J	-	-	BraA09g039530.3.1C	-	-	A1LFAT1G26570	-	-	A2LFAT1G26570	-	-
AT1G26580	AKBr1	B	Rsa10039985	Rsa10040586	-	BniB04g040260.2N.1	BniB03g018710.2N.1	-	BolC05g023480.2J	BolC03g067760.2J	BolC07g019000.2J	BraA09g039540.3.1C	BraA08g026170.3.1C	BraA07g013470.3.1C	A1LFAT1G26580	A1MF1AT1G26580	A1MF2AT1G26580	A2LFAT1G26580	A2MF1AT1G26580	A2MF2AT1G26580
AT1G26590	AKBr1	B	Rsa10039986	Rsa10040587	Rsa10029118	BniB04g040250.2N.1	BniB03g018720.2N.1	BniB03g031600.2N.1	BolC05g023440.2J	BolC03g067730.2J	BolC07g019010.2J	BraA09g039550.3.1C	BraA08g026180.3.1C	BraA07g013480.3.1C	A1LFAT1G26590	A1MF1AT1G26590	A1MF2AT1G26590	A2LFAT1G26590	A2MF1AT1G26590	A2MF2AT1G26590
AT1G26600	AKBr1	B	Rsa10039987	Rsa10040588	Rsa10029119	BniB04g040230.2N.1	BniB03g018730.2N.1	-	BolC05g023460.2J	BolC03g067740.2J	BolC07g019020.2J	BraA09g039560.3.1C	BraA08g026190.3.1C	BraA07g013490.3.1C	A1LFAT1G26600	A1MF1AT1G26600	A1MF2AT1G26600	A2LFAT1G26600	A2MF1AT1G26600	A2MF2AT1G26600
AT1G26620	AKBr1	B	Rsa10039990	Rsa10040590	-	BniB04g040220.2N.1	BniB03g018750.2N.1	BniB03g031590.2N.1	BolC05g023430.2J	BolC03g067720.2J	BolC07g019040.2J	BraA09g039580.3.1C	BraA08g026220.3.1C	BraA07g013510.3.1C	A1LFAT1G26620	A1MF1AT1G26620	A1MF2AT1G26620	A2LFAT1G26620	A2MF1AT1G26620	A2MF2AT1G26620
AT1G26630	AKBr1	B	Rsa10039991	Rsa10040592	-	BniB04g040170.2N.1	BniB03g018760.2N.1	-	BolC05g023400.2J	BolC03g067710.2J	-	BraA09g039590.3.1C	BraA08g026230.3.1C	-	A1LFAT1G26630	A1MF1AT1G26630	-	A2LFAT1G26630	A2MF1AT1G26630	-
AT1G26650	AKBr1	B	Rsa10039992	-	-	BniB04g040150.2N.1	-	-	BolC05g023380.2J	-	-	BraA09g039610.3.1C	-	-	A1LFAT1G26650	-	-	A2LFAT1G26650	-	-
AT1G26665	AKBr1	B	-	-	Rsa10029121	BniB04g040130.2N.1	-	BniB03g031580.2N.1	BolC05g023370.2J	-	BolC07g019050.2J	BraA09g039630.3.1C	-	BraA07g013530.3.1C	A1LFAT1G26665	-	A1MF2AT1G26665	A2LFAT1G26665	-	A2MF2AT1G26665
AT1G26670	AKBr1	B	-	-	Rsa10029125	-	-	BniB03g031570.2N.1	-	-	BolC07g019080.2J	-	-	BraA07g013550.3.1C	-	-	A1MF2AT1G26670	-	-	A2MF2AT1G26670
AT1G26680	AKBr1	B	Rsa10039997	-	Rsa10029129	BniB04g040100.2N.1	-	BniB03g031560.2N.1	BolC05g023320.2J	-	BolC07g019090.2J	BraA09g039650.3.1C	-	BraA07g013570.3.1C	A1LFAT1G26680	-	A1MF2AT1G26680	A2LFAT1G26680	-	A2MF2AT1G26680
AT1G26690	AKBr1	B	Rsa10040003	Rsa10040593	-	BniB04g040090.2N.1	BniB03g018770.2N.1	-	BolC05g023310.2J	BolC03g067700.2J	-	BraA09g039690.3.1C	BraA08g026240.3.1C	-	A1LFAT1G26690	A1MF1AT1G26690	-	A2LFAT1G26690	A2MF1AT1G26690	-
AT1G26700	AKBr1	B	Rsa10040004	-	Rsa10029130	BniB04g040080.2N.1	-	BniB03g031550.2N.1	BolC05g023290.2J	-	-	BraA09g039700.3.1C	-	-	A1LFAT1G26700	-	A1MF2AT1G26700	A2LFAT1G26700	-	-
AT1G26710	AKBr1	B	-	-	Rsa10029131	-	-	BniB03g031540.2N.1	-	-	-	-	-	-	-	-	A1MF2AT1G26710	-	-	-
AT1G26730	AKBr1	B	Rsa10040005	Rsa10040594	-	BniB04g040070.2N.1	BniB03g018780.2N.1	-	BolC05g023270.2J	BolC08g032100.2J	-	BraA09g039710.3.1C	BraA08g026260.3.1C	-	A1LFAT1G26730	A1MF1AT1G26730	-	A2LFAT1G26730	A2MF1AT1G26730	-
AT1G26740	AKBr1	B	Rsa10040006	-	Rsa10029132	BniB04g040060.2N.1	-	BniB03g031530.2N.1	BolC05g023260.2J	-	BolC07g019110.2J	BraA09g039720.3.1C	-	BraA07g013580.3.1C	A1LFAT1G26740	-	A1MF2AT1G26740	A2LFAT1G26740	-	A2MF2AT1G26740
AT1G26750	AKBr1	B	Rsa10040007	-	Rsa10029133	BniB04g040050.2N.1	-	BniB03g031520.2N.1	BolC05g023250.2J	-	BolC07g019120.2J	BraA09g039730.3.1C	-	BraA07g013590.3.1C	A1LFAT1G26750	-	A1MF2AT1G26750	A2LFAT1G26750	-	A2MF2AT1G26750
AT1G26760	AKBr1	B	Rsa10040008	-	-	BniB04g040040.2N.1	-	-	BolC05g023240.2J	-	-	BraA09g039740.3.1C	-	-	A1LFAT1G26760	-	-	A2LFAT1G26760	-	-
AT1G26761	AKBr1	B	Rsa10040009	-	-	BniB04g040030.2N.1	-	-	BolC05g023230.2J	-	-	BraA09g039750.3.1C	-	-	A1LFAT1G26761	-	-	A2LFAT1G26761	-	-
AT1G26770	AKBr1	B	Rsa10040011	-	-	BniB04g039990.2N.1	-	-	BolC05g023180.2J	-	-	BraA09g039770.3.1C	-	-	A1LFAT1G26770	-	-	A2LFAT1G26770	-	-
AT1G26780	AKBr1	B	Rsa10040012	Rsa10040596	-	BniB04g039960.2N.1	BniB03g018790.2N.1	-	BolC05g023150.2J	BolC08g030280.2J	-	BraA09g039780.3.1C	BraA08g026270.3.1C	-	A1LFAT1G26780	A1MF1AT1G26780	-	A2LFAT1G26780	A2MF1AT1G26780	-
AT1G26790	AKBr1	B	Rsa10040013	-	-	-	BniB03g018800.2N.1	-	BolC05g023130.2J	BolC08g032080.2J	-	BraA09g039800.3.1C	BraA08g026280.3.1C	-	A1LFAT1G26790	A1MF1AT1G26790	-	A2LFAT1G26790	A2MF1AT1G26790	-
AT1G26800	AKBr1	B	-	Rsa10040599	Rsa10029134	-	BniB03g018840.2N.1	BniB03g031510.2N.1	-	BolC08g032040.2J	BolC07g019150.2J	BraA09g039810.3.1C	BraA08g026320.3.1C	BraA07g013610.3.1C	A1LFAT1G26800	A1MF1AT1G26800	A1MF2AT1G26800	A2LFAT1G26800	A2MF1AT1G26800	A2MF2AT1G26800
AT1G26810	AKBr1	B	-	-	Rsa10029136	-	-	BniB03g031500.2N.1	-	-	BolC07g019160.2J	-	-	BraA07g013620.3.1C	-	-	A1MF2AT1G26810	-	-	A2MF2AT1G26810
AT1G26820	AKBr1	B	-	-	Rsa10029137	-	-	BniB03g031490.2N.1	-	-	BolC07g019170.2J	-	-	BraA07g013630.3.1C	-	-	A1MF2AT1G26820	-	-	A2MF2AT1G26820
AT1G26830	AKBr1	B	Rsa10040015	Rsa10040600	-	BniB04g039950.2N.1	BniB03g018850.2N.1	BniB03g031460.2N.1	BolC05g023120.2J	BolC08g032020.2J	-	BraA09g039820.3.1C	BraA08g026330.3.1C	-	A1LFAT1G26830	A1MF1AT1G26830	A1MF2AT1G26830	A2LFAT1G26830	A2MF1AT1G26830	-
AT1G26840	AKBr1	B	-	Rsa10040601	-	BniB04g039940.2N.1	BniB03g018870.2N.1	-	BolC05g023110.2J	BolC08g032010.2J	-	BraA09g039830.3.1C	BraA08g026340.3.1C	-	A1LFAT1G26840	A1MF1AT1G26840	-	A2LFAT1G26840	A2MF1AT1G26840	-
AT1G26850	AKBr1	B	Rsa10040016	Rsa10040602	Rsa10029147	BniB04g039930.2N.1	BniB03g018880.2N.1	-	BolC05g023100.2J	BolC08g032000.2J	BolC07g019220.2J	BraA09g039840.3.1C	BraA08g026350.3.1C	BraA07g013650.3.1C	A1LFAT1G26850	A1MF1AT1G26850	A1MF2AT1G26850	A2LFAT1G26850	A2MF1AT1G26850	A2MF2AT1G26850
AT1G26870	AKBr1	B	Rsa10040017	Rsa10040603	-	BniB04g039900.2N.1	BniB03g018890.2N.1	-	BolC05g023070.2J	BolC08g031990.2J	-	BraA09g039870.3.1C	BraA08g026360.3.1C	-	A1LFAT1G26870	A1MF1AT1G26870	-	A2LFAT1G26870	A2MF1AT1G26870	-
AT1G26880	AKBr1	B	-	Rsa10040604	-	-	BniB03g018900.2N.1	-	-	BolC08g031980.2J	-	-	BraA08g026370.3.1C	-	-	A1MF1AT1G26880	-	-	A2MF1AT1G26880	-
AT1G26890	AKBr1	B	Rsa10040014	Rsa10040583	Rsa10029138	-	BniB03g018670.2N.1	-	-	-	BolC07g019240.2J	-	-	-	A1LFAT1G26890	A1MF1AT1G26890	A1MF2AT1G26890	-	-	A2MF2AT1G26890
AT1G26920	AKBr1	B	Rsa10040018	Rsa10040605	-	BniB04g039890.2N.1	BniB03g018910.2N.1	-	BolC05g023060.2J	BolC08g031970.2J	-	BraA09g039940.3.1C	BraA08g026390.3.1C	-	A1LFAT1G26920	A1MF1AT1G26920	-	A2LFAT1G26920	A2MF1AT1G26920	-
AT1G26930	AKBr1	B	Rsa10040019	Rsa10040606	-	BniB04g039860.2N.1	BniB03g018920.2N.1	-	BolC05g023040.2J	BolC08g031950.2J	-	BraA09g039950.3.1C	BraA08g026400.3.1C	-	A1LFAT1G26930	A1MF1AT1G26930	-	A2LFAT1G26930	A2MF1AT1G26930	-
AT1G26940	AKBr1	B	Rsa10040020	Rsa10040607	-	BniB04g039830.2N.1	BniB03g018940.2N.1	-	BolC05g023030.2J	BolC08g031940.2J	-	BraA09g039970.3.1C	BraA08g026410.3.1C	-	A1LFAT1G26940	A1MF1AT1G26940	-	A2LFAT1G26940	A2MF1AT1G26940	-
AT1G26945	AKBr1	B	Rsa10040021	Rsa10040608	-	BniB04g039810.2N.1	BniB03g018970.2N.1	BniB03g031440.2N.1	BolC05g023020.2J	BolC08g031930.2J	-	BraA09g039980.3.1C	BraA08g026420.3.1C	-	A1LFAT1G26945	A1MF1AT1G26945	A1MF2AT1G26945	A2LFAT1G26945	A2MF1AT1G26945	-
AT1G26960	AKBr1	B	-	Rsa10040609	-	BniB04g039800.2N.1	BniB03g018980.2N.1	BniB03g031430.2N.1	-	BolC08g031920.2J	BolC07g019310.2J	-	BraA08g026430.3.1C	BraA07g013700.3.1C	A1LFAT1G26960	A1MF1AT1G26960	A1MF2AT1G26960	-	A2MF1AT1G26960	A2MF2AT1G26960
AT1G26970	AKBr1	B	Rsa10039967	Rsa10040610	-	BniB04g040560.2N.1	BniB03g018990.2N.1	-	BolC05g023680.2J	BolC08g031910.2J	-	BraA09g039350.3.1C	BraA08g026440.3.1C	-	A1LFAT1G26970	A1MF1AT1G26970	-	A2LFAT1G26970	A2MF1AT1G26970	-
AT1G27000	AKBr1	B	Rsa10040025	-	Rsa10029149	BniB04g039730.2N.1	BniB03g019000.2N.1	-	BolC05g022860.2J	BolC08g031850.2J	BolC07g019320.2J	BraA09g040020.3.1C	BraA08g026450.3.1C	-	A1LFAT1G27000	A1MF1AT1G27000	A1MF2AT1G27000	A2LFAT1G27000	A2MF1AT1G27000	A2MF2AT1G27000
AT1G27020	AKBr1	B	Rsa10040027	-	Rsa10029150	BniB04g039700.2N.1	BniB03g019010.2N.1	BniB03g031380.2N.1	BolC05g022800.2J	BolC08g031800.2J	BolC07g019340.2J	BraA09g040040.3.1C	BraA08g026460.3.1C	BraA07g013740.3.1C	A1LFAT1G27020	A1MF1AT1G27020	A1MF2AT1G27020	A2LFAT1G27020	A2MF1AT1G27020	A2MF2AT1G27020
AT1G27040	AKBr1	B	-	Rsa10040566	Rsa10029153	-	BniB03g018430.2N.1	BniB03g031350.2N.1	-	BolC03g068200.2J	BolC07g019420.2J	-	-	BraA07g013770.3.1C	-	A1MF1AT1G27040	A1MF2AT1G27040	-	A2MF1AT1G27040	A2MF2AT1G27040
AT1G27050	AKBr1	B	Rsa10040029	-	Rsa10029157	BniB04g039690.2N.1	-	BniB03g031360.2N.1	-	-	BolC07g019440.2J	BraA09g040050.3.1C	-	BraA07g013780.3.1C	A1LFAT1G27050	-	A1MF2AT1G27050	A2LFAT1G27050	-	A2MF2AT1G27050
AT1G27070	AKBr1	B	Rsa10040030	-	-	BniB04g039670.2N.1	-	-	BolC05g022760.2J	-	BolC07g019450.2J	BraA09g040070.3.1C	-	-	A1LFAT1G27070	-	A1MF2AT1G27070	A2LFAT1G27070	-	A2MF2AT1G27070
AT1G27090	AKBr1	B	-	Rsa10040612	-	-	BniB03g019030.2N.1	BniB03g031340.2N.1	-	BolC08g031770.2J	BolC07g019470.2J	-	BraA08g026480.3.1C	BraA07g013800.3.1C	-	A1MF1AT1G27090	A1MF2AT1G27090	-	A2MF1AT1G27090	A2MF2AT1G27090
AT1G27100	AKBr1	B	Rsa10040031	Rsa10040613	Rsa10029159	BniB04g039660.2N.1	BniB03g019040.2N.1	BniB03g031310.2N.1	BolC05g022750.2J	BolC08g031760.2J	BolC07g019480.2J	BraA09g040080.3.1C	BraA08g026490.3.1C	BraA07g013830.3.1C	A1LFAT1G27100	A1MF1AT1G27100	A1MF2AT1G27100	A2LFAT1G27100	A2MF1AT1G27100	A2MF2AT1G27100
AT1G27110	AKBr1	B	-	Rsa10040614	-	-	BniB03g019050.2N.1	BniB03g031260.2N.1	-	BolC08g031750.2J	BolC07g019550.2J	-	BraA08g026500.3.1C	BraA07g013890.3.1C	-	A1MF1AT1G27110	A1MF2AT1G27110	-	A2MF1AT1G27110	A2MF2AT1G27110
AT1G27120	AKBr1	B	Rsa10040032	Rsa10040615	-	BniB04g039640.2N.1	BniB03g019060.2N.1	BniB03g031280.2N.1	BolC05g022740.2J	BolC08g031710.2J	BolC07g019520.2J	BraA09g040100.3.1C	BraA08g026510.3.1C	BraA07g013870.3.1C	A1LFAT1G27120	A1MF1AT1G27120	A1MF2AT1G27120	A2LFAT1G27120	A2MF1AT1G27120	A2MF2AT1G27120
AT1G27130	AKBr1	B	Rsa10040035	-	-	BniB04g039630.2N.1	-	BniB03g031270.2N.1	BolC05g022730.2J	-	BolC07g019530.2J	BraA09g040140.3.1C	-	BraA07g013880.3.1C	A1LFAT1G27130	-	A1MF2AT1G27130	A2LFAT1G27130	-	A2MF2AT1G27130
AT1G27150	AKBr1	B	Rsa10040036	-	-	BniB04g039600.2N.1	-	-	BolC05g022680.2J	-	-	BraA09g040150.3.1C	-	-	A1LFAT1G27150	-	-	A2LFAT1G27150	-	-
AT1G27160	AKBr1	B	-	Rsa10040577	Rsa10029162	-	-	BniB03g031240.2N.1	-	BolC03g067930.2J	BolC07g019560.2J	-	-	BraA07g013900.3.1C	-	A1MF1AT1G27160	A1MF2AT1G27160	-	A2MF1AT1G27160	A2MF2AT1G27160
AT1G27170	AKBr1	B	Rsa10040038	-	-	BniB04g039580.2N.1	BniB03g019070.2N.1	-	BolC05g022570.2J	BolC08g031660.2J	BolC07g019590.2J	BraA09g040230.3.1C	BraA08g026540.3.1C	-	A1LFAT1G27170	A1MF1AT1G27170	A1MF2AT1G27170	A2LFAT1G27170	A2MF1AT1G27170	A2MF2AT1G27170
AT1G27190	AKBr1	B	Rsa10040043	-	-	BniB04g039570.2N.1	-	-	BolC05g022560.2J	-	-	BraA09g040250.3.1C	-	-	A1LFAT1G27190	-	-	A2LFAT1G27190	-	-
AT1G27200	AKBr1	B	Rsa10040044	Rsa10040620	-	BniB04g039560.2N.1	BniB03g019120.2N.1	-	BolC05g022550.2J	BolC08g031640.2J	-	BraA09g040260.3.1C	BraA08g026580.3.1C	-	A1LFAT1G27200	A1MF1AT1G27200	-	A2LFAT1G27200	A2MF1AT1G27200	-
AT1G27210	AKBr1	B	Rsa10040046	Rsa10040624	-	BniB04g039540.2N.1	BniB03g019130.2N.1	-	BolC05g022520.2J	BolC08g031630.2J	-	BraA09g040290.3.1C	BraA08g026590.3.1C	-	A1LFAT1G27210	A1MF1AT1G27210	-	A2LFAT1G27210	A2MF1AT1G27210	-
AT1G27290	AKBr1	B	-	Rsa10040517	-	-	BniB03g017840.2N.1	BniB03g032540.2N.1	BolC05g024750.2J	BolC03g069070.2J	BolC07g017660.2J	BraA09g038270.3.1C	BraA08g025390.3.1C	BraA07g012640.3.1C	A1LFAT1G27290	A1MF1AT1G27290	A1MF2AT1G27290	A2LFAT1G27290	A2MF1AT1G27290	A2MF2AT1G27290
AT1G27300	AKBr1	B	Rsa10039895	-	-	BniB04g041690.2N.1	-	BniB03g032550.2N.1	BolC05g024760.2J	-	BolC07g017650.2J	BraA09g038260.3.1C	-	BraA07g012630.3.1C	A1LFAT1G27300	-	A1MF2AT1G27300	A2LFAT1G27300	-	A2MF2AT1G27300
AT1G27310	AKBr1	B	Rsa10039894	-	-	BniB04g041700.2N.1	BniB03g017830.2N.1	BniB03g032560.2N.1	BolC05g024770.2J	BolC03g069080.2J	BolC07g017640.2J	-	BraA08g025380.3.1C	BraA07g012620.3.1C	A1LFAT1G27310	A1MF1AT1G27310	A1MF2AT1G27310	A2LFAT1G27310	A2MF1AT1G27310	A2MF2AT1G27310
AT1G27340	AKBr1	B	Rsa10039893	-	-	BniB04g041720.2N.1	-	BniB03g032590.2N.1	BolC05g024790.2J	-	BolC07g017610.2J	BraA09g038240.3.1C	-	BraA07g012590.3.1C	A1LFAT1G27340	-	A1MF2AT1G27340	A2LFAT1G27340	-	A2MF2AT1G27340
AT1G27360	AKBr1	B	-	-	Rsa10008900	BniB04g041740.2N.1	BniB03g017770.2N.1	BniB03g032610.2N.1	BolC05g024800.2J	-	BolC07g017580.2J	BraA09g038200.3.1C	BraA08g025350.3.1C	BraA07g012560.3.1C	A1LFAT1G27360	A1MF1AT1G27360	A1MF2AT1G27360	A2LFAT1G27360	A2MF1AT1G27360	A2MF2AT1G27360
AT1G27380	AKBr1	B	-	Rsa10040514	Rsa10008903	BniB04g041800.2N.1	BniB03g017760.2N.1	BniB03g032630.2N.1	-	-	BolC07g017570.2J	-	-	-	A1LFAT1G27380	A1MF1AT1G27380	A1MF2AT1G27380	-	-	A2MF2AT1G27380
AT1G27385	AKBr1	B	Rsa10039890	-	Rsa10008905	BniB04g041810.2N.1	-	BniB03g032640.2N.1	BolC05g024820.2J	-	BolC07g017560.2J	BraA09g038190.3.1C	-	BraA07g012550.3.1C	A1LFAT1G27385	-	A1MF2AT1G27385	A2LFAT1G27385	-	A2MF2AT1G27385
AT1G27390	AKBr1	B	Rsa10039889	Rsa10040513	Rsa10008906	BniB04g041820.2N.1	BniB03g017750.2N.1	BniB03g032650.2N.1	BolC05g024840.2J	BolC03g069120.2J	BolC07g017550.2J	BraA09g038150.3.1C	BraA08g025330.3.1C	BraA07g012540.3.1C	A1LFAT1G27390	A1MF1AT1G27390	A1MF2AT1G27390	A2LFAT1G27390	A2MF1AT1G27390	A2MF2AT1G27390
AT1G27400	AKBr1	B	Rsa10039887	-	-	BniB04g041830.2N.1	BniB03g017730.2N.1	-	BolC05g024880.2J	BolC03g069140.2J	-	BraA09g038130.3.1C	BraA08g025290.3.1C	-	A1LFAT1G27400	A1MF1AT1G27400	-	A2LFAT1G27400	A2MF1AT1G27400	-
AT1G27420	AKBr1	B	-	Rsa10040512	Rsa10008912	-	BniB03g017720.2N.1	BniB03g032670.2N.1	-	BolC03g068980.2J	BolC07g017500.2J	-	BraA08g025280.3.1C	BraA07g012480.3.1C	-	A1MF1AT1G27420	A1MF2AT1G27420	-	A2MF1AT1G27420	A2MF2AT1G27420
AT1G27430	AKBr1	B	-	Rsa10040515	-	-	BniB03g017780.2N.1	-	-	BolC03g069100.2J	-	-	BraA08g025360.3.1C	-	-	A1MF1AT1G27430	-	-	A2MF1AT1G27430	-
AT1G27435	AKBr1	B	-	Rsa10040511	Rsa10008916	-	BniB03g017710.2N.1	BniB03g032690.2N.1	-	BolC03g069160.2J	-	-	-	BraA07g012470.3.1C	-	A1MF1AT1G27435	A1MF2AT1G27435	-	A2MF1AT1G27435	A2MF2AT1G27435
AT1G27440	AKBr1	B	-	Rsa10040510	Rsa10008918	-	BniB03g017700.2N.1	BniB03g032700.2N.1	-	BolC03g069170.2J	BolC07g017490.2J	-	BraA08g025270.3.1C	BraA07g012460.3.1C	-	A1MF1AT1G27440	A1MF2AT1G27440	-	A2MF1AT1G27440	A2MF2AT1G27440
AT1G27450	AKBr1	B	Rsa10039886	Rsa10040509	-	BniB04g041850.2N.1	BniB03g017690.2N.1	-	BolC05g024900.2J	BolC03g069180.2J	-	BraA09g038120.3.1C	BraA08g025260.3.1C	-	A1LFAT1G27450	A1MF1AT1G27450	-	A2LFAT1G27450	A2MF1AT1G27450	-
AT1G27460	AKBr1	B	-	Rsa10040508	-	-	BniB03g017680.2N.1	-	BolC05g024910.2J	BolC03g069190.2J	-	-	BraA08g025250.3.1C	-	A1LFAT1G27460	A1MF1AT1G27460	-	A2LFAT1G27460	A2MF1AT1G27460	-
AT1G27461	AKBr1	B	Rsa10039885	Rsa10040506	-	-	-	-	BolC05g024920.2J	BolC03g069200.2J	-	BraA09g038110.3.1C	BraA08g025240.3.1C	-	A1LFAT1G27461	A1MF1AT1G27461	-	A2LFAT1G27461	A2MF1AT1G27461	-
AT1G27470	AKBr1	B	Rsa10039884	Rsa10040505	-	BniB04g041860.2N.1	BniB03g017670.2N.1	-	BolC05g024930.2J	BolC03g069310.2J	-	BraA09g038090.3.1C	BraA08g025230.3.1C	-	A1LFAT1G27470	A1MF1AT1G27470	-	A2LFAT1G27470	A2MF1AT1G27470	-
AT1G27480	AKBr1	B	-	-	Rsa10008919	-	-	BniB03g032710.2N.1	-	-	BolC07g017470.2J	-	-	BraA07g012450.3.1C	-	-	A1MF2AT1G27480	-	-	A2MF2AT1G27480
AT1G27500	AKBr1	B	Rsa10039883	Rsa10040504	-	-	BniB03g017660.2N.1	-	BolC05g024940.2J	-	-	BraA09g038080.3.1C	-	-	A1LFAT1G27500	A1MF1AT1G27500	-	A2LFAT1G27500	-	-
AT1G27510	AKBr1	B	-	Rsa10040503	-	-	BniB03g017650.2N.1	-	-	BolC03g069320.2J	-	-	BraA08g025220.3.1C	-	-	A1MF1AT1G27510	-	-	A2MF1AT1G27510	-
AT1G27520	AKBr1	B	Rsa10039882	-	-	BniB04g041870.2N.1	-	-	BolC05g024950.2J	-	-	BraA09g038070.3.1C	-	-	A1LFAT1G27520	-	-	A2LFAT1G27520	-	-
AT1G27530	AKBr1	B	Rsa10039879	Rsa10040502	Rsa10008920	BniB04g041880.2N.1	BniB03g017640.2N.1	BniB03g032720.2N.1	-	BolC03g069330.2J	BolC07g017450.2J	-	BraA08g025210.3.1C	BraA07g012430.3.1C	A1LFAT1G27530	A1MF1AT1G27530	A1MF2AT1G27530	-	A2MF1AT1G27530	A2MF2AT1G27530
AT1G27595	AKBr1	B	Rsa10039877	Rsa10040500	-	BniB04g041890.2N.1	BniB03g017630.2N.1	-	BolC05g024970.2J	BolC03g069340.2J	-	BraA09g038060.3.1C	BraA08g025200.3.1C	-	A1LFAT1G27595	A1MF1AT1G27595	-	A2LFAT1G27595	A2MF1AT1G27595	-
AT1G27600	AKBr1	B	-	Rsa10040498	Rsa10008921	BniB04g041900.2N.1	BniB03g017590.2N.1	BniB03g032730.2N.1	BolC05g024980.2J	BolC03g069460.2J	BolC07g017440.2J	BraA09g038050.3.1C	BraA08g025160.3.1C	BraA07g012420.3.1C	A1LFAT1G27600	A1MF1AT1G27600	A1MF2AT1G27600	A2LFAT1G27600	A2MF1AT1G27600	A2MF2AT1G27600
AT1G27620	AKBr1	B	-	Rsa10040497	-	BniB04g041910.2N.1	BniB03g017570.2N.1	-	BolC05g024990.2J	BolC03g069470.2J	-	BraA09g038030.3.1C	BraA08g025150.3.1C	-	A1LFAT1G27620	A1MF1AT1G27620	-	A2LFAT1G27620	A2MF1AT1G27620	-
AT1G27630	AKBr1	B	-	Rsa10040496	Rsa10008878	-	BniB03g017560.2N.1	BniB03g032740.2N.1	-	BolC03g069490.2J	BolC07g017410.2J	-	BraA08g025140.3.1C	BraA07g012390.3.1C	-	A1MF1AT1G27630	A1MF2AT1G27630	-	A2MF1AT1G27630	A2MF2AT1G27630
AT1G27650	AKBr1	B	-	Rsa10040495	Rsa10008922	-	BniB03g017550.2N.1	BniB03g032750.2N.1	-	BolC03g069500.2J	BolC07g017400.2J	-	BraA08g025130.3.1C	BraA07g012370.3.1C	-	A1MF1AT1G27650	A1MF2AT1G27650	-	A2MF1AT1G27650	A2MF2AT1G27650
AT1G27660	AKBr1	B	-	Rsa10040494	-	-	BniB03g017540.2N.1	-	-	BolC03g069510.2J	-	-	BraA08g025120.3.1C	-	-	A1MF1AT1G27660	-	-	A2MF1AT1G27660	-
AT1G27670	AKBr1	B	Rsa10039874	-	-	BniB04g042010.2N.1	-	-	BolC05g025080.2J	-	-	BraA09g038020.3.1C	-	-	A1LFAT1G27670	-	-	A2LFAT1G27670	-	-
AT1G27680	AKBr1	B	Rsa10039872	Rsa10040493	-	BniB04g042020.2N.1	-	-	BolC05g025120.2J	BolC03g069530.2J	-	BraA09g038000.3.1C	-	-	A1LFAT1G27680	A1MF1AT1G27680	-	A2LFAT1G27680	A2MF1AT1G27680	-
AT1G27690	AKBr1	B	-	Rsa10040492	-	-	BniB03g017520.2N.1	-	-	BolC03g069540.2J	BolC07g017370.2J	-	BraA08g025110.3.1C	-	-	A1MF1AT1G27690	A1MF2AT1G27690	-	A2MF1AT1G27690	A2MF2AT1G27690
AT1G27700	AKBr1	B	-	Rsa10040491	-	-	BniB03g017510.2N.1	BniB03g032780.2N.1	-	BolC03g069550.2J	BolC07g017350.2J	-	BraA08g025100.3.1C	BraA07g012350.3.1C	-	A1MF1AT1G27700	A1MF2AT1G27700	-	A2MF1AT1G27700	A2MF2AT1G27700
AT1G27710	AKBr1	B	Rsa10039868	-	-	BniB04g042060.2N.1	-	BniB03g032790.2N.1	BolC05g025320.2J	-	BolC07g017330.2J	-	-	-	A1LFAT1G27710	-	A1MF2AT1G27710	A2LFAT1G27710	-	A2MF2AT1G27710
AT1G27720	AKBr1	B	-	-	Rsa10011585	-	-	BniB03g032800.2N.1	-	-	BolC07g017320.2J	-	-	BraA07g012330.3.1C	-	-	A1MF2AT1G27720	-	-	A2MF2AT1G27720
AT1G27730	AKBr1	B	Rsa10039867	Rsa10040490	-	BniB04g042070.2N.1	BniB03g017500.2N.1	-	BolC05g025330.2J	BolC03g069570.2J	BolC07g017300.2J	BraA09g037980.3.1C	BraA08g025080.3.1C	-	A1LFAT1G27730	A1MF1AT1G27730	A1MF2AT1G27730	A2LFAT1G27730	A2MF1AT1G27730	A2MF2AT1G27730
AT1G27740	AKBr1	B	Rsa10039866	Rsa10040489	-	BniB04g042080.2N.1	BniB03g017480.2N.1	BniB03g032860.2N.1	BolC05g025350.2J	BolC03g069580.2J	BolC07g017290.2J	BraA09g037970.3.1C	BraA08g025070.3.1C	BraA07g012300.3.1C	A1LFAT1G27740	A1MF1AT1G27740	A1MF2AT1G27740	A2LFAT1G27740	A2MF1AT1G27740	A2MF2AT1G27740
AT1G27750	AKBr1	B	Rsa10039865	-	-	BniB04g042090.2N.1	-	BniB03g032870.2N.1	BolC05g025360.2J	-	BolC07g017280.2J	BraA09g037960.3.1C	-	-	A1LFAT1G27750	-	A1MF2AT1G27750	A2LFAT1G27750	-	A2MF2AT1G27750
AT1G27752	AKBr1	B	-	Rsa10040488	-	-	BniB03g017460.2N.1	-	-	BolC03g069610.2J	-	-	BraA08g025040.3.1C	-	-	A1MF1AT1G27752	-	-	A2MF1AT1G27752	-
AT1G27760	AKBr1	B	Rsa10039864	Rsa10040486	-	BniB04g042100.2N.1	BniB03g017450.2N.1	-	BolC05g025370.2J	BolC03g069630.2J	BolC07g017270.2J	BraA09g037920.3.1C	BraA08g025030.3.1C	-	A1LFAT1G27760	A1MF1AT1G27760	A1MF2AT1G27760	A2LFAT1G27760	A2MF1AT1G27760	A2MF2AT1G27760
AT1G27770	AKBr1	B	-	Rsa10040485	-	-	BniB03g017440.2N.1	-	-	BolC03g069640.2J	-	-	BraA08g025020.3.1C	-	-	A1MF1AT1G27770	-	-	A2MF1AT1G27770	-
AT1G27840	AKBr1	B	Rsa10039863	-	-	BniB04g042110.2N.1	-	-	BolC05g025380.2J	-	-	BraA09g037910.3.1C	-	-	A1LFAT1G27840	-	-	A2LFAT1G27840	-	-
AT1G27850	AKBr1	B	Rsa10039862	Rsa10040484	-	BniB04g042030.2N.1	BniB03g017430.2N.1	-	BolC05g025390.2J	BolC03g069650.2J	-	BraA09g037900.3.1C	BraA08g025010.3.1C	-	A1LFAT1G27850	A1MF1AT1G27850	-	A2LFAT1G27850	A2MF1AT1G27850	-
AT1G27860	AKBr1	B	Rsa10039852	-	-	-	-	-	-	-	-	-	-	-	A1LFAT1G27860	-	-	-	-	-
AT1G27880	AKBr1	B	-	-	Rsa10011584	-	-	BniB03g032890.2N.1	-	-	BolC07g017240.2J	-	-	BraA07g012280.3.1C	-	-	A1MF2AT1G27880	-	-	A2MF2AT1G27880
AT1G27900	AKBr1	B	-	Rsa10040483	-	-	BniB03g017400.2N.1	-	-	BolC03g069660.2J	-	-	BraA08g025000.3.1C	-	-	A1MF1AT1G27900	-	-	A2MF1AT1G27900	-
AT1G27910	AKBr1	B	Rsa10039861	Rsa10040482	-	BniB04g042140.2N.1	BniB03g017390.2N.1	-	BolC05g025400.2J	BolC03g069670.2J	-	BraA09g037890.3.1C	BraA08g024990.3.1C	-	A1LFAT1G27910	A1MF1AT1G27910	-	A2LFAT1G27910	A2MF1AT1G27910	-
AT1G27920	AKBr1	B	Rsa10039858	-	-	BniB04g042180.2N.1	-	-	BolC05g025410.2J	-	-	BraA09g037880.3.1C	-	-	A1LFAT1G27920	-	-	A2LFAT1G27920	-	-
AT1G27930	AKBr1	B	-	-	Rsa10011583	BniB04g042190.2N.1	-	BniB03g032900.2N.1	BolC05g025420.2J	-	BolC07g017230.2J	BraA09g037870.3.1C	-	BraA07g012270.3.1C	A1LFAT1G27930	-	A1MF2AT1G27930	A2LFAT1G27930	-	A2MF2AT1G27930
AT1G27940	AKBr1	B	Rsa10039857	-	-	BniB04g042200.2N.1	-	-	BolC05g025430.2J	-	-	BraA09g037860.3.1C	-	-	A1LFAT1G27940	-	-	A2LFAT1G27940	-	-
AT1G27950	AKBr1	B	Rsa10039855	Rsa10040480	Rsa10011582	BniB04g042270.2N.1	BniB03g017380.2N.1	BniB03g032910.2N.1	BolC05g025450.2J	BolC03g069680.2J	BolC07g017220.2J	BraA09g037850.3.1C	BraA08g024970.3.1C	BraA07g012260.3.1C	A1LFAT1G27950	A1MF1AT1G27950	A1MF2AT1G27950	A2LFAT1G27950	A2MF1AT1G27950	A2MF2AT1G27950
AT1G27960	AKBr1	B	-	Rsa10040479	-	-	BniB03g017370.2N.1	-	-	BolC03g069690.2J	-	-	BraA08g024960.3.1C	-	-	A1MF1AT1G27960	-	-	A2MF1AT1G27960	-
AT1G27970	AKBr1	B	Rsa10039854	-	Rsa10011581	BniB04g042280.2N.1	BniB03g017360.2N.1	BniB03g032920.2N.1	BolC05g025480.2J	BolC03g069700.2J	BolC07g017210.2J	BraA09g037830.3.1C	BraA08g024950.3.1C	BraA07g012240.3.1C	A1LFAT1G27970	A1MF1AT1G27970	A1MF2AT1G27970	A2LFAT1G27970	A2MF1AT1G27970	A2MF2AT1G27970
AT1G27980	AKBr1	B	-	Rsa10040478	-	BniB04g042290.2N.1	BniB03g017350.2N.1	-	-	BolC03g069710.2J	-	BraA09g037820.3.1C	BraA08g024940.3.1C	-	A1LFAT1G27980	A1MF1AT1G27980	-	A2LFAT1G27980	A2MF1AT1G27980	-
AT1G27990	AKBr1	B	Rsa10039853	-	-	BniB04g042300.2N.1	-	-	BolC05g025500.2J	-	-	BraA09g037810.3.1C	-	-	A1LFAT1G27990	-	-	A2LFAT1G27990	-	-
AT1G28010	AKBr1	B	Rsa10039849	-	-	BniB04g042490.2N.1	-	-	BolC05g025550.2J	-	-	BraA09g037780.3.1C	-	-	A1LFAT1G28010	-	-	A2LFAT1G28010	-	-
AT1G28020	AKBr1	B	Rsa10039850	-	-	BniB04g042310.2N.1	-	-	BolC05g025510.2J	-	-	BraA09g037720.3.1C	-	-	A1LFAT1G28020	-	-	A2LFAT1G28020	-	-
AT1G28050	AKBr1	B	-	Rsa10040477	Rsa10011580	BniB04g042510.2N.1	BniB03g017340.2N.1	BniB03g032930.2N.1	BolC05g025690.2J	BolC03g069720.2J	BolC07g017190.2J	BraA09g037710.3.1C	BraA08g024930.3.1C	BraA07g012230.3.1C	A1LFAT1G28050	A1MF1AT1G28050	A1MF2AT1G28050	A2LFAT1G28050	A2MF1AT1G28050	A2MF2AT1G28050
AT1G28060	AKBr1	B	Rsa10039848	Rsa10040443	-	BniB04g042520.2N.1	BniB03g017330.2N.1	BniB03g032940.2N.1	BolC05g025700.2J	BolC03g069730.2J	-	BraA09g037690.3.1C	BraA08g024920.3.1C	-	A1LFAT1G28060	A1MF1AT1G28060	A1MF2AT1G28060	A2LFAT1G28060	A2MF1AT1G28060	-
AT1G28070	AKBr1	B	Rsa10039847	-	-	BniB04g042530.2N.1	BniB03g017320.2N.1	BniB03g032950.2N.1	BolC05g025710.2J	BolC03g069740.2J	BolC07g017180.2J	BraA09g037680.3.1C	BraA08g024910.3.1C	BraA07g012220.3.1C	A1LFAT1G28070	A1MF1AT1G28070	A1MF2AT1G28070	A2LFAT1G28070	A2MF1AT1G28070	A2MF2AT1G28070
AT1G28080	AKBr1	B	Rsa10039845	Rsa10040475	-	BniB04g042550.2N.1	BniB03g017310.2N.1	BniB03g032960.2N.1	BolC05g025720.2J	BolC03g069750.2J	BolC07g017160.2J	BraA09g037670.3.1C	BraA08g024890.3.1C	-	A1LFAT1G28080	A1MF1AT1G28080	A1MF2AT1G28080	A2LFAT1G28080	A2MF1AT1G28080	A2MF2AT1G28080
AT1G28090	AKBr1	B	Rsa10039844	-	-	BniB04g042560.2N.1	-	-	BolC05g025730.2J	-	-	BraA09g037630.3.1C	-	-	A1LFAT1G28090	-	-	A2LFAT1G28090	-	-
AT1G28100	AKBr1	B	-	-	Rsa10011579	BniB04g042580.2N.1	-	BniB03g032990.2N.1	BolC05g025740.2J	-	BolC07g017140.2J	BraA09g037620.3.1C	-	BraA07g012210.3.1C	A1LFAT1G28100	-	A1MF2AT1G28100	A2LFAT1G28100	-	A2MF2AT1G28100
AT1G28110	AKBr1	B	Rsa10039843	Rsa10040474	-	BniB04g042590.2N.1	BniB03g017280.2N.1	-	BolC05g025750.2J	BolC03g069770.2J	-	BraA09g037610.3.1C	BraA08g024880.3.1C	-	A1LFAT1G28110	A1MF1AT1G28110	-	A2LFAT1G28110	A2MF1AT1G28110	-
AT1G28120	AKBr1	B	-	Rsa10040473	Rsa10011578	-	BniB03g017270.2N.1	BniB03g033000.2N.1	-	BolC03g069780.2J	BolC07g017130.2J	-	BraA08g024860.3.1C	BraA07g012200.3.1C	-	A1MF1AT1G28120	A1MF2AT1G28120	-	A2MF1AT1G28120	A2MF2AT1G28120
AT1G28130	AKBr1	B	Rsa10039839	-	Rsa10011575	BniB04g042730.2N.1	-	BniB03g033010.2N.1	BolC05g025780.2J	-	BolC07g017120.2J	BraA09g037580.3.1C	-	BraA07g012180.3.1C	A1LFAT1G28130	-	A1MF2AT1G28130	A2LFAT1G28130	-	A2MF2AT1G28130
AT1G28140	AKBr1	B	Rsa10039838	-	-	BniB04g042740.2N.1	-	-	BolC05g025830.2J	-	-	BraA09g037560.3.1C	-	-	A1LFAT1G28140	-	-	A2LFAT1G28140	-	-
AT1G28150	AKBr1	B	-	-	Rsa10011574	-	-	BniB03g033040.2N.1	BolC05g025840.2J	-	BolC07g017100.2J	BraA09g037550.3.1C	-	BraA07g012170.3.1C	A1LFAT1G28150	-	A1MF2AT1G28150	A2LFAT1G28150	-	A2MF2AT1G28150
AT1G28160	AKBr1	B	Rsa10039837	Rsa10040472	Rsa10011570	BniB04g042770.2N.1	BniB03g017260.2N.1	BniB03g033060.2N.1	BolC05g025860.2J	BolC03g069790.2J	BolC07g017090.2J	BraA09g037530.3.1C	-	BraA07g012160.3.1C	A1LFAT1G28160	A1MF1AT1G28160	A1MF2AT1G28160	A2LFAT1G28160	A2MF1AT1G28160	A2MF2AT1G28160
AT1G28170	AKBr1	B	-	Rsa10040471	-	-	BniB03g017240.2N.1	-	-	BolC03g069810.2J	-	-	BraA08g024840.3.1C	-	-	A1MF1AT1G28170	-	-	A2MF1AT1G28170	-
AT1G28190	AKBr1	B	Rsa10039836	Rsa10040470	-	BniB04g042780.2N.1	BniB03g017230.2N.1	-	BolC05g025880.2J	BolC03g069830.2J	-	BraA09g037520.3.1C	BraA08g024830.3.1C	-	A1LFAT1G28190	A1MF1AT1G28190	-	A2LFAT1G28190	A2MF1AT1G28190	-
AT1G28200	AKBr1	B	-	Rsa10040441	-	-	BniB03g017220.2N.1	-	-	BolC03g069840.2J	-	-	BraA08g024820.3.1C	-	-	A1MF1AT1G28200	-	-	A2MF1AT1G28200	-
AT1G28210	AKBr1	B	-	Rsa10040464	Rsa10011569	-	BniB03g017210.2N.1	-	-	BolC03g069920.2J	-	-	BraA08g024800.3.1C	BraA07g012150.3.1C	-	A1MF1AT1G28210	A1MF2AT1G28210	-	A2MF1AT1G28210	A2MF2AT1G28210
AT1G28220	AKBr1	B	Rsa10039833	Rsa10040462	Rsa10011568	BniB04g042830.2N.1	BniB03g017200.2N.1	BniB03g033070.2N.1	BolC05g025920.2J	BolC03g069930.2J	BolC07g017080.2J	BraA09g037500.3.1C	BraA08g024780.3.1C	BraA07g012140.3.1C	A1LFAT1G28220	A1MF1AT1G28220	A1MF2AT1G28220	A2LFAT1G28220	A2MF1AT1G28220	A2MF2AT1G28220
AT1G28240	AKBr1	B	Rsa10039832	Rsa10040461	Rsa10011567	BniB04g042840.2N.1	BniB03g017160.2N.1	BniB03g033090.2N.1	BolC05g025930.2J	BolC03g069950.2J	BolC07g017060.2J	BraA09g037490.3.1C	BraA08g024770.3.1C	BraA07g012130.3.1C	A1LFAT1G28240	A1MF1AT1G28240	A1MF2AT1G28240	A2LFAT1G28240	A2MF1AT1G28240	A2MF2AT1G28240
AT1G28250	AKBr1	B	Rsa10039831	-	-	BniB04g042880.2N.1	BniB03g017150.2N.1	-	BolC05g025940.2J	-	-	BraA09g037470.3.1C	BraA08g024760.3.1C	-	A1LFAT1G28250	A1MF1AT1G28250	-	A2LFAT1G28250	A2MF1AT1G28250	-
AT1G28260	AKBr1	B	Rsa10039830	Rsa10040459	-	BniB04g042890.2N.1	BniB03g017130.2N.1	-	BolC05g025950.2J	BolC03g069960.2J	-	BraA09g037460.3.1C	BraA08g024750.3.1C	-	A1LFAT1G28260	A1MF1AT1G28260	-	A2LFAT1G28260	A2MF1AT1G28260	-
AT1G28270	AKBr1	B	Rsa10039829	Rsa10040458	Rsa10011566	BniB04g042910.2N.1	BniB03g017110.2N.1	BniB03g033110.2N.1	BolC05g025960.2J	BolC03g070010.2J	BolC07g017050.2J	BraA09g037450.3.1C	BraA08g024740.3.1C	BraA07g012110.3.1C	A1LFAT1G28270	A1MF1AT1G28270	A1MF2AT1G28270	A2LFAT1G28270	A2MF1AT1G28270	A2MF2AT1G28270
AT1G28280	AKBr1	B	Rsa10039828	Rsa10040457	-	-	-	BniB03g033130.2N.1	-	BolC03g070020.2J	BolC07g017030.2J	-	BraA08g024730.3.1C	BraA07g012100.3.1C	A1LFAT1G28280	A1MF1AT1G28280	A1MF2AT1G28280	-	A2MF1AT1G28280	A2MF2AT1G28280
AT1G28290	AKBr1	B	Rsa10039827	-	Rsa10011564	BniB04g042920.2N.1	-	BniB03g033140.2N.1	BolC05g025980.2J	-	-	BraA09g037440.3.1C	-	BraA07g012090.3.1C	A1LFAT1G28290	-	A1MF2AT1G28290	A2LFAT1G28290	-	A2MF2AT1G28290
AT1G28300	AKBr1	B	Rsa10039826	-	Rsa10011562	BniB04g042950.2N.1	-	BniB03g033160.2N.1	BolC05g025990.2J	-	BolC07g016980.2J	BraA09g037410.3.1C	-	BraA07g012050.3.1C	A1LFAT1G28300	-	A1MF2AT1G28300	A2LFAT1G28300	-	A2MF2AT1G28300
AT1G28310	AKBr1	B	Rsa10039825	Rsa10040456	Rsa10011560	BniB04g043000.2N.1	BniB03g017100.2N.1	BniB03g033200.2N.1	BolC05g026010.2J	BolC03g070030.2J	BolC07g016970.2J	BraA09g037400.3.1C	BraA08g024720.3.1C	BraA07g012040.3.1C	A1LFAT1G28310	A1MF1AT1G28310	A1MF2AT1G28310	A2LFAT1G28310	A2MF1AT1G28310	A2MF2AT1G28310
AT1G28320	AKBr1	B	Rsa10039824	-	-	BniB04g043010.2N.1	-	-	BolC05g026030.2J	-	-	BraA09g037360.3.1C	-	-	A1LFAT1G28320	-	-	A2LFAT1G28320	-	-
AT1G28330	AKBr1	B	Rsa10039823	-	-	BniB04g043020.2N.1	-	-	BolC05g026040.2J	-	-	BraA09g037350.3.1C	-	-	A1LFAT1G28330	-	-	A2LFAT1G28330	-	-
AT1G28340	AKBr1	B	Rsa10039822	-	-	BniB04g043030.2N.1	-	-	BolC05g026060.2J	-	-	BraA09g037340.3.1C	-	-	A1LFAT1G28340	-	-	A2LFAT1G28340	-	-
AT1G28350	AKBr1	B	-	Rsa10040455	Rsa10011559	-	BniB03g017090.2N.1	BniB03g033210.2N.1	-	BolC03g070050.2J	BolC07g016960.2J	-	BraA08g024710.3.1C	BraA07g012020.3.1C	-	A1MF1AT1G28350	A1MF2AT1G28350	-	A2MF1AT1G28350	A2MF2AT1G28350
AT1G28360	AKBr1	B	Rsa10039820	Rsa10040453	Rsa10011556	BniB04g043070.2N.1	BniB03g017070.2N.1	BniB03g033230.2N.1	BolC05g026110.2J	BolC03g070060.2J	BolC07g016930.2J	BraA09g037330.3.1C	BraA08g024680.3.1C	BraA07g011970.3.1C	A1LFAT1G28360	A1MF1AT1G28360	A1MF2AT1G28360	A2LFAT1G28360	A2MF1AT1G28360	A2MF2AT1G28360
AT1G28375	AKBr1	B	-	Rsa10040452	-	-	BniB03g017050.2N.1	-	-	-	-	-	BraA08g024670.3.1C	BraA07g011960.3.1C	-	A1MF1AT1G28375	A1MF2AT1G28375	-	A2MF1AT1G28375	A2MF2AT1G28375
AT1G28380	AKBr1	B	Rsa10039817	Rsa10040451	-	BniB04g043170.2N.1	BniB03g017040.2N.1	-	BolC05g026220.2J	BolC03g070100.2J	-	BraA09g037310.3.1C	BraA08g024660.3.1C	-	A1LFAT1G28380	A1MF1AT1G28380	-	A2LFAT1G28380	A2MF1AT1G28380	-
AT1G28390	AKBr1	B	-	Rsa10040450	-	-	BniB03g017030.2N.1	-	BolC05g026230.2J	BolC03g070110.2J	-	-	BraA08g024650.3.1C	-	A1LFAT1G28390	A1MF1AT1G28390	-	A2LFAT1G28390	A2MF1AT1G28390	-
[truncated: 15,471 more rows]

## Sheet: Sheet2
Ancestral genome 2 (ABra_Bol)
A2LF	A2MF1	A2MF2
A2LFAT1G01010	-	-
A2LFAT1G01020	-	-
A2LFAT1G01030	-	-
A2LFAT1G01040	-	-
A2LFAT1G01050	-	A2MF2AT1G01050
A2LFAT1G01070	-	A2MF2AT1G01070
A2LFAT1G01090	-	A2MF2AT1G01090
A2LFAT1G01100	-	A2MF2AT1G01100
A2LFAT1G01110	-	-
A2LFAT1G01120	-	A2MF2AT1G01120
A2LFAT1G01140	-	-
A2LFAT1G01160	-	A2MF2AT1G01160
A2LFAT1G01170	-	-
A2LFAT1G01180	-	-
A2LFAT1G01190	-	A2MF2AT1G01190
A2LFAT1G01200	-	-
-	-	A2MF2AT1G01210
-	-	A2MF2AT1G01220
-	-	A2MF2AT1G01225
A2LFAT1G01230	-	A2MF2AT1G01230
A2LFAT1G01240	-	A2MF2AT1G01240
A2LFAT1G01250	-	A2MF2AT1G01250
A2LFAT1G01260	-	-
A2LFAT1G01280	-	A2MF2AT1G01280
A2LFAT1G01300	-	-
A2LFAT1G01310	-	A2MF2AT1G01310
A2LFAT1G01320	-	-
A2LFAT1G01350	-	-
A2LFAT1G01360	-	-
-	-	A2MF2AT1G01370
-	-	-
A2LFAT1G01440	-	-
-	-	A2MF2AT1G01450
A2LFAT1G01453	-	-
A2LFAT1G01460	A2MF1AT1G01460	-
A2LFAT1G01480	-	-
A2LFAT1G01490	-	A2MF2AT1G01490
A2LFAT1G01500	-	A2MF2AT1G01500
A2LFAT1G01510	-	-
A2LFAT1G01520	A2MF1AT1G01520	-
A2LFAT1G01540	-	A2MF2AT1G01540
A2LFAT1G01550	-	-
-	A2MF1AT1G01560	A2MF2AT1G01560
A2LFAT1G01570	-	-
A2LFAT1G01580	-	A2MF2AT1G01580
A2LFAT1G01600	-	A2MF2AT1G01600
A2LFAT1G01610	-	A2MF2AT1G01610
A2LFAT1G01620	-	A2MF2AT1G01620
A2LFAT1G01630	-	A2MF2AT1G01630
A2LFAT1G01640	-	-
A2LFAT1G01650	-	A2MF2AT1G01650
A2LFAT1G01660	-	-
-	-	A2MF2AT1G01695
A2LFAT1G01720	-	A2MF2AT1G01720
-	-	A2MF2AT1G01730
A2LFAT1G01740	-	-
-	-	A2MF2AT1G01770
A2LFAT1G01780	-	A2MF2AT1G01780
A2LFAT1G01790	-	A2MF2AT1G01790
A2LFAT1G01830	-	-
A2LFAT1G01840	-	-
-	-	A2MF2AT1G01860
-	-	A2MF2AT1G01880
A2LFAT1G01900	-	-
A2LFAT1G01910	-	A2MF2AT1G01910
-	-	A2MF2AT1G01920
-	-	A2MF2AT1G01930
-	-	A2MF2AT1G01940
-	-	A2MF2AT1G01950
-	-	A2MF2AT1G01960
A2LFAT1G01970	-	A2MF2AT1G01970
A2LFAT1G01990	-	-
-	-	A2MF2AT1G02010
A2LFAT1G02040	-	A2MF2AT1G02040
A2LFAT1G02065	-	A2MF2AT1G02065
-	-	A2MF2AT1G02070
A2LFAT1G02080	-	A2MF2AT1G02080
A2LFAT1G02090	-	A2MF2AT1G02090
-	-	A2MF2AT1G02100
A2LFAT1G02120	-	-
A2LFAT1G02140	-	A2MF2AT1G02140
A2LFAT1G02145	-	A2MF2AT1G02145
A2LFAT1G02150	-	-
A2LFAT1G02180	-	-
-	-	A2MF2AT1G02190
A2LFAT1G02220	-	-
-	-	A2MF2AT1G02260
A2LFAT1G02270	-	A2MF2AT1G02270
A2LFAT1G02280	-	A2MF2AT1G02280
-	A2MF1AT1G02300	-
A2LFAT1G02310	-	-
A2LFAT1G02330	-	-
A2LFAT1G02335	-	-
A2LFAT1G02340	-	A2MF2AT1G02340
A2LFAT1G02360	-	-
A2LFAT1G02370	-	-
-	-	A2MF2AT1G02380
A2LFAT1G02390	-	-
A2LFAT1G02400	A2MF1AT1G02400	-
A2LFAT1G02410	A2MF1AT1G02410	A2MF2AT1G02410
-	A2MF1AT1G02420	-
A2LFAT1G02430	-	A2MF2AT1G02430
A2LFAT1G02450	-	A2MF2AT1G02450
A2LFAT1G02460	-	A2MF2AT1G02460
A2LFAT1G02470	-	A2MF2AT1G02470
-	-	A2MF2AT1G02510
A2LFAT1G02520	A2MF1AT1G02520	-
A2LFAT1G02560	A2MF1AT1G02560	-
A2LFAT1G02570	-	-
A2LFAT1G02580	-	A2MF2AT1G02580
A2LFAT1G02610	A2MF1AT1G02610	-
A2LFAT1G02630	A2MF1AT1G02630	-
A2LFAT1G02640	-	-
-	A2MF1AT1G02660	A2MF2AT1G02660
A2LFAT1G02680	A2MF1AT1G02680	-
A2LFAT1G02690	-	-
-	-	A2MF2AT1G02720
A2LFAT1G02730	-	-
-	-	A2MF2AT1G02740
A2LFAT1G02750	-	A2MF2AT1G02750
A2LFAT1G02780	A2MF1AT1G02780	A2MF2AT1G02780
A2LFAT1G02790	A2MF1AT1G02790	A2MF2AT1G02790
-	-	A2MF2AT1G02800
-	A2MF1AT1G02810	-
A2LFAT1G02813	-	A2MF2AT1G02813
A2LFAT1G02830	-	A2MF2AT1G02830
A2LFAT1G02850	-	-
A2LFAT1G02860	-	-
A2LFAT1G02870	A2MF1AT1G02870	-
-	A2MF1AT1G02880	-
A2LFAT1G02890	-	A2MF2AT1G02890
A2LFAT1G02900	A2MF1AT1G02900	-
-	A2MF1AT1G02910	-
A2LFAT1G02920	A2MF1AT1G02920	A2MF2AT1G02920
-	A2MF1AT1G02960	-
-	A2MF1AT1G02970	A2MF2AT1G02970
[truncated: 17,333 more rows]
